# Supplementary material for: Recovery of 400 Chemicals with Three Extraction Methods for Low Volumes of Human Plasma Quantified by Instrumental Analysis and In Vitro Bioassays
Source: Environ Sci Technol. 2023 Nov 21;57(48):19363–73. doi: 10.1021/acs.est.3c05962 (PMC10702517; doi:10.1021/acs.est.3c05962)
Supplement: Supplementary file 2 — es3c05962_si_002.xlsx [file es3c05962_si_002.xlsx]

## Sheet: TableofContents
Recovery of 400 chemicals with three extraction methods for low volumes of human plasma quantified by instrumental analysis and in vitro bioassays
Georg Braun, Martin Krauss and Beate I. Escher
Table S2-1: Composition and chemical IDs of the spike mix
Table S2-2: Chemical recoveries per chemical and method with information about identifier, mode, n, decisions for inclusion or exclusion for comparing equilibration times in PES
Table S2-3: Chemical recoveries per chemical and method with information about identifier, mode, n, decisions for inclusion or exclusion for comparing equilibration times in SPE after PES
Table S2-4: Chemical recoveries per chemical and method with information about identifier, mode, n, decisions for inclusion or exclusion for comparing PES, SPE-only, and PES+SPE
Table S2-5: Chemical recoveries per chemical and method with information about identifier, mode, n, decisions for inclusion or exclusion for comparing PES+SPE, SPE-only, and SolvPrec
Table S2-6: ECF values of all bioassay experiments
Table S2-7: Chemical recoveries and logKPDMS/plasma for neutral chemicals in all experimental varieties
Table S2-8: logKow and mean logKPDMS/plasma for neutral chemicals

## Sheet: S2-1
Table S2-1: Composition and chemical IDs of the spike mix and physicochemical properties
Compound	InChIKey	DTXSID	logKow	pKa Acid	pKa Base	fraction of neutral species (αneutral) at pH 7.4	fraction of zwitterion (αzwitterion) at pH 7.4	charge at pH 7.4	In mix used for determination of PDMS equilibration time
Naproxen	CMWTZPSULFXXJA-UHFFFAOYSA-N	DTXSID70860274	2.98	4.36		0	0	fully negative	TRUE
Ciprofloxacin	MYSWGUAQZAJSOK-UHFFFAOYSA-N	DTXSID8022824	-0.3	6.15	8.62;-1.38	0	0.89	fully positive	TRUE
Phenazone	VEQOALNAAJBPNY-UHFFFAOYSA-N	DTXSID6021117	0.72		1.8	1	0	neutral	TRUE
Dichlorvos	OEBRKCOSUFCWJD-UHFFFAOYSA-N	DTXSID5020449	1.28			1	0	neutral	TRUE
Azinphos methyl	CJJOSEISRRTUQB-UHFFFAOYSA-N	DTXSID3020122	3.01		-0.4	1	0	neutral	TRUE
Monensin	GAOZTHIDHYLHMS-UHFFFAOYSA-N	DTXSID4048561	3.5	4.30;12.65;14.91;15.62		0	0	fully negative	FALSE
Clotrimazole	VNFPBHJOKIVQEB-UHFFFAOYSA-N	DTXSID7029871	5.25		6.98	0.73	0	neutral	TRUE
Propyphenazone	PXWLVJLKJGVOKE-UHFFFAOYSA-N	DTXSID6023529	2.14		1.8	1	0	neutral	TRUE
Dimethoate	MCWXGJITAZMZEV-UHFFFAOYSA-N	DTXSID7020479	1.03	15.1	-0.3	1	0	neutral	TRUE
Metoprolol	IUBSYMUCCVWXPE-UHFFFAOYSA-N	DTXSID2023309	1.85	13.89	9.5	0.01	0	partially positive	TRUE
Diuron	XMTQQYYKAHVGBJ-UHFFFAOYSA-N	DTXSID0020446	2.75	13.76	-1.63	1	0	neutral	TRUE
Isoproturon	PUIYMUZLKQOUOZ-UHFFFAOYSA-N	DTXSID1042077	2.45	14.3	0.1	1	0	neutral	TRUE
Erythromycin	ULGZDMOVFRHVEP-RWJQBGPGSA-N	DTXSID4022991	2.44	12.69;13.24;13.87;14.57;15.42	8.55	0.07	0	partially positive	TRUE
Ofloxacin	GSDSWSVVBLHKDQ-UHFFFAOYSA-N	DTXSID3041085	0.17	5.84	8.29;-1.38	0	0.86	fully positive	TRUE
Atenolol	METKIMKYRPQLGS-UHFFFAOYSA-N	DTXSID2022628	0.24	13.81;14.75	9.49;-0.75	0.01	0	partially positive	TRUE
Cyclophosphamide	CMSMOCZEIVJLDB-UHFFFAOYSA-N	DTXSID5020364	0.53			1	0	neutral	TRUE
Diazinon	FHIVAFMUCKRCQO-UHFFFAOYSA-N	DTXSID9020407	3.8		1.6	1	0	neutral	TRUE
Chlorotoluron	JXCGFZXSOMJFOA-UHFFFAOYSA-N	DTXSID8052853	2.48	13.97	-0.97	1	0	neutral	TRUE
Paroxetine	AHOUBRCZNHFOSL-UHFFFAOYSA-N	DTXSID3023425	3.68		9.73	0	0	fully positive	TRUE
Propranolol	AQHHHDLHHXJYJD-UHFFFAOYSA-N	DTXSID6023525	3.26	13.9	9.5	0.01	0	partially positive	TRUE
Verapamil	SGTNSNPWRIOYBX-UHFFFAOYSA-N	DTXSID9041152	3.95		8.72	0.05	0	partially positive	TRUE
Myclobutanil	HZJKXKUJVSEEFU-UHFFFAOYSA-N	DTXSID8024315	3.19		0.73	1	0	neutral	TRUE
Iminostilbene	LCGTWRLJTMHIQZ-UHFFFAOYSA-N	DTXSID90871625	3.54		0.8	1	0	neutral	TRUE
2-Aminobenzimidazole	JWYUFVNJZUSCSM-UHFFFAOYSA-N	DTXSID1024465	1.07	12.8	7.5	0.44	0	partially positive	TRUE
Isophorone diamine	RNLHGQLZWXBQNY-UHFFFAOYSA-N	DTXSID6027503	1.44		10.61;9.22	0	0	fully positive	TRUE
3,3'-Dichlorobenzidine	HUWXDEQWWKGHRV-UHFFFAOYSA-N	DTXSID6020432	3.41		2.86;1.94	1	0	neutral	TRUE
N,N'-Dimethyl-p-phenylenediamine	BZORFPDSXLZWJF-UHFFFAOYSA-N	DTXSID6025149	1.14		6.30;3.28	0.93	0	neutral	TRUE
4'-Aminoacetanilide	CHMBIJAOCISYEW-UHFFFAOYSA-N	DTXSID7024455	0.29	13.99	4.70;1.27	1	0	neutral	TRUE
N,N-Dimethyldodecylamine N-oxide	SYELZBGXAIXKHU-UHFFFAOYSA-N	DTXSID1020514	3.5		4.8	1	0	neutral	TRUE
Triethylcitrate	DOOTYTYQINUNNV-UHFFFAOYSA-N	DTXSID0040701	1.09	9.92		1	0	neutral	TRUE
Imazalil	PZBPKYOVPCNPJY-UHFFFAOYSA-N	DTXSID8024151	4.03		6.48	0.89	0	neutral	TRUE
Diflufenican	WYEHFWKAOXOVJD-UHFFFAOYSA-N	DTXSID4041494	4.1	13.61	2.29	1	0	neutral	TRUE
Flusilazole	FQKUGOMFVDPBIZ-UHFFFAOYSA-N	DTXSID3024235	4.09		1.66	1	0	neutral	TRUE
Trifloxystrobin	ONCZDRURRATYFI-TVJDWZFNSA-N	DTXSID4032580	4.85			1	0	neutral	TRUE
Sulcotrione	PQTBTIFWAXVEPB-UHFFFAOYSA-N	DTXSID9058230	1.63	3.14		0	0	fully negative	TRUE
Propoxycarbazone	JTHMVYBOQLDDIY-UHFFFAOYSA-N	DTXSID8037704	0.63	5.26	-0.25	0.01	0	partially negative	TRUE
4-Amino-NN-dimethylbenzenesulfonamide	BABGMPQXLCJMSK-UHFFFAOYSA-N	DTXSID5061902	0.69		1.8	1	0	neutral	TRUE
4-Aminobenzamide	QIKYZXDTTPVVAC-UHFFFAOYSA-N	DTXSID7038814	-0.28	15.17	2.41;-0.13	1	0	neutral	TRUE
2-Methylbenzothiazole	DXYYSGDWQCSKKO-UHFFFAOYSA-N	DTXSID8049208	2.46		2.4	1	0	neutral	TRUE
N-Acetyl-4-aminoantipyrine	OIAGWXKSCXPNNZ-UHFFFAOYSA-N	DTXSID40232106	0.07	14.84	0.26	1	0	neutral	TRUE
4-Aminoantipyrine	RLFWWDJHLFCNIJ-UHFFFAOYSA-N	DTXSID8048860	0.15		4.90;-0.46	1	0	neutral	TRUE
Benzophenone-3	DXGLGDHPHMLXJC-UHFFFAOYSA-N	DTXSID3022405	3.88	9.73		1	0	neutral	TRUE
Phenylbenzimidazole sulfonic acid	UVCJGUGAGLDPAA-UHFFFAOYSA-N	DTXSID3038852	0.54	-0.41;12.04	4.2	0	0	fully negative	TRUE
Thiabendazole	WJCNZQLZVWNLKY-UHFFFAOYSA-N	DTXSID0021337	2.39	13.2	4.70;0.27	1	0	neutral	TRUE
N-isopropyl-N-phenyl-p-phenylenediamine	OUBMGJOQLXMSNT-UHFFFAOYSA-N	DTXSID1025485	3.3		4.60;0.28	1	0	neutral	TRUE
Metribuzin	FOXFZRUHNHCZPX-UHFFFAOYSA-N	DTXSID6024204	1.5		7.9	0.24	0	partially positive	TRUE
Prochloraz	TVLSRXXIMLFWEO-UHFFFAOYSA-N	DTXSID4024270	4.08		5.66	0.98	0	neutral	TRUE
Dimethenamid	JLYFCTQDENRSOL-UHFFFAOYSA-N	DTXSID4032376	2.45			1	0	neutral	TRUE
Hexazinone	CAWXEEYDBZRFPE-UHFFFAOYSA-N	DTXSID4024145	1.91		1.7	1	0	neutral	TRUE
Carbetamide	AMRQXHFXNZFDCH-SECBINFHSA-N	DTXSID7041756	1.72	12.49	-0.3	1	0	neutral	TRUE
Metalaxyl	ZQEIXNIJLIKNTD-UHFFFAOYSA-N	DTXSID6024175	1.88			1	0	neutral	TRUE
Cyproconazole	UFNOUKDBUJZYDE-UHFFFAOYSA-N	DTXSID0032601	2.95	14.64	1.49	1	0	neutral	TRUE
Cyprodinil	HAORKNGNJCEJBX-UHFFFAOYSA-N	DTXSID1032359	3.62		4.4	1	0	neutral	TRUE
Imidacloprid	YWTYJOPNNQFBPC-UHFFFAOYSA-N	DTXSID5032442	0.38	11.09	0.52	1	0	neutral	TRUE
Dimethachlor	SCCDDNKJYDZXMM-UHFFFAOYSA-N	DTXSID3058111	2.63		-1.49	1	0	neutral	TRUE
Nicosulfuron	RTCOGUMHFFWOJV-UHFFFAOYSA-N	DTXSID6034764	-0.31	1.71	5.46	0	0.01	fully negative	TRUE
Flufenacet	IANUJLZYFUDJIH-UHFFFAOYSA-N	DTXSID2032552	3.01		0.76;-1.46	1	0	neutral	TRUE
Propachlor	MFOUDYKPLGXPGO-UHFFFAOYSA-N	DTXSID4024274	2.28		-1.06	1	0	neutral	TRUE
Prosulfocarb	NQLVQOSNDJXLKG-UHFFFAOYSA-N	DTXSID3058119	4.1		-0.6	1	0	neutral	TRUE
Kresoxim-methyl	ZOTBXTZVPHCKPN-ZPHPHTNESA-N	DTXSID00861370	4			1	0	neutral	TRUE
Pethoxamid	CSWIKHNSBZVWNQ-UHFFFAOYSA-N	DTXSID4057928	3.4			1	0	neutral	TRUE
Ethofumesate	IRCMYGHHKLLGHV-UHFFFAOYSA-N	DTXSID8034580	2.14			1	0	neutral	TRUE
Metamitron	VHCNQEUWZYOAEV-UHFFFAOYSA-N	DTXSID7047568	0.87		3.13	1	0	neutral	TRUE
Chloridazon	WYKYKTKDBLFHCY-UHFFFAOYSA-N	DTXSID3034872	0.92		3.29	1	0	neutral	TRUE
Spiroxamine	PUYXTUJWRLOUCW-UHFFFAOYSA-N	DTXSID1034212	4.78		9	0.02	0	partially positive	TRUE
Pyrazophos	JOOMJVFZQRQWKR-UHFFFAOYSA-N	DTXSID7042352	3.6		0.74	1	0	neutral	TRUE
Simetryn	MGLWZSOBALDPEK-UHFFFAOYSA-N	DTXSID8037596	2.63		4.10;-1.46	1	0	neutral	TRUE
Azoxystrobin	WFDXOXNFNRHQEC-UHFFFAOYSA-N	DTXSID80861313	3.54		0.64	1	0	neutral	TRUE
Fenpropimorph	RYAUSSKQMZRMAI-ALOPSCKCSA-N	DTXSID4034601	5.03		7.33	0.54	0	neutral	TRUE
Epoxiconazole	ZMYFCFLJBGAQRS-UHFFFAOYSA-N	DTXSID901034223	3.72		1.2	1	0	neutral	TRUE
Bendiocarb	XEGGRYVFLWGFHI-UHFFFAOYSA-N	DTXSID9032327	1.85	12.07		1	0	neutral	TRUE
N-Butylbenzenesulfonamide	IPRJXAGUEGOFGG-UHFFFAOYSA-N	DTXSID7027540	1.85	10.1		1	0	neutral	TRUE
Diazepam	AAOVKJBEBIDNHE-UHFFFAOYSA-N	DTXSID4020406	2.92		3.45	1	0	neutral	TRUE
Tris(2-chloroethyl)phosphate	HQUQLFOMPYWACS-UHFFFAOYSA-N	DTXSID5021411	1.42			1	0	neutral	TRUE
Clarithromycin	AGOYDEPGAOXOCK-UHFFFAOYSA-N	DTXSID80861035	3.12	12.70;13.26;13.94;15.21	8.55	0.07	0	partially positive	TRUE
Desethylatrazine	DFWFIQKMSFGDCQ-UHFFFAOYSA-N	DTXSID5037494	1.54		1.7	1	0	neutral	TRUE
Ketoprofen	DKYWVDODHFEZIM-UHFFFAOYSA-N	DTXSID6020771	3.12	4.07		0	0	fully negative	TRUE
Sulfamethoxazole	JLKIGFTWXXRPMT-UHFFFAOYSA-N	DTXSID8026064	0.65	5.68	1.8	0.02	0	partially negative	TRUE
TMDD	LXOFYPKXCSULTL-UHFFFAOYSA-N	DTXSID7027041	2.94	13.17;14.21		1	0	neutral	FALSE
Sulfapyridine	GECHUMIMRBOMGK-UHFFFAOYSA-N	DTXSID3026067	0.47	8.78	3.05;1.27	0.96	0	neutral	TRUE
Desethylterbutylazine	LMKQNTMFZLAJDV-UHFFFAOYSA-N	DTXSID80184211	1.96		1.7	1	0	neutral	TRUE
Ethion	RIZMRRKBZQXFOY-UHFFFAOYSA-N	DTXSID2024086	4.94			1	0	neutral	TRUE
Pirimiphos-methyl	QHOQHJPRIBSPCY-UHFFFAOYSA-N	DTXSID0024266	3.93		3.2	1	0	neutral	TRUE
Ethyl azinphos	RQVGAIADHNPSME-UHFFFAOYSA-N	DTXSID5037498	3.58		-0.4	1	0	neutral	TRUE
Desisopropylatrazine	IVENSCMCQBJAKW-UHFFFAOYSA-N	DTXSID0037495	1.26		1.7	1	0	neutral	TRUE
Caffeine	RYYVLZVUVIJVGH-UHFFFAOYSA-N	DTXSID0020232	0.28			1	0	neutral	TRUE
Octyl-methoxycinnamate	YBGZDTIWKVFICR-JLHYYAGUSA-N	DTXSID9047205	5.19			1	0	neutral	TRUE
Carbendazim	TWFZGCMQGLPBSX-UHFFFAOYSA-N	DTXSID4024729	1.62	10	4.5	1	0	neutral	TRUE
Acetaminophen	RZVAJINKPMORJF-UHFFFAOYSA-N	DTXSID2020006	0.4	10.20;14.60	1.67	1	0	neutral	TRUE
1,2-Benzisothiazolinone	DMSMPAJRVJJAGA-UHFFFAOYSA-N	DTXSID5032523	1.41	14.8		1	0	neutral	TRUE
Linuron	XKJMBINCVNINCA-UHFFFAOYSA-N	DTXSID2024163	3.08			1	0	neutral	TRUE
Terbuthylazine	FZXISNSWEXTPMF-UHFFFAOYSA-N	DTXSID4027608	2.99		1.7	1	0	neutral	TRUE
Terbutryn	IROINLKCQGIITA-UHFFFAOYSA-N	DTXSID3024318	3.35		4.10;-1.46	1	0	neutral	TRUE
Carbamazepine	FFGPTBGBLSHEPO-UHFFFAOYSA-N	DTXSID4022731	2.28	14.3	0.1	1	0	neutral	TRUE
Triphenylphosphate	XZZNDPSIHUTMOC-UHFFFAOYSA-N	DTXSID1021952	4.12			1	0	neutral	TRUE
2-Octyl-4-isothiazolin-3-one	JPMIIZHYYWMHDT-UHFFFAOYSA-N	DTXSID1025805	2.99		-0.4	1	0	neutral	TRUE
DEET	MMOXZBCLCQITDF-UHFFFAOYSA-N	DTXSID2021995	2.24		-0.4	1	0	neutral	TRUE
Atrazine	MXWJVTOOROXGIU-UHFFFAOYSA-N	DTXSID9020112	2.66		1.7	1	0	neutral	TRUE
Irgarol	HDHLIWCXDDZUFH-UHFFFAOYSA-N	DTXSID3032416	3.21		4.10;-1.46	1	0	neutral	TRUE
1H-Benzotriazole	QRUDEWIWKLJBPS-UHFFFAOYSA-N	DTXSID6020147	1.54	8.5	1.6	0.92	0.01	neutral	TRUE
Propiconazole	STJLVHWMYQXCPB-UHFFFAOYSA-N	DTXSID8024280	3.52		0.61	1	0	neutral	TRUE
Diclofenac	DCOPUUMXTXDBNB-UHFFFAOYSA-N	DTXSID6022923	4.48	4.35		0	0	fully negative	TRUE
Mefenamic acid	HYYBABOKPJLUIN-UHFFFAOYSA-N	DTXSID5023243	5	4.3	-1.68	0	0	fully negative	TRUE
Metazachlor	STEPQTYSZVCJPV-UHFFFAOYSA-N	DTXSID4058156	2.28		0.4	1	0	neutral	TRUE
N-Phenyl-1-naphthylamine	XQVWYOYUZDUNRW-UHFFFAOYSA-N	DTXSID2025892	4.31		0.8	1	0	neutral	TRUE
Chlorfenvinphos	FSAVDKDHPDSCTO-UHFFFAOYSA-N	DTXSID7034250	3.94			1	0	neutral	TRUE
Pirimicarb	YFGYUFNIOHWBOB-UHFFFAOYSA-N	DTXSID1032569	1.73		4.5	1	0	neutral	TRUE
Metolachlor	WVQBLGZPHOPPFO-UHFFFAOYSA-N	DTXSID4022448	3.22		-1.49	1	0	neutral	TRUE
Simazine	ODCWYMIRDDJXKW-UHFFFAOYSA-N	DTXSID4021268	2.29		1.7	1	0	neutral	TRUE
Primidone	DQMZLTXERSFNPB-UHFFFAOYSA-N	DTXSID7023510	0.61	11.75;13.48		1	0	neutral	TRUE
Enrofloxacin	SPFYMRJSYKOXGV-UHFFFAOYSA-N	DTXSID1045619	0.37	6.14	8.03;-1.38	0.01	0.76	neutral	TRUE
Roxithromycin	RXZBMPWDPOLZGW-HITVVWEBSA-N	DTXSID8041117	3.55	12.76;13.31;13.91;14.68;15.63	8.55	0.07	0	partially positive	TRUE
Ranitidine	VMXUWOKSQNHOCA-UKTHLTGXSA-N	DTXSID101112063	0.37		8.18;2.15	0.14	0	partially positive	TRUE
Warfarin	PJVWKTKQMONHTI-UHFFFAOYSA-N	DTXSID5023742	3.1	4.86		0	0	fully negative	TRUE
(3-Chloro-2-hydroxypropyl)trimethylammonium	XIUCEANTZSXBQQ-UHFFFAOYSA-N	DTXSID50274618	-3.42	12.44		0	0	neutral	FALSE
2-Isopropylthioxanthone	KTALPKYXQZGAEG-UHFFFAOYSA-N	DTXSID1044691	4.61			1	0	neutral	TRUE
5-Methyl-1H-benzotriazole	LRUDIIUSNGCQKF-UHFFFAOYSA-N	DTXSID1038743	1.71	8.5	1.6	0.92	0.01	neutral	TRUE
Benzethonium	SIYLLGKDQZGJHK-UHFFFAOYSA-N	DTXSID5046984	2.25			0	0	neutral	FALSE
Benzyldimethyldodecylammonium	CYDRXTMLKJDRQH-UHFFFAOYSA-N	DTXSID60872947	2.43			0	0	neutral	FALSE
Benzyldimethylhexadecylammonium	QDYLMAYUEZBUFO-UHFFFAOYSA-N	DTXSID3047007	3.67			0	0	neutral	FALSE
Hexadecyltrimethylammonium	RLGQACBPNDBWTB-UHFFFAOYSA-N	DTXSID3047978	2.66			0	0	neutral	FALSE
Didecyldimethylammonium	JGFDZZLUDWMUQH-UHFFFAOYSA-N	DTXSID0048004	3.85			0	0	neutral	FALSE
Diglyme	SBZXBUIDTXKZTM-UHFFFAOYSA-N	DTXSID1024621	-0.18			1	0	neutral	TRUE
Ethyl 4-(dimethylamino)benzoate	FZUGPQWGEGAKET-UHFFFAOYSA-N	DTXSID2044763	2.93		2.4	1	0	neutral	TRUE
Hexadecylpyridinium	NEUSVAOJNUQRTM-UHFFFAOYSA-N	DTXSID8047979	2.29			0	0	neutral	FALSE
3-Iodopropynyl butylcarbamate	WYVVKGNFXHOCQV-UHFFFAOYSA-N	DTXSID0028038	3.2	11.84		1	0	neutral	TRUE
Lauryl diethanolamide	AOMUHOFOVNGZAN-UHFFFAOYSA-N	DTXSID5025491	3.95	14.52;15.36	-1.02	1	0	neutral	TRUE
p-Toluenesulfonamide	LMYRWZFENFIFIT-UHFFFAOYSA-N	DTXSID8029105	0.91	10.1		1	0	neutral	FALSE
Tebuconazole	PXMNMQRDXWABCY-UHFFFAOYSA-N	DTXSID9032113	3.74	13.68	1.76	1	0	neutral	TRUE
Thiacloprid	HOKKPVIRMVDYPB-GXDHUFHOSA-N	DTXSID7034961	1.22		6.98;-0.58	0.72	0	neutral	TRUE
Tri(butoxyethyl)phosphate	WTLBZVNBAKMVDP-UHFFFAOYSA-N	DTXSID5021758	3.46			1	0	neutral	TRUE
Triclocarban	ICUTUKXCWQYESQ-UHFFFAOYSA-N	DTXSID4026214	5.23	13.56		1	0	neutral	TRUE
Tri-isobutylphosphate	HRKAMJBPFPHCSD-UHFFFAOYSA-N	DTXSID8040698	3.7			1	0	neutral	TRUE
Trimethyloctylammonium	HTKPDYSCAPSXIR-UHFFFAOYSA-N	DTXSID10165674	-0.73			0	0	neutral	FALSE
TDCPP	ASLWPAWFJZFCKF-UHFFFAOYSA-N	DTXSID9026261	3.26			1	0	neutral	TRUE
Tris(1-chloro-2-propyl)phosphate	KVMPUXDNESXNOH-UHFFFAOYSA-N	DTXSID5026259	2.31			1	0	neutral	TRUE
Metformin	XZWYZXLIPXDOLR-UHFFFAOYSA-N	DTXSID2023270	-1.37		11.90;2.98	0	0	fully positive	TRUE
Lauric isopropanolamide	MMBILEWCGWTAOV-UHFFFAOYSA-N	DTXSID00861815	4.2	13.71;15.60	-0.66	1	0	neutral	TRUE
Hexa(methoxymethyl)melamine	BNCADMBVWNPPIZ-UHFFFAOYSA-N	DTXSID9027520	1.54		1.99	1	0	neutral	TRUE
Pindolol	JZQKKSLKJUAGIC-UHFFFAOYSA-N	DTXSID8023476	1.86	14.07	9.5	0.01	0	partially positive	TRUE
Fenuron	XXOYNJXVWVNOOJ-UHFFFAOYSA-N	DTXSID7037551	1.24	14.3	0.1	1	0	neutral	TRUE
Chloroxuron	IVUXTESCPZUGJC-UHFFFAOYSA-N	DTXSID7040287	3.26	14.3	0.08	1	0	neutral	TRUE
Triphenylphosphine oxide	FIQMHBFVRAXMOP-UHFFFAOYSA-N	DTXSID2022121	3.67			1	0	neutral	TRUE
Lenacil	ZTMKADLOSYKWCA-UHFFFAOYSA-N	DTXSID9042093	2.56	10.1		1	0	neutral	TRUE
Ametryn	RQVYBGPQFYCBGX-UHFFFAOYSA-N	DTXSID1023869	3.04		4.10;-1.46	1	0	neutral	TRUE
Sulfamethazine	ASWVTGNCAZCNNR-UHFFFAOYSA-N	DTXSID6021290	0.44	7.18	3.14;1.32	0.38	0	partially negative	TRUE
Ketoconazole	XMAYWYJOQHXEEK-OZXSUGGESA-N	DTXSID7029879	3.61		6.40;4.15;-1.90	0.91	0	neutral	TRUE
2-Isopropyl-6-methyl-pyrimidin-4-ol	AJPIUNPJBFBUKK-UHFFFAOYSA-N	DTXSID1027502	0.23	9.8	3.2	1	0	neutral	TRUE
o-Dianisidine	JRBJSXQPQWSCCF-UHFFFAOYSA-N	DTXSID3025091	1.91		4.96;4.04	1	0	neutral	TRUE
Diphenylphosphate	ASMQGLCHMVWBQR-UHFFFAOYSA-N	DTXSID1048207	1.39	1.5		0	0	fully negative	TRUE
N-Ethyl-o-toluenesulfonamide	NATWUQFQFMZVMT-UHFFFAOYSA-N	DTXSID5052416	1.56	10.1		1	0	neutral	TRUE
2-(Methylthio)benzothiazole	UTBVIMLZIRIFFR-UHFFFAOYSA-N	DTXSID70274236	2.87		2.5	1	0	neutral	TRUE
Triglyme	YFNKIDBQEZZDLK-UHFFFAOYSA-N	DTXSID8026224	-0.38			1	0	neutral	FALSE
Methylchloroisothiazolinone	DHNRXBZYEKSXIM-UHFFFAOYSA-N	DTXSID9034286	1.12			1	0	neutral	TRUE
4-Hydroxybenzotriazole	JMTMSDXUXJISAY-UHFFFAOYSA-N	DTXSID90374722	1.09	7.35;13.30	-0.31	0.47	0	partially negative	TRUE
4,4'-Methylene-bis(2-methyl aniline)	WECDUOXQLAIPQW-UHFFFAOYSA-N	DTXSID5020867	2.64		5.28;4.50	0.99	0	neutral	TRUE
4,4'-Thiodianiline	ICNFHJVPAJKPHW-UHFFFAOYSA-N	DTXSID9021344	1.89		4.38;3.60	1	0	neutral	TRUE
Michler's ketone	VVBLNCFGVYUYGU-UHFFFAOYSA-N	DTXSID2020894	3.58		2.78;2.00	1	0	neutral	TRUE
Benzothiazole	IOJUPLGTWVMSFF-UHFFFAOYSA-N	DTXSID7024586	2.09		2.4	1	0	neutral	TRUE
Desphenyl chloridazon	FEWPCPCEGBPTAL-UHFFFAOYSA-N	DTXSID50212792	-0.63	1.3	5.33	0	0.01	fully negative	TRUE
2,6-Dichlorobenzamide	JHSPCUHPSIUQRB-UHFFFAOYSA-N	DTXSID7022170	1.28	13.35		1	0	neutral	TRUE
3,4-Dichlorophenylurea	CYESCLHCWJKRKM-UHFFFAOYSA-N	DTXSID2041468	2.5	13.76	-1.63	1	0	neutral	TRUE
4-Isopropylaniline	LRTFPLFDLJYEKT-UHFFFAOYSA-N	DTXSID20243932	2.24		4.9	1	0	neutral	TRUE
Lidocaine	NNJVILVZKWQKPM-UHFFFAOYSA-N	DTXSID1045166	2.33	13.06	7.9	0.24	0	partially positive	TRUE
2,6-Xylidine	UFFBMTHBGFGIHF-UHFFFAOYSA-N	DTXSID8026307	1.64		3.8	1	0	neutral	TRUE
Tramadol	TVYLLZQTGLZFBW-ZBFHGGJFSA-N	DTXSID90858931	2.54	14.2	9.24	0.01	0	partially positive	TRUE
Mycophenolic acid	HPNSFSBZBAHARI-RUDMXATFSA-N	DTXSID4041070	3.43	4.89;7.98		0	0	fully negative	TRUE
Dimethylaminophenazone	RMMXTBMQSGEXHJ-UHFFFAOYSA-N	DTXSID7020504	1.1		4.90;-0.46	1	0	neutral	TRUE
Methotrexate	FBOZXECLQNJBKD-ZDUSSCGKSA-N	DTXSID4020822	-0.56	3.24;4.88;14.40	5.56;1.24	0	0	fully negative	TRUE
Icaridin	QLHULAHOXSSASE-UHFFFAOYSA-N	DTXSID0034227	1.87	15.49	-0.54	1	0	neutral	TRUE
Cotinine	UIKROCXWUNQSPJ-VIFPVBQESA-N	DTXSID1047576	0.17		4.5	1	0	neutral	TRUE
Lincomycin	OJMMVQQUTAEWLP-KIDUDLJLSA-N	DTXSID3023215	0.63	11.58;12.84;13.95;14.91	7.5	0.44	0	partially positive	TRUE
Trimethoprim	IEDVJHCEMCRBQM-UHFFFAOYSA-N	DTXSID3023712	1.12		7.04	0.7	0	neutral	TRUE
4-Formyl-antipyrine	QFYZFYDOEJZMDX-UHFFFAOYSA-N	DTXSID10241720	0.05		0.48	1	0	neutral	TRUE
Crotamiton	DNTGGZPQPQTDQF-XBXARRHUSA-N	DTXSID101256463	2.35		-0.4	1	0	neutral	TRUE
10,11-Dihydro-10,11-dihydroxycarbamazepine	PRGQOPPDPVELEG-UHFFFAOYSA-N	DTXSID30891504	0.45	12.70;14.23;15.71		1	0	neutral	TRUE
Quinoxyfen	WRPIRSINYZBGPK-UHFFFAOYSA-N	DTXSID2034881	5.62		2.23	1	0	neutral	TRUE
Cetirizine	ZKLPARSLTMPFCP-UHFFFAOYSA-N	DTXSID4022787	2.52	2.97	7.33;1.97	0	0.46	fully negative	TRUE
2-Hydroxycarbamazepine	VPZIYMMSJFWLSP-UHFFFAOYSA-N	DTXSID20218201	2.01	10.21;15.42	1.17	1	0	neutral	TRUE
10,11-Dihydro-10-hydroxycarbamazepine	BMPDWHIDQYTSHX-UHFFFAOYSA-N	DTXSID50865484	1.41	13.57;14.89	-1.29	1	0	neutral	TRUE
Amantadine	DKNWSYNQZKUICI-UHFFFAOYSA-N	DTXSID8022117	2.54		10.5	0	0	fully positive	TRUE
Clomazone	KIEDNEWSYUYDSN-UHFFFAOYSA-N	DTXSID1032355	2.36			1	0	neutral	TRUE
Methiocarb	YFBPRJGDJKVWAH-UHFFFAOYSA-N	DTXSID3032626	2.86	12.2		1	0	neutral	TRUE
Pendimethalin	CHIFOSRWCNZCFN-UHFFFAOYSA-N	DTXSID7024245	4.83			1	0	neutral	TRUE
Boscalid	WYEMLYFITZORAB-UHFFFAOYSA-N	DTXSID6034392	4.69	13.3	-0.8	1	0	neutral	TRUE
Prothioconazole-desthio	HHUQPWODPBDTLI-UHFFFAOYSA-N	DTXSID3044338	3.06	11.82	1.26	1	0	neutral	TRUE
Sotalol	ZBMZVLHSJCTVON-UHFFFAOYSA-N	DTXSID0023589	0.29	8.28;15.44	10.05	0.01	0.11	partially positive	TRUE
N-Formyl-4-aminoantipyrine	WSJBSKRPKADYRQ-UHFFFAOYSA-N	DTXSID10168241	-0.25	14.84	0.26	1	0	neutral	TRUE
Genistein	TZBJGXHYKVUXJN-UHFFFAOYSA-N	DTXSID5022308	2.63	7.80;9.36;11.81	-0.04	0.71	0	neutral	TRUE
Daidzein	ZQSIJRDFPHDXIC-UHFFFAOYSA-N	DTXSID9022310	2.91	8.06;9.39	-0.04	0.82	0	neutral	TRUE
Amidosulfobetaine-14	UTSXERRKRAEDOV-UHFFFAOYSA-O	DTXSID50398742	-0.95	0.24;13.67		0	1	neutral	FALSE
Bisphenol S	VPWNQTHUCYMVMZ-UHFFFAOYSA-N	DTXSID3022409	1.81	7.70;8.47		0.65	0	neutral	TRUE
Flurtamone	NYRMIJKDBAQCHC-UHFFFAOYSA-N	DTXSID5058228	3.9		8.96	0.03	0	partially positive	TRUE
Gabapentin	UGJMXCAKCUNAIE-UHFFFAOYSA-N	DTXSID0020074	1.1	3.8	10.72	0	1	neutral	TRUE
Picolinafen	CWKFPEBMTGKLKX-UHFFFAOYSA-N	DTXSID8044339	3.84	14.72	1.19	1	0	neutral	TRUE
Finasteride	DBEPLOCGEIEOCV-WSBQPABSSA-N	DTXSID3020625	3.01	14.78;15.44	-0.06;-0.75	1	0	neutral	TRUE
Diphenhydramine	ZZVUWRFHKOJYTH-UHFFFAOYSA-N	DTXSID4022949	3.71		8.7	0.05	0	partially positive	TRUE
Acetyl-sulfamethoxazole	GXPIUNZCALHVBA-UHFFFAOYSA-N	DTXSID8049044	1.06	5.10;13.47	-1.13	0.01	0	partially negative	TRUE
Citalopram	WSEQXVZVJXJVFP-UHFFFAOYSA-N	DTXSID8022826	3.39		9.35	0.01	0	partially positive	TRUE
Lauramidopropylbetaine	MRUAUOIMASANKQ-UHFFFAOYSA-O	DTXSID4041282	0.33	1.87;13.74		0	1	neutral	FALSE
4-Chloroaniline	QSNSCYSYFYORTR-UHFFFAOYSA-N	DTXSID9020295	1.79		3.94	1	0	neutral	TRUE
Amiodarone	IYIKLHRQXLHMJQ-UHFFFAOYSA-N	DTXSID7022592	7.36		8.8	0.04	0	partially positive	TRUE
Amitriptyline	KRMDCWKBEZIMAB-UHFFFAOYSA-N	DTXSID7022594	4.72		8.8	0.04	0	partially positive	TRUE
Atorvastatin	XUKUURHRXDUEBC-UHFFFAOYSA-N	DTXSID8029868	4.36	4.34;14.32;15.68	-1.94	0	0	fully negative	TRUE
Azelastine	MBUVEWMHONZEQD-UHFFFAOYSA-N	DTXSID6022638	4.3		9.61	0.01	0	partially positive	TRUE
Azithromycin	MQTOSJVFKKJCRP-UHFFFAOYSA-N	DTXSID8030760	3.29	12.61;13.17;13.85;14.59;15.29	9.50;8.46	0	0	fully positive	TRUE
Bisoprolol	VHYCDWMUTMEGQY-UHFFFAOYSA-N	DTXSID6022682	2.21	13.88	9.49	0.01	0	partially positive	TRUE
Bupropion	SNPPWIUOZRMYNY-UHFFFAOYSA-N	DTXSID7022706	3.08		8.66	0.05	0	partially positive	TRUE
Desloratadine	JAUOIFJMECXRGI-UHFFFAOYSA-N	DTXSID1044196	4.8		9.87;2.68	0	0	fully positive	TRUE
Duloxetine	ZEUITGRIYCTCEM-UHFFFAOYSA-N	DTXSID40861238	4.03		9.6	0.01	0	partially positive	TRUE
EDDP	AJRJPORIQGYFMT-PVOVUMCXSA-N	DTXSID30880953	4.91		9.16	0.02	0	partially positive	TRUE
Fluconazole	RFHAOTPXVQNOHP-UHFFFAOYSA-N	DTXSID3020627	0.7	14.52	1.61;0.30	1	0	neutral	TRUE
Glibenclamide	ZNNLBTZKUZBEKO-UHFFFAOYSA-N	DTXSID0037237	3.79	5.20;14.44	-1.46	0.01	0	partially negative	TRUE
Glimepiride	WIGIZIANZCJQQY-UHFFFAOYSA-N	DTXSID20861130	3.17	5.17;14.19	-0.09	0.01	0	partially negative	TRUE
Ketamine	YQEZLKZALYSWHR-UHFFFAOYSA-N	DTXSID8023187	2.12		7.14	0.65	0	neutral	TRUE
Loperamide	RDOIQAHITMMDAJ-UHFFFAOYSA-N	DTXSID6045165	4.47	13.73	8.4	0.09	0	partially positive	TRUE
Lorazepam	DIWRORZWFLOCLC-UHFFFAOYSA-N	DTXSID7023225	2.49	11.31;14.96	0.97	1	0	neutral	TRUE
Memantine	BUGYDGFZZOZRHP-UHFFFAOYSA-N	DTXSID5045174	3.48		10.5	0	0	fully positive	TRUE
Miconazole	BYBLEWFAAKGYCD-UHFFFAOYSA-N	DTXSID6023319	6.2		6.46	0.9	0	neutral	TRUE
Mirtazapine	RONZAEMNMFQXRA-UHFFFAOYSA-N	DTXSID0023325	3.01		7.14;3.98	0.65	0	neutral	TRUE
Norfloxacin	OGJPXUAPXNRGGI-UHFFFAOYSA-N	DTXSID7037680	-0.57	6.15	8.62;-1.38	0	0.89	fully positive	TRUE
Oxazepam	ADIMAYPTOBDMTL-UHFFFAOYSA-N	DTXSID1021087	2.06	11.49;15.07	1.85	1	0	neutral	TRUE
Promethazin	PWWVAXIEGOYWEE-UHFFFAOYSA-N	DTXSID7023518	4.58		8.8	0.04	0	partially positive	TRUE
Risperidone	RAPZEAPATHNIPO-UHFFFAOYSA-N	DTXSID8045193	2.6		8.19;2.92	0.14	0	partially positive	TRUE
Sertraline	VGKDLMBJGBXTGI-SJCJKPOMSA-N	DTXSID6023577	5.18		9.44	0.01	0	partially positive	TRUE
Telmisartan	RMMXLENWKUUMAY-UHFFFAOYSA-N	DTXSID8023636	7	3.3	6.23;4.04	0	0.06	fully negative	TRUE
Temazepam	SEQDDYPDSLOBDC-UHFFFAOYSA-N	DTXSID8021309	2.11	13.66	1.85	1	0	neutral	TRUE
o-Toluidine	RNVCVTLRINQCPJ-UHFFFAOYSA-N	DTXSID1026164	1.47		4.2	1	0	neutral	TRUE
N-Methyl-2-pyrrolidone	SECXISVLQFMRJM-UHFFFAOYSA-N	DTXSID6020856	-0.34		-0.3	1	0	neutral	TRUE
Dicyclohexylphthalate	VOWAEIGWURALJQ-UHFFFAOYSA-N	DTXSID5025021	5.32			1	0	neutral	TRUE
Triethylphosphate	DQWPFSLDHJDLRL-UHFFFAOYSA-N	DTXSID8026228	1.02			1	0	neutral	TRUE
Tris(2-ethylhexl)phosphate	GTVWRXDRKAHEAD-UHFFFAOYSA-N	DTXSID0021414	8.96			1	0	neutral	TRUE
Tricresylphosphate	BOSMZFBHAYFUBJ-UHFFFAOYSA-N	DTXSID5052676	5			1	0	neutral	TRUE
Bis(2-ethylhexyl)phosphate	SEGLCEQVOFDUPX-UHFFFAOYSA-N	DTXSID1027134	5.13	1.5		0	0	fully negative	TRUE
Fenthion	PNVJTZOFSHSLTO-UHFFFAOYSA-N	DTXSID8020620	3.8			1	0	neutral	TRUE
Di-n-butyl phosphate	JYFHYPJRHGVZDY-UHFFFAOYSA-N	DTXSID3040728	1.51	1.5		0	0	fully negative	TRUE
Propamocarb	WZZLDXDUQPOXNW-UHFFFAOYSA-N	DTXSID1040295	1.15	11.6	9.76	0	0	fully positive	TRUE
Prosulfuron	LTUNNEGNEKBSEH-UHFFFAOYSA-N	DTXSID9034868	2.79	3.9		0	0	fully negative	TRUE
Acetochlor	VTNQPKFIQCLBDU-UHFFFAOYSA-N	DTXSID8023848	2.99			1	0	neutral	TRUE
2-Hydroxyatrazine	NFMIMWNQWAWNDW-UHFFFAOYSA-N	DTXSID6037807	2.71	11	5	1	0	neutral	TRUE
Omethoate	PZXOQEXFMJCDPG-UHFFFAOYSA-N	DTXSID4037580	-0.39	14.01	-1.15	1	0	neutral	TRUE
Triadimenol	BAZVSMNPJJMILC-UHFFFAOYSA-N	DTXSID0032493	3.05	14.83	0	1	0	neutral	TRUE
Ethylenethiourea	PDQAZBWRQCGBEV-UHFFFAOYSA-N	DTXSID5020601	-0.52	13	1.7	1	0	neutral	TRUE
Methomyl	UHXUZOCRWCRNSJ-QPJJXVBHSA-N	DTXSID60860187	0.55	13.86	-1.36	1	0	neutral	TRUE
Abamectin	RRZXIRBKKLTSOM-XPNPUAGNSA-N	DTXSID9058238	5.94	12.75;13.80;14.74		1	0	neutral	TRUE
DCOIT	PORQOHRXAJJKGK-UHFFFAOYSA-N	DTXSID5032315	4.43			1	0	neutral	TRUE
Benzidine	HFACYLZERDEVSX-UHFFFAOYSA-N	DTXSID2020137	1.47		4.89;3.97	1	0	neutral	TRUE
3,3'-Dimethylbenzidine	NUIURNJTPRWVAP-UHFFFAOYSA-N	DTXSID5024059	2.4		4.89;3.97	1	0	neutral	TRUE
1-Naphthylamine	RUFPHBVGCFYCNW-UHFFFAOYSA-N	DTXSID7020920	2.3		3.9	1	0	neutral	TRUE
2-Amino-3,8-dimethylimidazo-[4,5-f]quinoxaline (MeIQx)	DVCCCQNKIYNAKB-UHFFFAOYSA-N	DTXSID1020801	1.24		7.30;-0.39	0.56	0	neutral	TRUE
2-Amino-1-methyl-6-phenylimidazo[4,5-b]pyridine (PhIP)	UQVKZNNCIHJZLS-UHFFFAOYSA-N	DTXSID3037628	2.05		4.97;-0.31	1	0	neutral	TRUE
Metobromuron	WLFDQEVORAMCIM-UHFFFAOYSA-N	DTXSID6042157	2.29			1	0	neutral	TRUE
Metconazole	XWPZUHJBOLQNMN-UHFFFAOYSA-N	DTXSID4034497	3.74	13.68	1.76	1	0	neutral	TRUE
Bosentan	GJPICJJJRGTNOD-UHFFFAOYSA-N	DTXSID7046627	3.53	4.94;15.42	2.57	0	0	fully negative	TRUE
Celecoxib	RZEKVGVHFLEQIL-UHFFFAOYSA-N	DTXSID0022777	3.24	10.03	-1.4	1	0	neutral	TRUE
Efavirenz	XPOQHMRABVBWPR-UHFFFAOYSA-N	DTXSID00861416	4.38	11.78		1	0	neutral	TRUE
Fluvoxamine	CJOFXWAVKWHTFT-UHFFFAOYSA-N	DTXSID70860673	3.04		8.63	0.06	0	partially positive	TRUE
L-Thyroxine	XUIIKFGFIJCVMT-LBPRGKRZSA-N	DTXSID8023214	4.8	2.15;6.37	8.88	0	0.08	fully positive	TRUE
Losartan	PSIFNNKUMBGKDQ-UHFFFAOYSA-N	DTXSID7023227	3.58	4.07;15.50	3.32	0	0	fully negative	TRUE
Mebeverine	VYVKHNNGDFVQGA-UHFFFAOYSA-N	DTXSID6023238	5.2		9.17	0.02	0	partially positive	TRUE
Montelukast	UCHDWCPVSPXUMX-UHFFFAOYSA-N	DTXSID9023334	7.56	4.73;14.82	3.38	0	0	fully negative	FALSE
Ondansetron	FELGMEQIXOGIFQ-UHFFFAOYSA-N	DTXSID8023393	2.79		7.96;-1.72	0.22	0	partially positive	TRUE
Pioglitazone	HYAFETHFCAUJAY-UHFFFAOYSA-N	DTXSID3037129	2.58	6.38	5.31	0.08	0.01	partially negative	TRUE
Ropinirole	UHSKFQJFRQCDBE-UHFFFAOYSA-N	DTXSID8045195	3.21	15.11	9.18;0.06	0.02	0	partially positive	TRUE
Valsartan	ACWBQPMHZXGDFX-UHFFFAOYSA-N	DTXSID30861343	3.87	3.10;3.94		0	0	fully negative	TRUE
Vardenafil	SECKRCOLJRRGGV-UHFFFAOYSA-N	DTXSID3048318	2.12		8.07;6.74	0.15	0	partially positive	TRUE
Ziprasidone	MVWVFYHBGMAFLY-UHFFFAOYSA-N	DTXSID4023753	4.08	14.81	7.14;-0.47;-1.11	0.65	0	neutral	TRUE
Terbinafine	DOMXUEMWDBAQBQ-WEVVVXLNSA-N	DTXSID2023640	6.01		7.1	0.67	0	neutral	TRUE
Clopidogrel	GKTWGGQPFAXNFI-UHFFFAOYSA-N	DTXSID70861221	4.21		0.34	1	0	neutral	TRUE
Clozapine	QZUDBNBUXVUHMW-UHFFFAOYSA-N	DTXSID5022855	3.11		7.77;4.07	0.3	0	partially positive	TRUE
Indometacin	CGIGDMFJXJATDK-UHFFFAOYSA-N	DTXSID9020740	4.02	4.49		0	0	fully negative	TRUE
Benalaxyl	CJPQIRJHIZUAQP-INIZCTEOSA-N	DTXSID20243159	3.96		-1.44	1	0	neutral	TRUE
Tamoxifen	NKANXQFJJICGDU-QPLCGJKRSA-N	DTXSID1034187	6.82		8.39	0.09	0	partially positive	TRUE
4-Hydroxytamoxifen	TXUZVZSFRXZGTL-UHFFFAOYSA-N	DTXSID3037094	6.44	10.04	8.39	0.09	0	partially positive	TRUE
Pentoxifylline	BYPFEZZEUUWMEJ-UHFFFAOYSA-N	DTXSID7023437	0.54			1	0	neutral	TRUE
Anastrozole	YBBLVLTVTVSKRW-UHFFFAOYSA-N	DTXSID9022607	2.68		1.21	1	0	neutral	TRUE
Flumequine	DPSPPJIUMHPXMA-UHFFFAOYSA-N	DTXSID5045623	1.61	5.92	-0.78	0.03	0	partially negative	TRUE
Propanil	LFULEKSKNZEWOE-UHFFFAOYSA-N	DTXSID8022111	3.34	12.86	-1.13	1	0	neutral	TRUE
Enalapril	GBXSMTUPTTWBMN-XIRDDKMYSA-N	DTXSID5022982	2	3.07	5.55	0	0.01	fully negative	TRUE
Acetamiprid	WCXDHFDTOYPNIE-UHFFFAOYSA-N	DTXSID901015148	1.06		0.85	1	0	neutral	TRUE
Mebendazole	OPXLLQIJSORQAM-UHFFFAOYSA-N	DTXSID4040682	2.76	9.97	4.33	1	0	neutral	TRUE
Mepiquat	NNCAWEWCFVZOGF-UHFFFAOYSA-N	DTXSID9042122	-2.34			0	0	neutral	FALSE
Albendazole	HXHWSAZORRCQMX-UHFFFAOYSA-N	DTXSID0022563	3.11	9.97	4.27	1	0	neutral	TRUE
Terbuthylazine-2-hydroxy	OYTCZOJKXCTBHG-UHFFFAOYSA-N	DTXSID20216888	-0.39		19.21;1.78	0	0	fully positive	TRUE
Tetraglyme	ZUHZGEOKBKGPSW-UHFFFAOYSA-N	DTXSID7044396	-0.33			1	0	neutral	TRUE
Raloxifene	GZUITABIAKMVPG-UHFFFAOYSA-N	DTXSID3023550	5.57	8.71;9.52	8.13	0.08	0.08	partially positive	TRUE
Clofibrate	KNHUKKLJHYUCFP-UHFFFAOYSA-N	DTXSID3020336	3.52			1	0	neutral	TRUE
Chlorpropham	CWJSHJJYOPWUGX-UHFFFAOYSA-N	DTXSID7020764	3.32	13.2		1	0	neutral	TRUE
Denatonium	ZFQMTVNLDNXRNQ-UHFFFAOYSA-O	DTXSID9043770	-0.71	10.33		0	0	neutral	FALSE
Carbaryl	CVXBEEMKQHEXEN-UHFFFAOYSA-N	DTXSID9020247	2.44	12.2		1	0	neutral	TRUE
Clonidine	GJSURZIOUXUGAL-UHFFFAOYSA-N	DTXSID6022846	1.8		7.9	0.24	0	partially positive	TRUE
Tetracain	GKCBAIGFKIBETG-UHFFFAOYSA-N	DTXSID1043883	3.3		8.24;2.25	0.13	0	partially positive	TRUE
Picoxystrobin	IBSNKSODLGJUMQ-SDNWHVSQSA-N	DTXSID9047542	3.84		-1.14	1	0	neutral	TRUE
2-Oxindole	JYGFTBXVXVMTGB-UHFFFAOYSA-N	DTXSID80870389	1.09	15.1	0.6	1	0	neutral	TRUE
4-(Dimethylamino)pyridine	VHYFNPMBLIVWCW-UHFFFAOYSA-N	DTXSID0044369	1.26		9.3	0.01	0	partially positive	TRUE
Theophyllin	ZFXYFBGIUFBOJW-UHFFFAOYSA-N	DTXSID5021336	0.13	8.7		0.95	0	neutral	TRUE
Lamotrigine	PYZRQGJRPPTADH-UHFFFAOYSA-N	DTXSID2023195	1.68		5.46	0.99	0	neutral	TRUE
5-Chlorobenzotriazole	PZBQVZFITSVHAW-UHFFFAOYSA-N	DTXSID0047450	1.97	7.86	1.14	0.74	0	neutral	TRUE
Quinoline N-oxide	GIIWGCBLYNDKBO-UHFFFAOYSA-N	DTXSID00167107	0.5		1	1	0	neutral	TRUE
Ifosfamide	HOMGKSMUEGBAAB-UHFFFAOYSA-N	DTXSID7020760	0.68			1	0	neutral	TRUE
Sulfathiazole	JNMRHUJNCSQMMB-UHFFFAOYSA-N	DTXSID8026068	0.42	7.48	2.28;1.25	0.55	0	neutral	TRUE
Bupirimate	DSKJPMWIHSOYEA-UHFFFAOYSA-N	DTXSID6041688	2.64		0.09	1	0	neutral	TRUE
Clothianidin	PGOOBECODWQEAB-UHFFFAOYSA-N	DTXSID2034465	-0.03	10.83	2.41	1	0	neutral	TRUE
Cyromazine	LVQDKIWDGQRHTE-UHFFFAOYSA-N	DTXSID6023999	0.24		5.3	0.99	0	neutral	TRUE
Difenoconazole	BQYJATMQXGBDHF-UHFFFAOYSA-N	DTXSID4032372	4		0.64	1	0	neutral	TRUE
Diflubenzuron	QQQYTWIFVNKMRW-UHFFFAOYSA-N	DTXSID1024049	3.85	8.65		0.95	0	neutral	TRUE
Dodemorph	JMXKCYUTURMERF-UHFFFAOYSA-N	DTXSID5041019	5.65		7.9	0.24	0	partially positive	TRUE
Fenoxycarb	HJUFTIJOISQSKQ-UHFFFAOYSA-N	DTXSID7032393	3.91	11.1		1	0	neutral	TRUE
Fenpropidin	MGNFYQILYYYUBS-UHFFFAOYSA-N	DTXSID9058157	5.72		9.6	0.01	0	partially positive	TRUE
Fluoxastrobin	UFEODZBUAFNAEU-NLRVBDNBSA-N	DTXSID2034625	4.28		-0.97	1	0	neutral	TRUE
Imidacloprid-urea	ADWTYURAFSWNSU-UHFFFAOYSA-N	DTXSID1037563	0.9	13.11	0.60;-1.83	1	0	neutral	TRUE
Imidacloprid-guanidine	UEQZFAGVRGWPDK-UHFFFAOYSA-N	DTXSID90436011	0.17		10.78;-0.87	0	0	fully positive	TRUE
Oxadiazone	CHNUNORXWHYHNE-UHFFFAOYSA-N	DTXSID3024239	4.51		0.03	1	0	neutral	TRUE
Propyzamide	PHNUZKMIPFFYSO-UHFFFAOYSA-N	DTXSID2020420	3.42	14.38	-1.75	1	0	neutral	TRUE
Pyraclostrobin	HZRSNVGNWUDEFX-UHFFFAOYSA-N	DTXSID7032638	4.07		0.75	1	0	neutral	TRUE
Quinmerac	ALZOLUNSQWINIR-UHFFFAOYSA-N	DTXSID1042364	2.77	0.51	4.01	0	0	fully negative	TRUE
Thiacloprid amide	LEZHOZPJYAQQNU-UVTDQMKNSA-N	DTXSID60583566	0.37		6.98;-0.58	0.72	0	neutral	TRUE
Thiamethoxam	NWWZPOKUUAIXIW-DHZHZOJOSA-N	DTXSID2034962	-0.33		2.31	1	0	neutral	TRUE
Flufenoxuron	RYLHNOVXKPXDIP-UHFFFAOYSA-N	DTXSID1041978	5.88	7.74		0.69	0	neutral	TRUE
Triallate	MWBPRDONLNQCFV-UHFFFAOYSA-N	DTXSID5024344	4.93		-1	1	0	neutral	TRUE
Orlistat	AHLBNYSZXLDEJQ-FWEHEUNISA-N	DTXSID8023395	8.96	13.09	-1.85	1	0	neutral	TRUE
Sulfadimethoxine	ZZORFUFYDOWNEF-UHFFFAOYSA-N	DTXSID1023607	1.46	6.08	2.64;1.45	0.04	0.01	partially negative	TRUE
Benzocain	BLFLLBZGZJTVJG-UHFFFAOYSA-N	DTXSID8021804	1.83		2.4	1	0	neutral	TRUE
Metoprolol acid	PUQIRTNPJRFRCZ-UHFFFAOYSA-N	DTXSID70881080	1.35	4.39;13.98	9.54	0	0.99	fully positive	TRUE
Ambroxol	JBDGDEWWOUBZPM-UHFFFAOYSA-N	DTXSID8022583	2.7	15.64	9.14;-1.53	0.02	0	partially positive	TRUE
Melperon	DKMFBWQBDIGMHM-UHFFFAOYSA-N	DTXSID0023298	3.58		9.5	0.01	0	partially positive	TRUE
Pipamperone	AXKPFOAXAHJUAG-UHFFFAOYSA-N	DTXSID8048369	2.45	12.53	7.94;4.82	0.22	0	partially positive	TRUE
Scopolamine-N-butyl	YBCNXCRZPWQOBR-MWGADRMYSA-N	DTXSID1022718	-1.66	13.82		0	0	neutral	FALSE
Oxybutynin	XIQVNETUBQGFHX-UHFFFAOYSA-N	DTXSID0023406	4.62	11.5	8.26	0.12	0	partially positive	TRUE
Nitrendipin	PVHUJELLJLJGLN-UHFFFAOYSA-N	DTXSID0023373	3.76		1.82	1	0	neutral	TRUE
1-(3-carboxypropyl)-3,7-dimethylxanthine	WKASGTGXOGALBG-UHFFFAOYSA-N	DTXSID40215232	0.2	4.44		0	0	fully negative	TRUE
6-Propyl-2-thiouracil	KNAHARQHSZJURB-UHFFFAOYSA-N	DTXSID5021209	0.46	7.5		0.56	0	neutral	TRUE
7-Amino-4-methylcoumarin	GLNDAGDHSLMOKX-UHFFFAOYSA-N	DTXSID40885333	1.34		4.1	1	0	neutral	TRUE
2(4-morpholinyl)benzothiazole	VVUVJGRVEYHIHC-UHFFFAOYSA-N	DTXSID90891505	1.99		4.13	1	0	neutral	TRUE
2-Morpholinothiobenzothiazole	MHKLKWCYGIBEQF-UHFFFAOYSA-N	DTXSID0021096	2.22		8.73	0.04	0	partially positive	TRUE
7-Diethylamino-4-methylcoumarin	AFYCEAFSNDLKSX-UHFFFAOYSA-N	DTXSID9025035	3.34		4.1	1	0	neutral	TRUE
N-Cyclohexyl-2-benzothiazole-amine	UPWPIFMHSFSVLE-UHFFFAOYSA-N	DTXSID50891506	4.01		4.5	1	0	neutral	TRUE
N-Cyclohexyl-2-benzothiazole-sulfenamide	DEQZTKGFXNUBJL-UHFFFAOYSA-N	DTXSID5020360	4.19		10.6	0	0	fully positive	TRUE
Acridine	DZBUGLKDJFMEHC-UHFFFAOYSA-N	DTXSID8059766	3.34		5.6	0.98	0	neutral	TRUE
Acridone	FZEYVTFCMJSGMP-UHFFFAOYSA-N	DTXSID8060371	3.67	11.1	0.8	1	0	neutral	TRUE
2-Amino-3-methyl-imidazo[4,5-f]quinoline (IQ)	ARZWATDYIYAUTA-UHFFFAOYSA-N	DTXSID4020745	1.39		7.30;1.33	0.56	0	neutral	TRUE
Harman	PSFDQSOCUJVVGF-UHFFFAOYSA-N	DTXSID80197568	3.11		7.8	0.28	0	partially positive	TRUE
2-Aminobiphenyl	TWBPWBPGNQWFSJ-UHFFFAOYSA-N	DTXSID3030189	2.69		3.7	1	0	neutral	TRUE
Azobenzene	DMLAVOWQYNRWNQ-BUHFOSPRSA-N	DTXSID601026524	4.07			1	0	neutral	TRUE
Climbazole	OWEGWHBOCFMBLP-UHFFFAOYSA-N	DTXSID6046555	3.33		6.64	0.85	0	neutral	TRUE
Labetalol	SGUAFYQXFOLMHL-UHFFFAOYSA-N	DTXSID2023191	2.74	7.47;15.70	9	0.03	0.42	partially positive	TRUE
Torasemide	NGBFQHCMQULJNZ-UHFFFAOYSA-N	DTXSID2023690	3.43	6.65		0.15	0	partially negative	TRUE
Trifloxystrobin CGA 321113	ISZQNKFXNXQTTF-NACSPRHISA-N	DTXSID50892513	4.25	4.72		0	0	fully negative	TRUE
Candesartan	HTQMVQVXFRQIKW-UHFFFAOYSA-N	DTXSID0022725	4.15	2.61;3.73	4.85	0	0	fully negative	TRUE
Imazapyr	CLQMBPJKHLGMQK-UHFFFAOYSA-N	DTXSID8034665	0.43	1.78	4.01;-1.41	0	0	fully negative	TRUE
(Methoxymethyl)triphenylphosphonium	SDMCZCALYDCRBH-UHFFFAOYSA-N	DTXSID60378616	0.7			0	0	neutral	FALSE
1,3-Dimethyl-2-imidazolidinone	CYSGHNMQYZDMIA-UHFFFAOYSA-N	DTXSID1073153	0.38		0.1	1	0	neutral	TRUE
1,3-Diphenylguanidine	OWRCNXZUPFZXOS-UHFFFAOYSA-N	DTXSID3025178	2.57		10.1	0	0	fully positive	TRUE
1-Butyl-3-methyl-imidazolium	IQQRAVYLUAZUGX-UHFFFAOYSA-N	DTXSID6047238	-2.87			0	0	neutral	FALSE
1-Ethyl-3-methyl-imidazolium	NJMWOUFKYKNWDW-UHFFFAOYSA-N	DTXSID9048069	-3.19			0	0	neutral	FALSE
2,2,6,6-Tetramethyl-4 piperidone	JWUXJYZVKZKLTJ-UHFFFAOYSA-N	DTXSID4041527	1.14		9.8	0	0	fully positive	TRUE
2-Hydroxyquinoline	LISFMEBWQUVKPJ-UHFFFAOYSA-N	DTXSID1058769	2	11.8	-0.4	1	0	neutral	TRUE
4-Hydroxyquinoline	PMZDQRJGMBOQBF-UHFFFAOYSA-N	DTXSID50209980	2.1	11.3	2.3	1	0	neutral	TRUE
7-(Ethylamino)-4-methylcoumarin	OTNIKUTWXUODJZ-UHFFFAOYSA-N	DTXSID1067417	2.42		4.1	1	0	neutral	TRUE
Amidosulfuron	CTTHWASMBLQOFR-UHFFFAOYSA-N	DTXSID7057945	0.59	3.9	2	0	0	fully negative	TRUE
5-Carboline	RDMFHRSPDKWERA-UHFFFAOYSA-N	DTXSID80179147	2.65		5.3	0.99	0	neutral	TRUE
Carboline	BPMFPOGUJAAYHL-UHFFFAOYSA-N	DTXSID40179148	2.93		5.3	0.99	0	neutral	TRUE
Norharmane	AIFRHYZBTHREPW-UHFFFAOYSA-N	DTXSID2021070	2.78		7.8	0.28	0	partially positive	TRUE
Harmine	BXNJHAXVSOCGBA-UHFFFAOYSA-N	DTXSID30196066	2.91		7.69	0.34	0	partially positive	TRUE
Dimoxystrobin	WXUZAHCNPWONDH-DYTRJAOYSA-N	DTXSID3057981	4.2	13.1		1	0	neutral	TRUE
Diphenylphosphine oxide	YFPJFKYCVYXDJK-UHFFFAOYSA-N	DTXSID60422562	-0.36			1	0	neutral	TRUE
Flumioxazin	FOUWCSDKDDHKQP-UHFFFAOYSA-N	DTXSID7032555	2		-0.49	1	0	neutral	TRUE
Gabapentin-Lactam	JAWPQJDOQPSNIQ-UHFFFAOYSA-N	DTXSID40215070	1.49	15.1	-0.3	1	0	neutral	TRUE
Indoxacarb	VBCVPMMZEGZULK-NRFANRHFSA-N	DTXSID1032690	3.7			1	0	neutral	TRUE
Isoxaben	PMHURSZHKKJGBM-UHFFFAOYSA-N	DTXSID8024159	3.6	14.68	-0.79	1	0	neutral	TRUE
Methyltriphenylphosphonium	AZFQCTBZOPUVOW-UHFFFAOYSA-N	DTXSID20166591	0.73			0	0	neutral	FALSE
Metolachlor-NOA 413-173	WOXWIWNBIJDJHI-JTQLQIEISA-N	DTXSID901016160	-0.2	-4.73;3.97		0	0	fully negative	TRUE
Tetrapropylammonium	OSBSFAARYOCBHB-UHFFFAOYSA-N	DTXSID6047026	-1.77			0	0	neutral	FALSE
Pyridaben	DWFZBUWUXWZWKD-UHFFFAOYSA-N	DTXSID5032573	5.44			1	0	neutral	TRUE
Pyriproxyfen	NHDHVHZZCFYRSB-UHFFFAOYSA-N	DTXSID1032640	4.48		3.36	1	0	neutral	TRUE
Tepraloxydim	IOYNQIMAUDJVEI-ZFNPBRLTSA-N	DTXSID7034252	3.14	4.34		0	0	fully negative	FALSE
Trichlorfon	NFACJZMKEDPNKN-UHFFFAOYSA-N	DTXSID0021389	0.73	7.76		0.69	0	neutral	TRUE
Azoxystrobin acid	IKCXDZCEWZARFL-FOWTUZBSSA-N	DTXSID10891507	3.29	3.99	0.65	0	0	fully negative	TRUE
Methyldesphenylchloridazon	XNSGCNYTNLWRKM-UHFFFAOYSA-N	DTXSID80891453	-0.52		3.4	1	0	neutral	TRUE
Prochloraz BTS445-96	RHDVQZWCBQXOJW-UHFFFAOYSA-N	DTXSID50891607	3.71	8.82	-0.47	0.96	0	neutral	FALSE
2-Hydroxydesethylterbuthylazine	NUISVCFZNCYUIM-UHFFFAOYSA-N	DTXSID60216887	1.93	9.4	5	0.99	0	neutral	TRUE
Tylosin	WBPYTXDJUQJLPQ-VMXQISHHSA-N	DTXSID3043996	1.7	12.51;13.31;13.85;14.42;15.84	7.75	0.31	0	partially positive	FALSE
Spinosyn A	SRJQTHAZUNRMPR-UYQKXTDMSA-N	DTXSID8037598	5.01		8.69	0.05	0	partially positive	TRUE
Emamectin B1a	CXEGAUYXQAKHKJ-NSBHKLITSA-N	DTXSID80153164	6.32	12.79;14.69	8.86	0.03	0	partially positive	TRUE
Ivermectin B1a	AZSNMRSAGSSBNP-XPNPUAGNSA-N	DTXSID8023181	6.21	12.75;13.80;14.74		1	0	neutral	FALSE
Methiocarb-sulfoxide phenol	ZHBBDQFXEDCQFI-UHFFFAOYSA-N	DTXSID20865052	1.63	8.4		0.91	0	neutral	TRUE
4-Hydroxy-1-(2-hydroxyethyl)-2,2,6,6-tetramethylpiperidine	STEYNUVPFMIUOY-UHFFFAOYSA-N	DTXSID4068795	1.42	14.74;15.53	8.48	0.08	0	partially positive	TRUE
Metazachlor BH479-12	DFJUHFNLKWOTIZ-UHFFFAOYSA-N	DTXSID801017810	1.01	1.98;3.95	0.84	0	0	fully negative	TRUE
Phenylethylmalonamide	JFZHPFOXAAIUMB-UHFFFAOYSA-N	DTXSID3025885	0.21	12.83;14.41	-1.52	1	0	neutral	TRUE
Trifloxystrobin NOA413-161	FNMBGDHYHINSHI-TYNPDKIBSA-N	DTXSID401024922	3.93	4.34;5.09		0	0	fully negative	TRUE
Trifloxystrobin NOA413-163	FNMBGDHYHINSHI-VDYLEKFBSA-N	DTXSID101024923	3.93	4.34;5.09		0	0	fully negative	TRUE
Tripropyl phosphate	RXPQRKFMDQNODS-UHFFFAOYSA-N	DTXSID4052712	2.47			1	0	neutral	TRUE
Metolachlor CGA 357-704	IMFSUYMDPTXKCC-UHFFFAOYSA-N	DTXSID70746827	1.28	1.46;4.15		0	0	fully negative	TRUE
Metolachlor CGA 368-208	QPVPJECIHVSBLZ-UHFFFAOYSA-N	DTXSID401017913	0.01	-4.59;13.86	-0.36	0	0	fully negative	TRUE
Prochloraz BTS403-48	CLFQSOIBYICELN-UHFFFAOYSA-N	DTXSID90891606	4.24		9.35	0.01	0	partially positive	TRUE
Metazachlor BH 479-9	DYCHUHSHQIYFAI-UHFFFAOYSA-N	DTXSID501017811	0.91	2.41	0.34	0	0	fully negative	TRUE
Metazachlor BH 479-11	GFGYMDAFJMPNCC-UHFFFAOYSA-N	DTXSID201017812	1.38		0.37	1	0	neutral	TRUE
Simazine 2-Hydroxy	YQIXRXMOJFQVBV-UHFFFAOYSA-N	DTXSID6062547	2.44	11	5	1	0	neutral	TRUE
Etoposide	VJJPUSNTGOMMGY-UHFFFAOYSA-N	DTXSID60860485	0.66	9.89;12.54;14.57		1	0	neutral	TRUE
Tributylamine	IMFACGCPASFAPR-UHFFFAOYSA-N	DTXSID4026183	4.16		10.7	0	0	fully positive	TRUE
N-Methyldodecylamine	OMEMQVZNTDHENJ-UHFFFAOYSA-N	DTXSID90223387	5.2		10.9	0	0	fully positive	TRUE
2-Amino-9H-pyrido[2,3-b]indole (AalphaC)	FJTNLJLPLJDTRM-UHFFFAOYSA-N	DTXSID7020001	2.56		5.1	0.99	0	neutral	TRUE
Benzyldimethyltetradecylammonium	WNBGYVXHFTYOBY-UHFFFAOYSA-N	DTXSID3048360	3.02			0	0	neutral	FALSE
N,N-Dimethyltetradecylamine-N-oxide	ONHFWHCMZAJCFB-UHFFFAOYSA-N	DTXSID2029660	4.48		4.8	1	0	neutral	TRUE
N,N-Dimethyldodecylamine	YWFWDNVOPHGWMX-UHFFFAOYSA-N	DTXSID1026906	5.69		10.1	0	0	fully positive	TRUE
N,N-Dimethyldecylamine	YWWNNLPSZSEZNZ-UHFFFAOYSA-N	DTXSID1049566	4.81		10.1	0	0	fully positive	TRUE
N,N-Dimethyltetradecylamine	SFBHPFQSSDCYSL-UHFFFAOYSA-N	DTXSID4026927	6.96		10.1	0	0	fully positive	TRUE
Piperine	MXXWOMGUGJBKIW-YPCIICBESA-N	DTXSID3021805	2.55		-0.47	1	0	neutral	TRUE
DINCH	HORIEOQXBKUKGQ-UHFFFAOYSA-N	DTXSID20274044	8.66			1	0	neutral	TRUE
Quinoline	SMWDFEZZVXVKRB-UHFFFAOYSA-N	DTXSID1021798	1.98		5.1	0.99	0	neutral	TRUE
Bezafibrate	IIBYAHWJQTYFKB-UHFFFAOYSA-N	DTXSID3029869	3.48	3.99;14.57	-0.95	0	0	fully negative	TRUE
Creatinine	DDRJAANPRJIHGJ-UHFFFAOYSA-N	DTXSID8045987	-1.47		5.5	0.99	0	neutral	TRUE
Furosemide	ZZUFCTLCJUWOSV-UHFFFAOYSA-N	DTXSID6020648	2.35	3.50;9.01		0	0	fully negative	TRUE
Benzophenone-4	CXVGEDCSTKKODG-UHFFFAOYSA-N	DTXSID2042436	0.88	0.88;8.69		0	0	fully negative	TRUE
Metolachlor OA	LNOOSYCKMKZOJB-UHFFFAOYSA-N	DTXSID6037568	2.03	1.68		0	0	fully negative	TRUE
Metolachlor ESA	CIGKZVUEZXGYSV-UHFFFAOYSA-N	DTXSID1037567	0.16	-4.64	-0.79	0	0	fully negative	TRUE
2-Benzothiazolesulfonic acid	ZCXGMSGCBDSEOY-UHFFFAOYSA-N	DTXSID80240528	0.49	-4.01	5.41	0	0.01	fully negative	TRUE
Dimethachlor OA	MHGMSAFPNAKIRZ-UHFFFAOYSA-N	DTXSID80891458	1.36	1.68		0	0	fully negative	TRUE
Metazachlor ESA	IPVCSECPEVHQOV-UHFFFAOYSA-N	DTXSID40891454	-0.48	-4.95	0.73	0	0	fully negative	TRUE
Dimethachlor ESA	RVSCDWJKJDBFRS-UHFFFAOYSA-N	DTXSID20891457	-0.39	-4.64	-0.79	0	0	fully negative	TRUE
Dimethenamid ESA	YMYKMSAZEZQEER-UHFFFAOYSA-N	DTXSID50891445	-0.49	-4.53	-1.77	0	0	fully negative	TRUE
Metazachlor OA	PHMHHVKFXZNTKU-UHFFFAOYSA-N	DTXSID00891455	1.34	2.03	0.86	0	0	fully negative	TRUE
Dimethachlor CGA369873	ZNKNVJGSYJFDHT-UHFFFAOYSA-N	DTXSID901017801	-0.49	-4.59;13.86	-0.36	0	0	fully negative	TRUE
Dimethenamid OA	HOYCASTVMCEOTP-UHFFFAOYSA-N	DTXSID4037530	1.42	1.68		0	0	fully negative	TRUE
Quaternium-15 (free base)	LDLCEGCJYSDJLX-UPHRSURJSA-N	DTXSID1047992	-1.82		-1.01	0	0	neutral	TRUE
Chlormequat	JUZXDNPBRPUIOR-UHFFFAOYSA-N	DTXSID4048064	-3.04			0	0	neutral	FALSE
Diatrizoate	YVPYQUNUQOZFHG-UHFFFAOYSA-N	DTXSID0044521	2.15	1.40;10.95;12.11		0	0	fully negative	FALSE
2,3-Epoxypropyltrimethylammonium	LRQFRDLKOBFOSG-UHFFFAOYSA-N	DTXSID0045046	-3.1			0	0	neutral	FALSE
Melamine	JDSHMPZPIAZGSV-UHFFFAOYSA-N	DTXSID6020802	-1.18		5.3	0.99	0	neutral	TRUE
Methimazol	PMRYVIKBURPHAH-UHFFFAOYSA-N	DTXSID4020820	-0.11	11.6	-1.8	1	0	neutral	TRUE
Guanylurea	SQSPRWMERUQXNE-UHFFFAOYSA-N	DTXSID3043811	-1.75		7.8	0.28	0	partially positive	TRUE
2-Bromoaniline	AOPBDRUWRLBSDB-UHFFFAOYSA-N	DTXSID5060645	1.98		2.56	1	0	neutral	TRUE
4-Methylmorpholine-N-oxide	LFTLOKWAGJYHHR-UHFFFAOYSA-N	DTXSID3029287	-1.33		4.37	1	0	neutral	TRUE
Phenylphosphate	CMPQUABWPXYYSH-UHFFFAOYSA-N	DTXSID6044981	-0.18	1.30;6.17		0	0	fully negative	TRUE
4,4'-Oxydianiline	HLBLWEWZXPIGSM-UHFFFAOYSA-N	DTXSID0021094	1.14		5.38;4.60	0.99	0	neutral	FALSE
4,4'-Bis(alpha,alpha-dimethylbenzyl)diphenylamine	UJAWGGOCYUPCPS-UHFFFAOYSA-N	DTXSID0027721	7.82		0.82	1	0	neutral	FALSE
Aniline	PAYRUJLWNCNPSJ-UHFFFAOYSA-N	DTXSID8020090	1.17		4.6	1	0	neutral	FALSE
Dicyclohexylamine	XBPCUCUWBYBCDP-UHFFFAOYSA-N	DTXSID6025018	3.68		11.1	0	0	fully positive	FALSE
2-Nitroaniline	DPJCXCZTLWNFOH-UHFFFAOYSA-N	DTXSID1025726	1.81		-0.35	1	0	neutral	FALSE
3-Chloro-4-methylaniline	RQKFYFNZSHWXAW-UHFFFAOYSA-N	DTXSID0020286	2.19		3.83	1	0	neutral	FALSE
N,N-Dimethylaniline	JLTDJTHDQAWBAV-UHFFFAOYSA-N	DTXSID2020507	2.39		5.1	0.99	0	neutral	FALSE
Tripropylamine	YFTHZRPMJXBUME-UHFFFAOYSA-N	DTXSID9021849	3		10.7	0	0	fully positive	FALSE
4-Aminodiphenylamine	ATGUVEKSASEFFO-UHFFFAOYSA-N	DTXSID7025895	1.82		4.60;0.28	1	0	neutral	FALSE
N,N-Diethylaniline	GGSUCNLOZRCGPQ-UHFFFAOYSA-N	DTXSID8021800	3		6.4	0.91	0	neutral	FALSE
N,N-Bis(4-tert-octylphenyl)amine	GQBHYWDCHSZDQU-UHFFFAOYSA-N	DTXSID3029310	9.03		0.8	1	0	neutral	FALSE
Bis(4-amino-3-methylcyclohexyl)methane	IGSBHTZEJMPDSZ-UHFFFAOYSA-N	DTXSID6029670	2.77		10.80;10.12	0	0	fully positive	FALSE
Dimethyldioctadecylammonium	OGQYPPBGSLZBEG-UHFFFAOYSA-N	DTXSID00859191	9.63			0	0	neutral	FALSE
Tetradecyltrimethylammonium	GLFDLEXFOHUASB-UHFFFAOYSA-N	DTXSID9045009	2.01			0	0	neutral	FALSE
Dodecyltrimethylammonium	VICYBMUVWHJEFT-UHFFFAOYSA-N	DTXSID4045008	1.04			0	0	neutral	FALSE
DEET-carboxylic-acid	PXXLQQDIFVPNMP-UHFFFAOYSA-N	DTXSID30222551	1.84	3.8	-1.07	0	0	fully negative	FALSE
Tetrabutylammonium	DZLFLBLQUQXARW-UHFFFAOYSA-N	DTXSID3045011	-0.64			0	0	neutral	FALSE
Fluorescent-Brightener-184	AIXZBGVLNVRQSS-UHFFFAOYSA-N	DTXSID1048205	7.6		0.70;-1.16	1	0	neutral	FALSE
Methyl-diethanolamine	CRVGTESFCCXCTH-UHFFFAOYSA-N	DTXSID8025591	-0.62	14.68;15.52	9	0.02	0	partially positive	FALSE
Dodecane-12-lactam	JHWNWJKBPDFINM-UHFFFAOYSA-N	DTXSID1027344	3.1	15.1	-0.3	1	0	neutral	FALSE
Triacetin	URAYPUMNDPQOKB-UHFFFAOYSA-N	DTXSID3026691	0.35			1	0	neutral	FALSE
2-(2-(2-Methoxyethoxy)ethoxy)ethanol	JLGLQAWTXXGVEM-UHFFFAOYSA-N	DTXSID5026912	-0.87	14.88		1	0	neutral	FALSE
Cyclohexylphenylketone	BMFYCFSWWDXEPB-UHFFFAOYSA-N	DTXSID5048182	3.65			1	0	neutral	FALSE
Disperse-Orange-61	MWMJPPMTXZJLIK-UHFFFAOYSA-N	DTXSID70866473	5.48		1.09	1	0	neutral	FALSE
Diethyleneglycolmonobutylether	OAYXUHPQHDHDDZ-UHFFFAOYSA-N	DTXSID8021519	0.55	14.89		1	0	neutral	FALSE
Triethylene-Glycol-Monobutyl-Ether	COBPKKZHLDDMTB-UHFFFAOYSA-N	DTXSID7021520	0.35	14.88		1	0	neutral	FALSE
Dehydroacetic-acid	PKLPQOJFHFGVBS-UHFFFAOYSA-N	DTXSID801015814	-0.12	5.5		0.01	0	partially negative	FALSE
Phenethylamine	BHHGXPLMPWCGHP-UHFFFAOYSA-N	DTXSID5058773	1.56		9.9	0	0	fully positive	FALSE
Acetanilide	FZERHIULMFGESH-UHFFFAOYSA-N	DTXSID2022543	1.24	13.4	0.6	1	0	neutral	FALSE
Benzimidazole	HYZJCKYKOHLVJF-UHFFFAOYSA-N	DTXSID8024573	1.54	13.2	5.6	0.98	0	neutral	FALSE
Hexylamine	BMVXCPBXGZKUPN-UHFFFAOYSA-N	DTXSID3021930	1.87		10.5	0	0	fully positive	FALSE
N-(3-Dimethylamino)propyl)methacrylamide	GDFCSMCGLZFNFY-UHFFFAOYSA-N	DTXSID7040154	0.52	14.77	9.20;-1.54	0.02	0	partially positive	FALSE
2-Chloropyridine	OKDGRDCXVWSXDC-UHFFFAOYSA-N	DTXSID8024810	1.4		1	1	0	neutral	FALSE
Tetraacetylethylenediamine	FRPJTGXMTIIFIT-UHFFFAOYSA-N	DTXSID5040752	1.91		4.58;1.47	1	0	neutral	FALSE
N-Ethyl-3-methylbenzamide	FPINATACRXASTP-UHFFFAOYSA-N	DTXSID50181313	1.62	14.8	-0.4	1	0	neutral	FALSE
2-(2-Pyridyl)ethanol	BXGYBSJAZFGIPX-UHFFFAOYSA-N	DTXSID2044767	0.16	15.01	5.4	0.99	0	neutral	FALSE
2,2,6,6-Tetramethylpiperidin-4-ol	VDVUCLWJZJHFAV-UHFFFAOYSA-N	DTXSID3029655	1.75	15.12	9.6	0.01	0	partially positive	FALSE
Phthalonitrile	XQZYPMVTSDWCCE-UHFFFAOYSA-N	DTXSID8029604	1.06			1	0	neutral	FALSE
#NAME?	BSQLQMLFTHJVKS-UHFFFAOYSA-N	DTXSID2052289	2.85		2.4	1	0	neutral	FALSE
5-Chloro-8-hydroxyquinoline	CTQMJYWDVABFRZ-UHFFFAOYSA-N	DTXSID4045973	2.87	9.1	3.7	0.98	0.01	neutral	FALSE
5,7-Dichloro-8-hydroxyquinoline	WDFKMLRRRCGAKS-UHFFFAOYSA-N	DTXSID5022801	3.61	7.7	1.87	0.67	0	neutral	FALSE
4-Acetylmorpholine	KYWXRBNOYGGPIZ-UHFFFAOYSA-N	DTXSID9061889	-0.39		-0.98	1	0	neutral	FALSE
4-Amino-2-methylquinoline	COCFIBRMFPWUDW-UHFFFAOYSA-N	DTXSID50216477	1.85		9.3	0.01	0	partially positive	FALSE
Quinolin-2-amine	GCMNJUJAKQGROZ-UHFFFAOYSA-N	DTXSID2060381	1.62		7.1	0.67	0	neutral	FALSE
2-Amino-3-methylpyridine	RGDQRXPEZUNWHX-UHFFFAOYSA-N	DTXSID3051759	0.85		7.1	0.67	0	neutral	FALSE
4'-Chloro-2',5'-dimethoxyacetoacetanilide	MOUVJGIRLPZEES-UHFFFAOYSA-N	DTXSID5029265	1.98	10.7	-0.72	1	0	neutral	FALSE
Aldicarb	QGLZXHRNAYXIBU-WEVVVXLNSA-N	DTXSID0039223	1.36	13.72	-1.46	1	0	neutral	FALSE
Carbofuran	DUEPRVBVGDRKAG-UHFFFAOYSA-N	DTXSID9020249	2.22	12.17		1	0	neutral	FALSE
Oxcarbazepine	CTRLABGOLIVAIY-UHFFFAOYSA-N	DTXSID0045703	1.87	14.24	-0.1	1	0	neutral	FALSE
Tetrahydrophthalimide	CIFFBTOJCKSRJY-UHFFFAOYSA-N	DTXSID8026513	0.56	9.3		0.99	0	neutral	FALSE
Bis(2-propylheptyl)-phthalate	MTYUOIVEVPTXFX-UHFFFAOYSA-N	DTXSID5052173	9.84			1	0	neutral	FALSE
Tris(2-ethylhexyl)trimellitate	KRADHMIOFJQKEZ-UHFFFAOYSA-N	DTXSID9026265	10.87			1	0	neutral	FALSE
Dehydroabietic-acid	NFWKVWVWBFBAOV-MISYRCLQSA-N	DTXSID8022163	5.92	4.81		0	0	fully negative	FALSE
Glycyrrhizin	LPLVUJXQOOQHMX-UHFFFAOYSA-N	DTXSID8047006	3.48	2.56;3.19;4.87;12.83;13.63;14.77;15.67		0	0	fully negative	FALSE
Parathion-methyl	RLBIQVVOMOPOHC-UHFFFAOYSA-N	DTXSID1020855	2.94			1	0	neutral	FALSE
Phorate	BULVZWIRKLYCBC-UHFFFAOYSA-N	DTXSID4032459	3.66			1	0	neutral	FALSE
Profenofos	QYMMJNLHFKGANY-UHFFFAOYSA-N	DTXSID3032464	4.4			1	0	neutral	FALSE
Terbufos	XLNZEKHULJKQBA-UHFFFAOYSA-N	DTXSID2022254	4.34			1	0	neutral	FALSE
Tolclofos-methyl	OBZIQQJJIKNWNO-UHFFFAOYSA-N	DTXSID0034776	4.4			1	0	neutral	FALSE
Drometrizole	MCPKSFINULVDNX-UHFFFAOYSA-N	DTXSID1027479	3.5	10.3	-1.01	1	0	neutral	FALSE
Octabenzone	QUAMTGJKVDWJEQ-UHFFFAOYSA-N	DTXSID9027441	7.08	9.73		1	0	neutral	FALSE
Octyl-gallate	NRPKURNSADTHLJ-UHFFFAOYSA-N	DTXSID4040713	4.42	7.84;10.93;14.47		0.74	0	neutral	FALSE
Etocrylene	IAJNXBNRYMEYAZ-UHFFFAOYSA-N	DTXSID9044821	4.3			1	0	neutral	FALSE
Avobenzone	XNEFYCZVKIDDMS-UHFFFAOYSA-N	DTXSID9044829	4.63	8.15		0.85	0	neutral	FALSE
Padimate-O	WYWZRNAHINYAEF-UHFFFAOYSA-N	DTXSID7029320	5.17		2.4	1	0	neutral	FALSE
Ethylhexyl-triazone	JGUMTYWKIBJSTN-UHFFFAOYSA-N	DTXSID90868994	13.5		4.2	1	0	neutral	FALSE
1-Octadecylamine	REYJJPSVUYRZGE-UHFFFAOYSA-N	DTXSID1025801	7.78		10.5	0	0	fully positive	FALSE
Uvinul-A-Plus	FDATWRLUYRHCJE-UHFFFAOYSA-N	DTXSID60184370	6.67	10.32	1.71	1	0	neutral	FALSE
N-Lauroylethanolamine	QZXSMBBFBXPQHI-UHFFFAOYSA-N	DTXSID5025493	3.96	14.44;15.86	-0.66	1	0	neutral	FALSE
Pencycuron	OGYFATSSENRIKG-UHFFFAOYSA-N	DTXSID3042261	4.34	13.51	-0.51	1	0	neutral	FALSE
Haloxyfop-P	GOCUAJYOYBLQRH-UHFFFAOYSA-N	DTXSID7042019	3.21	3.08	0.34	0	0	fully negative	FALSE
Dinotefuran	YKBZOVFACRVRJN-UHFFFAOYSA-N	DTXSID7034549	-0.43	12.66	-0.99	1	0	neutral	FALSE
Bentazone-methyl	XFTQFXBQDVWOCY-UHFFFAOYSA-N	DTXSID80346332	0.97			1	0	neutral	FALSE
Desmethylchlorotoluron	GUMFWXBSFOHZDC-UHFFFAOYSA-N	DTXSID20176711	2.56	14	0.1	1	0	neutral	FALSE
Metamitron-desamino	OUSYWCQYMPDAEO-UHFFFAOYSA-N	DTXSID30190483	1.01	8.9		0.97	0	neutral	FALSE
Metazachlor-2-hydroxy	IQUFNHHHOOCCDU-UHFFFAOYSA-N	DTXSID701028678	1.22	13.48	0.53	1	0	neutral	FALSE
Penconazole	WKBPZYKAUNRMKP-UHFFFAOYSA-N	DTXSID8042260	3.88		1.8	1	0	neutral	FALSE
Pyrimethanil	ZLIBICFPKPWGIZ-UHFFFAOYSA-N	DTXSID8034877	3.18		4.4	1	0	neutral	FALSE
Methiocarb-sulfone	RJBJMKAMQIOAML-UHFFFAOYSA-N	DTXSID3042138	1.38	11.58		1	0	neutral	FALSE
Fenpropimorph-acid	OZMMLYFAEKBWEE-UHFFFAOYSA-N	DTXSID50904968	3.79	4.21	7.4	0	0.5	fully negative	FALSE
Napropamide	WXZVAROIGSFCFJ-UHFFFAOYSA-N	DTXSID5024211	3.44		-1.58	1	0	neutral	FALSE
Mesosulfuron-methyl	NIFKBBMCXCMCAO-UHFFFAOYSA-N	DTXSID6034712	1.33	3.74;10.49		0	0	fully negative	FALSE
Metaflumizone	MIFOMMKAVSCNKQ-UHFFFAOYSA-N	DTXSID6040373	5.72	10.04		1	0	neutral	FALSE
Fenhexamid	VDLGAVXLJYLFDH-UHFFFAOYSA-N	DTXSID3032549	4.36	7.70;13.13		0.67	0	neutral	FALSE
Flonicamid	RLQJEEJISHYWON-UHFFFAOYSA-N	DTXSID8034611	0.63	9.76	-0.1	1	0	neutral	FALSE
Fluopicolide	GBOYJIHYACSLGN-UHFFFAOYSA-N	DTXSID7034624	4.38	10.37	-0.09	1	0	neutral	FALSE
Flutolanil	PTCGDEVVHUXTMP-UHFFFAOYSA-N	DTXSID8024109	4.06	12.59	-0.67	1	0	neutral	FALSE
Mandipropamid	KWLVWJPJKJMCSH-UHFFFAOYSA-N	DTXSID4058075	4.11	12.7		1	0	neutral	FALSE
Fenoxaprop-P	MPPOHAUSNPTFAJ-UHFFFAOYSA-N	DTXSID5058224	3.55	3.1	-0.92	0	0	fully negative	FALSE
Chlorantraniliprole	PSOVNZZNOMJUBI-UHFFFAOYSA-N	DTXSID2044345	4.26	12.93;15.13	0.23	1	0	neutral	FALSE
Ipconazole	QTYCMDBMOLSEAM-UHFFFAOYSA-N	DTXSID7034674	3.9	13.68	1.76	1	0	neutral	FALSE
Fluopyram	KVDJTXBXMWJJEF-UHFFFAOYSA-N	DTXSID9058151	4.23	11.5	0.39	1	0	neutral	FALSE
Desethyl-napropamide	ZYSGLIDSUFDSLC-UHFFFAOYSA-N	DTXSID70589897	2.98	13.44	-1.58	1	0	neutral	FALSE
Eprosartan-acid	VMQWKSFYHZLXIB-UHFFFAOYSA-N	DTXSID0022989	3.45	2.95;4.02	6.33	0	0	fully negative	FALSE
Bicalutamide	LKJPYSCBVHEWIU-UHFFFAOYSA-N	DTXSID2022678	2.53	11.00;13.41		1	0	neutral	TRUE
Lisofylline	NSMXQKNUPPXBRG-SECBINFHSA-N	DTXSID7058709	0.81	15.84		1	0	neutral	FALSE
Fluoxetine	RTHCYVBBDHJXIQ-UHFFFAOYSA-N	DTXSID7023067	4.27		9.57	0.01	0	partially positive	FALSE
Clindamycin	KDLRVYVGXIQJDK-UHFFFAOYSA-N	DTXSID70860219	2.12	11.23;12.81;14.35	7.47	0.46	0	partially positive	FALSE
Diltiazem	HSUGRBWQSSZJOP-RTWAWAEBSA-N	DTXSID9022940	3.43		7.82	0.27	0	partially positive	FALSE
Acyclovir	MKUXAQIIEYXACX-UHFFFAOYSA-N	DTXSID1022556	-1.45	9.38;15.17	2.17	0.99	0	neutral	TRUE
Abacavir	MCGSCOLBFJQGHM-SCZZXKLOSA-N	DTXSID4046444	1.32	15.9	5.07	1	0	neutral	FALSE
Sitagliptin	MFFMDFFZMYYVKS-SECBINFHSA-N	DTXSID70197572	1.17		8.60;1.31	0.06	0	partially positive	FALSE
Venlafaxine-O-desmethyl	KYYIDSXMWOZKMP-UHFFFAOYSA-N	DTXSID40869118	2.64	10.11;16.00	8.45	0.08	0	partially positive	FALSE
Flufenamic-acid	LPEPZBJOKDYZAD-UHFFFAOYSA-N	DTXSID7023063	5.34	4.19		0	0	fully negative	FALSE
Amisulpride	LLIKIPAUZJTRGB-UHFFFAOYSA-N	DTXSID60747025	-0.31	14.75	4.50;-0.96	1	0	neutral	FALSE
Valsartan-acid	USAWIVMZUYOXCF-UHFFFAOYSA-N	DTXSID20881090	2.32	3.89;4.96		0	0	fully negative	FALSE
Carboxy-aciclovir	MICNQLKUSOVNNG-UHFFFAOYSA-N	DTXSID40230501	-1.03	3.77;9.78	2.07	0	0	fully negative	FALSE
Cimetidine	AQIXAKUUQRKLND-UHFFFAOYSA-N	DTXSID4020329	0.69	12.19;14.43	6.78;-1.99	0.81	0	neutral	FALSE
6,7-Dimethoxy-2-(piperazin-1-yl)quinazolin-4-amine	APKHJGDGWQDBGM-UHFFFAOYSA-N	DTXSID00209293	0.65		8.63;6.11	0.05	0	partially positive	FALSE
Omeprazole-sulfide	XURCIPRUUASYLR-UHFFFAOYSA-N	DTXSID7057816	3.72	12.14	5.91;3.28	0.97	0	neutral	FALSE
Tetracycline	OFVLGDICTFRJMM-DXMYQVORSA-N	DTXSID7023645	-0.76	3.36;6.92;12.53	9.37	0	0.25	fully positive	FALSE
Piroctone	OIQJEQLSYJSNDS-UHFFFAOYSA-N	DTXSID2048298	2.78	6	-0.6	0.04	0	partially negative	FALSE
6-Mercaptopurine	GLVAUDGFNGKCSF-UHFFFAOYSA-N	DTXSID0020810	0.09	7.6		0.61	0	neutral	TRUE
Oxytetracycline	IWVCMVBTMGNXQD-PXOLEDIWSA-N	DTXSID1034260	-1.32	3.28;6.68;12.52	9	0	0.16	fully positive	FALSE
Phenytoin	CXOFVDLJLONNDW-UHFFFAOYSA-N	DTXSID8020541	2.42	8.3		0.89	0	neutral	FALSE
Methocarbamol	GNXFOGHNGIVQEH-MRVPVSSYSA-N	DTXSID6023286	0.65	11.61;15.72		1	0	neutral	FALSE
Butorphanol	IFKLAQQSCNILHL-UHFFFAOYSA-N	DTXSID70860592	3.52	10.09;15.50	8.85	0.03	0.01	partially positive	FALSE
Amiloride	XSDQTOBWRPYKKA-UHFFFAOYSA-N	DTXSID9043853	1.03		6.79	0.8	0	neutral	FALSE
Dimetindene	MVMQESMQSYOVGV-UHFFFAOYSA-N	DTXSID9022942	3.95		8.72;4.40	0.05	0	partially positive	FALSE
Treosulfan	YCPOZVAOBBQLRI-UHFFFAOYSA-N	DTXSID0026173	-1.64	13.86;15.84		1	0	neutral	FALSE
4-Hydroxybenzophenone	NPFYZDNDJHZQKY-UHFFFAOYSA-N	DTXSID5036684	2.96	8.1		0.83	0	neutral	FALSE
5-Amino-o-cresol	DBFYESDCPWWCHN-UHFFFAOYSA-N	DTXSID9024489	1.04	9.9	4.1	1	0	neutral	FALSE
Amitrole	KLSJWNVTNUYHDU-UHFFFAOYSA-N	DTXSID0020076	-0.92	10.7	4.6	1	0	neutral	FALSE
Methacrylamide	FQPSGWSUVKBHSU-UHFFFAOYSA-N	DTXSID8029600	-0.12	15.1	-0.4	1	0	neutral	FALSE
1-Ethyl-2-pyrrolidinone	ZFPGARUNNKGOBB-UHFFFAOYSA-N	DTXSID3044413	-0.05		-0.3	1	0	neutral	FALSE
Azelaic-acid	BDJRBEYXGGNYIS-UHFFFAOYSA-N	DTXSID8021640	1.72	4.59;5.25		0	0	fully negative	FALSE
Diundecyl-phthalate	QQVHEQUEHCEAKS-UHFFFAOYSA-N	DTXSID7025215	12.13			1	0	neutral	FALSE
Dodecanedioic-acid	TVIDDXQYHWJXFK-UHFFFAOYSA-N	DTXSID3027297	2.7	4.60;5.21		0	0	fully negative	FALSE
Bis(2-ethylhexyl)phthalate	BJQHLKABXJIVAM-UHFFFAOYSA-N	DTXSID5020607	7.91			1	0	neutral	FALSE
Dibutylphthalate	DOIRQSBPFJWKBE-UHFFFAOYSA-N	DTXSID2021781	4.68			1	0	neutral	FALSE
Monobenzyl-phthalate	XIKIUQUXDNHBFR-UHFFFAOYSA-N	DTXSID9043938	3.49	3.55		0	0	fully negative	FALSE
Mono-iso-butyl-phthalate	RZJSUWQGFCHNFS-UHFFFAOYSA-N	DTXSID5052701	2.81	3.6		0	0	fully negative	FALSE
Tris(2,4-ditert-butylphenyl)-phosphite	JKIJEFPNVSHHEI-UHFFFAOYSA-N	DTXSID2027969	14.45			1	0	neutral	FALSE
Benzylbutylphthalate	IRIAEXORFWYRCZ-UHFFFAOYSA-N	DTXSID3020205	4.67			1	0	neutral	FALSE
Diethylphthalate	FLKPEMZONWLCSK-UHFFFAOYSA-N	DTXSID7021780	2.72			1	0	neutral	FALSE
Tri-n-butyl-citrate	ZFOZVQLOBQUTQQ-UHFFFAOYSA-N	DTXSID5051442	3.73	9.92		1	0	neutral	FALSE
2-Ethylhexyldiphenylphosphate	CGSLYBDCEGBZCG-UHFFFAOYSA-N	DTXSID1025300	5.67			1	0	neutral	FALSE
Di-n-pentylphthalate	IPKKHRVROFYTEK-UHFFFAOYSA-N	DTXSID5031131	5.89			1	0	neutral	FALSE
Diisononyl-phthalate	GDJOUZYAIHWDCA-UHFFFAOYSA-N	DTXSID4022521	8.09			1	0	neutral	FALSE
Diisodecyl-phthalate	ZVFDTKUVRCTHQE-UHFFFAOYSA-N	DTXSID50274032	9.48			1	0	neutral	FALSE
Dihexyl-phthalate	KCXZNSGUUQJJTR-UHFFFAOYSA-N	DTXSID6025068	6.83			1	0	neutral	FALSE
Diisopropyl-sebacate	XFKBBSZEQRFVSL-UHFFFAOYSA-N	DTXSID3064720	4.82			1	0	neutral	FALSE
Sebacic-acid	CXMXRPHRNRROMY-UHFFFAOYSA-N	DTXSID7026867	2.07	4.60;5.23		0	0	fully negative	FALSE
Trimethylphosphate	WVLBCYQITXONBZ-UHFFFAOYSA-N	DTXSID1021403	-0.15			1	0	neutral	FALSE
Trimethylcitrate	HDDLVZWGOPWKFW-UHFFFAOYSA-N	DTXSID2061804	0.14	9.92		1	0	neutral	FALSE
Diisopropyladipate	ZDQWESQEGGJUCH-UHFFFAOYSA-N	DTXSID5027641	2.88			1	0	neutral	FALSE
N,N-Di-n-butylformamide	NZMAJUHVSZBJHL-UHFFFAOYSA-N	DTXSID3022114	2.17		-0.3	1	0	neutral	FALSE
Suberic-acid	TYFQFVWCELRYAO-UHFFFAOYSA-N	DTXSID8021644	0.97	4.59;5.28		0	0	fully negative	FALSE
UV-360	FQUNFJULCYSSOP-UHFFFAOYSA-N	DTXSID2046703	11.58	9.97;11.56	-0.78;-1.61	1	0	neutral	FALSE
UV-328	ZMWRRFHBXARRRT-UHFFFAOYSA-N	DTXSID2027886	6.73	10.3	-1.01	1	0	neutral	FALSE
Irganox-565	QRLSTWVLSWCGBT-UHFFFAOYSA-N	DTXSID1052662	12.32	10.34	3.16;-1.64	1	0	neutral	FALSE
Irganox-1098	OKOBUGCCXMIKDM-UHFFFAOYSA-N	DTXSID5044233	8.95	11.67;12.27;15.15;15.80	0.06;-0.63	1	0	neutral	FALSE
3,4,5,6-Dibenzo-1,2-oxaphosphane-2-oxide	VBQRUYIOTHNGOP-UHFFFAOYSA-N	DTXSID6044563	2.76			1	0	neutral	FALSE
UV-320	LHPPDQUVECZQSW-UHFFFAOYSA-N	DTXSID4052059	6	10.3	-1.01	1	0	neutral	FALSE
UV-234	OLFNXLXEGXRUOI-UHFFFAOYSA-N	DTXSID2028985	7.75	10.32	-1.23	1	0	neutral	FALSE
Tinuvin-770	XITRBUPOXXBIJN-UHFFFAOYSA-N	DTXSID0028030	7		9.90;9.30	0	0	fully positive	FALSE
UV-1577	LEVFXWNQQSSNAC-UHFFFAOYSA-N	DTXSID4051299	7.45	9.61	3.7	0.99	0	neutral	FALSE
Oleic-acid-amide	FATBGEAMYMYZAF-KTKRTIGZSA-N	DTXSID6027137	6.75	15.1	-0.3	1	0	neutral	FALSE
Tris(2,4-di-tert-butylphenyl)phosphate	AZSKHRTUXHLAHS-UHFFFAOYSA-N	DTXSID20893779	12.74			1	0	neutral	FALSE
Nylostab-S-EED	OYNOCRWQLLIRON-UHFFFAOYSA-N	DTXSID3068417	3.87	13.83;14.98	9.82;9.19	0	0	fully positive	FALSE
Univul-4050H	UONLDZHKYCFZRW-UHFFFAOYSA-N	DTXSID9073094	3.76		9.80;9.19;-1.62	0	0	fully positive	FALSE
UV-928	UZUNCLSDTUBVCN-UHFFFAOYSA-N	DTXSID4072780	8.33	10.31	-1.12	1	0	neutral	FALSE
UV-1164	ZSSVCEUEVMALRD-UHFFFAOYSA-N	DTXSID5051949	10.07	9.61	3.7	0.99	0	neutral	FALSE
2,2â€™-Dibenzothiazoyl-disulfide	AFZSMODLJJCVPP-UHFFFAOYSA-N	DTXSID1020146	5.43		2.70;0.84	1	0	neutral	FALSE
Dicyclohexylurea	ADFXKUOMJKEIND-UHFFFAOYSA-N	DTXSID3062366	3.15	14.3	0.1	1	0	neutral	FALSE
2,2'-Dithiobisbenzanilide	BYTIQZZTIKOEDQ-UHFFFAOYSA-N	DTXSID10179918	5.08	14.41;15.18	1.31;0.45	1	0	neutral	FALSE
Tetramethylthiuram-monosulfide	REQPQFUJGGOFQL-UHFFFAOYSA-N	DTXSID0021333	1.5			1	0	neutral	FALSE
3-Cyclohexyl-1,1-dimethylurea	PZWXYRDNQYUIIU-UHFFFAOYSA-N	DTXSID60404681	1.55	14.3	0.1	1	0	neutral	FALSE
1-Cyclohexyl-3-phenylurea	WPLYTRWMCWBZEN-UHFFFAOYSA-N	DTXSID90877268	3.05	14.3	0.1	1	0	neutral	FALSE
6PPD-quinone	UBMGKRIXKUIXFQ-UHFFFAOYSA-N	DTXSID301034849	3.14		4.94	1	0	neutral	FALSE
1,3-Di-o-tolylguanidine	OPNUROKCUBTKLF-UHFFFAOYSA-N	DTXSID2026606	3.22		10.1	0	0	fully positive	FALSE
Dioctylsulfosuccinate	HNSDLXPSAYFUHK-UHFFFAOYSA-N	DTXSID1044279	4.51	-3.67		0	0	fully negative	TRUE
Nicotine	SNICXCGAKADSCV-UHFFFAOYSA-N	DTXSID3048154	0.82		8.30;3.20	0.11	0	partially positive	FALSE
Melatonin	DRLFMBDRBRZALE-UHFFFAOYSA-N	DTXSID1022421	1.74	15.05	-0.32	1	0	neutral	FALSE
Palmitoylethanolamide	HXYVTAGFYLMHSO-UHFFFAOYSA-N	DTXSID4042254	5.98	14.44;15.86	-0.66	1	0	neutral	FALSE
3,3',5-Triiodo-L-thyronine	AUYYCJSJGJYCDS-UHFFFAOYSA-N	DTXSID30858995	4.12	2.15;8.24	9.01	0	0.87	fully positive	FALSE
7-Oxolithocholic-acid	DXOCDBGWDZAYRQ-QKBWFQMQSA-N	DTXSID501032263	4.08	4.90;15.87		0	0	fully negative	FALSE
Ursolic-acid	WCGUUGGRBIKTOS-GPOJBZKASA-N	DTXSID70883221	8.57	4.9		0	0	fully negative	FALSE
2-Aminopyridine	ICSNLGPSRYBMBD-UHFFFAOYSA-N	DTXSID0024505	0.54		6.9	0.76	0	neutral	FALSE
Cyclohexylamine	PAFZNILMFXTMIY-UHFFFAOYSA-N	DTXSID1023996	1.3		10.5	0	0	fully positive	FALSE
4-Chloro-2,5-dimethoxyaniline	YGUFQYGSBVXPMC-UHFFFAOYSA-N	DTXSID9040718	1.9		3.34	1	0	neutral	FALSE
Di(2-ethylhexyl)amine	SAIKULLUBZKPDA-UHFFFAOYSA-N	DTXSID7025053	6.32		10.9	0	0	fully positive	FALSE
Diazoxon	VBLJFQYCTRKKKF-UHFFFAOYSA-N	DTXSID5037523	1.82		-1.3	1	0	neutral	FALSE
1,7-Diaminophenazine	FRPNYDRHOLAYDZ-UHFFFAOYSA-N	DTXSID70182403	1.9		4.72;1.84;-0.14	1	0	neutral	FALSE
2,8-Diaminophenazine	CCBDBWAKDHGKNI-UHFFFAOYSA-N	DTXSID50227846	1.66		4.71;1.57;0.13	1	0	neutral	FALSE
N-Methyl-dicyclohexylamine	GSCCALZHGUWNJW-UHFFFAOYSA-N	DTXSID6044727	3.95		10.6	0	0	fully positive	FALSE
Cyclododecanone	SXVPOSFURRDKBO-UHFFFAOYSA-N	DTXSID3027322	3.71			1	0	neutral	FALSE
Tetraethylammonium	CBXCPBUEXACCNR-UHFFFAOYSA-N	DTXSID2045024	-2.79			0	0	neutral	FALSE
2-Amino-4,6-dimethylpyrimidine	IDQNBVFPZMCDDN-UHFFFAOYSA-N	DTXSID8052510	0.46		4.9	1	0	neutral	FALSE
1-Hydroxyisoquinoline	VDBNYAPERZTOOF-UHFFFAOYSA-N	DTXSID10197677	1.71	12	-1.2	1	0	neutral	FALSE
Isobutyrophenone	BSMGLVDZZMBWQB-UHFFFAOYSA-N	DTXSID6048202	2.64			1	0	neutral	FALSE
Hydrazobenzene	YBQZXXMEJHZYMB-UHFFFAOYSA-N	DTXSID7020710	2.83		6.95;-1.67	0.74	0	neutral	FALSE
N-Methylbenzamide	NCCHARWOCKOHIH-UHFFFAOYSA-N	DTXSID5025570	0.93	14.8	-0.4	1	0	neutral	FALSE
Procymidone	QXJKBPAVAHBARF-UHFFFAOYSA-N	DTXSID9033923	2.89			1	0	neutral	FALSE
Bemotrizinol	XVAMCHGMPYWHNL-UHFFFAOYSA-N	DTXSID40896984	11.31	9.29;10.45	1.23	0.99	0	neutral	FALSE
Bromacil	CTSLUCNDVMMDHG-UHFFFAOYSA-N	DTXSID4022020	1.89	5.07		0	0	fully negative	FALSE
Monuron	BMLIZLVNXIYGCK-UHFFFAOYSA-N	DTXSID0020311	1.93	14.09	-0.56	1	0	neutral	FALSE
Fludioxonil	MUJOIMFVNIBMKC-UHFFFAOYSA-N	DTXSID2032398	2.57	14.92		1	0	neutral	FALSE
Flutriafol	JWUCHKBSVLQQCO-UHFFFAOYSA-N	DTXSID8040727	2.21	13.41	1.04	1	0	neutral	FALSE
Spirodiclofen	DTDSAWVUFPGDMX-UHFFFAOYSA-N	DTXSID6034928	5.83			1	0	neutral	FALSE
Aminobifenox-acid	DNBRVZFQNDQJOB-UHFFFAOYSA-N	DTXSID10207967	4.48	4.79	2.15	0	0	fully negative	FALSE
Flupyradifurone	QOIYTRGFOFZNKF-UHFFFAOYSA-N	DTXSID10872811	1.5		1.10;-1.45	1	0	neutral	FALSE
Metronidazole	VAOCPAMSLUNLGC-UHFFFAOYSA-N	DTXSID2020892	0.05	15.64	2.62	1	0	neutral	FALSE
Iohexol	NTHXOOBQLCIOLC-UHFFFAOYSA-N	DTXSID6023157	-3.17	11.81;12.62;13.30;13.81;14.41;15.88		1	0	neutral	FALSE
Iopamidol	XQZXYNRDCRIARQ-LURJTMIESA-N	DTXSID1023158	-2.31	10.79;12.24;13.29;14.48;14.96;15.43		1	0	neutral	FALSE
Iomeprol	NJKDOADNQSYQEV-UHFFFAOYSA-N	DTXSID1049061	-2.61	11.80;12.58;13.22;13.77;14.43		1	0	neutral	FALSE
Fexofenadine	RWTNPBWLLIMQHL-UHFFFAOYSA-N	DTXSID00861411	4.93	4.21;13.41;14.91	9.73	0	0.99	fully positive	FALSE
Dextromethorphan	MKXZASYAUGDDCJ-NJAFHUGGSA-N	DTXSID3022908	3.58		8.66	0.05	0	partially positive	FALSE
Emtricitabine	XQSPYNMVSIKCOC-NTSWFWBYSA-N	DTXSID0040129	-0.73	14.01	2.15	1	0	neutral	FALSE
(S,S)-Hydroxybupropion	RCOBKSKAZMVBHT-UHFFFAOYSA-N	DTXSID90431622	2.4	10.73	8.05	0.18	0.01	partially positive	FALSE
Chlorotetracycline	CYDMQBQPVICBEU-UHFFFAOYSA-N	DTXSID2045076	-0.2	3.34;6.73;12.23	9.36	0	0.18	fully positive	FALSE
Levetiracetam	HPHUVLMMVZITSG-LURJTMIESA-N	DTXSID9023207	-0.74	13.58	-1.34	1	0	neutral	FALSE
Enoxolone	MPDGHEJMBKOTSU-YKLVYJNSSA-N	DTXSID9020669	6.52	4.86;15.93		0	0	fully negative	FALSE
Acrylamide	HRPVXLWXLXDGHG-UHFFFAOYSA-N	DTXSID5020027	-0.67	15.1	-0.4	1	0	neutral	FALSE
1,2,4-Triazole	NSPMIYGKQJPBQR-UHFFFAOYSA-N	DTXSID6027131	-0.51	10.5	2.3	1	0	neutral	FALSE
1-Methylimidazole	MCTWTZJPVLRJOU-UHFFFAOYSA-N	DTXSID6052291	0.13		7.2	0.61	0	neutral	FALSE
Monoethyl-phthalate	YWWHKOHZGJFMIE-UHFFFAOYSA-N	DTXSID3052696	1.99	3.6		0	0	fully negative	FALSE
Dimethylphthalate	NIQCNGHVCWTJSM-UHFFFAOYSA-N	DTXSID3022455	1.88			1	0	neutral	FALSE
Diisoheptyl-phthalate	RKELNIPLHQEBJO-UHFFFAOYSA-N	DTXSID30872297	6.42			1	0	neutral	FALSE
Isopropyl-myristate	AXISYYRBXTVTFY-UHFFFAOYSA-N	DTXSID0026838	7.41			1	0	neutral	FALSE
Tris(2,3-dibromopropyl)phosphate	PQYJRMFWJJONBO-UHFFFAOYSA-N	DTXSID5021413	4.51			1	0	neutral	FALSE
2,6-Di-tert-butyl-4-(dimethylamino)methylphenol	VMZVBRIIHDRYGK-UHFFFAOYSA-N	DTXSID0044997	4.61	11.55	8.94	0.03	0	partially positive	FALSE
Irgacure-369	UHFFVFAKEGKNAQ-UHFFFAOYSA-N	DTXSID5044786	4.12		7.21;0.79	0.61	0	neutral	FALSE
epsilon-Caprolactam	JBKVHLHDHHXQEQ-UHFFFAOYSA-N	DTXSID4020240	-0.02	15.1	-0.3	1	0	neutral	FALSE
Dimethyl-terephthalate	WOZVHXUHUFLZGK-UHFFFAOYSA-N	DTXSID0020498	2.09			1	0	neutral	FALSE
4-Hydroxy-2,2,6,6-tetramethylpiperidinoxyl	UZFMOKQJFYMBGY-UHFFFAOYSA-N	DTXSID4041280	0.95	16		1	0	neutral	FALSE
2-Hydroxybenzothiazole	YEDUAINPPJYDJZ-UHFFFAOYSA-N	DTXSID6061315	1.74	6.7		0.17	0	partially negative	TRUE
Dicyclohexyl-sulfosuccinate	QPSVFNQMURAADJ-UHFFFAOYSA-N	DTXSID3047213	1.75	-3.67		0	0	fully negative	FALSE
Chenodeoxycholic-acid	RUDATBOHQWOJDD-BSWAIDMHSA-N	DTXSID2020260	3.76	4.90;15.67		0	0	fully negative	FALSE
2,4-Dichlorophenoxyacetic acid	OVSKIKFHRZPJSS-UHFFFAOYSA-N	DTXSID0020442	2.84	2.97		0	0	fully negative	TRUE
Clofibric acid	TXCGAZHTZHNUAI-UHFFFAOYSA-N	DTXSID1040661	2.74	3.95		0	0	fully negative	TRUE
Bentazone	ZOMSMJKLGFBRBS-UHFFFAOYSA-N	DTXSID0023901	2.04	2.9		0	0	fully negative	TRUE
Chloramphenicol	WIIZWVCIJKGZOK-UHFFFAOYSA-N	DTXSID70859002	1.02	9.30;13.17;15.52		0.99	0	neutral	TRUE
4-Nitrophenol	BTJIUGUIPKRLHP-UHFFFAOYSA-N	DTXSID0021834	1.71	7.2		0.39	0	partially negative	TRUE
Perfluorodecanoic acid	PCIUEQPBYFRTEM-UHFFFAOYSA-N	DTXSID3031860	7.37	2.4		0	0	fully negative	TRUE
Pravastatin	TUZYXOIXSAXUGO-UHFFFAOYSA-N	DTXSID6023498	2.33	4.34;14.78;15.71		0	0	fully negative	TRUE
Fipronil	ZOCSXAVNDGMNBV-UHFFFAOYSA-N	DTXSID4034609	3.71			1	0	neutral	TRUE
Hydrochlorothiazide	JZUFKLXOESDKRF-UHFFFAOYSA-N	DTXSID2020713	0.01	8.88;10.15		0.97	0	neutral	TRUE
Dichlorprop	MZHCENGPTKEIGP-UHFFFAOYSA-N	DTXSID0020440	3.06	2.97		0	0	fully negative	TRUE
Dinoseb	OWZPCEFYPSAJFR-UHFFFAOYSA-N	DTXSID3020207	3.32	4.2		0	0	fully negative	TRUE
Perfluorooctanoic acid	SNGREZUHAYWORS-UHFFFAOYSA-N	DTXSID8031865	5.57	2.4		0	0	fully negative	TRUE
Acesulfame	YGCFIWIQZPHFLU-UHFFFAOYSA-N	DTXSID0048006	-0.77	9	-0.4	0.98	0	neutral	TRUE
Sucralose	BAQAVOSOZGMPRM-UHFFFAOYSA-N	DTXSID1040245	-0.17	11.82;12.59;13.92;14.59;15.24		1	0	neutral	TRUE
Triclosan	XEFQLINVKFYRCS-UHFFFAOYSA-N	DTXSID5032498	5.27	8.8		0.96	0	neutral	TRUE
Saccharin	CVHZOJJKTDOEJC-UHFFFAOYSA-N	DTXSID5021251	0.7	1.7	-0.4	0	0	fully negative	TRUE
Perfluorooctanesulfonic acid	YFSUTJLHUFNCNZ-UHFFFAOYSA-N	DTXSID3031864	4.16	-5.74		0	0	fully negative	TRUE
Cyclamate	HCAJEUSONLESMK-UHFFFAOYSA-N	DTXSID5041809	-0.01	0.70;11.70		0	0	fully negative	TRUE
Perfluorohexanoic acid	PXUULQAPEKKVAH-UHFFFAOYSA-N	DTXSID3031862	3.9	0.6		0	0	fully negative	TRUE
Mecoprop	WNTGYJSOUMFZEP-UHFFFAOYSA-N	DTXSID9024194	2.97	3.05		0	0	fully negative	TRUE
MCPA	WHKUVVPPKQRRBV-UHFFFAOYSA-N	DTXSID4024195	2.55	3.05		0	0	fully negative	TRUE
Chlorophene	NCKMMSIFQUPKCK-UHFFFAOYSA-N	DTXSID5020154	4.31	9.61		0.99	0	neutral	TRUE
Chlorothalonil-4-hydroxy	MDQKYGOECVSPIW-UHFFFAOYSA-N	DTXSID90182586	3.46	1.49		0	0	fully negative	TRUE
2-Naphthalene sulfonic acid	KVBGVZZKJNLNJU-UHFFFAOYSA-N	DTXSID5044788	0.8	0.7		0	0	fully negative	TRUE
Pentobarbital	WEXRUCMBJFQVBZ-UHFFFAOYSA-N	DTXSID7023435	2.02	7.9		0.76	0	neutral	TRUE
Tetrabromobisphenol A	VEORPZCZECFIRK-UHFFFAOYSA-N	DTXSID1026081	6.8	7.73;8.51		0.67	0	neutral	TRUE
Perfluorobutanoic acid	YPJUNDFVDDCYIH-UHFFFAOYSA-N	DTXSID4059916	2.62	0.6		0	0	fully negative	TRUE
2,4-Dinitrophenol	UFBJCMHMOXMLKC-UHFFFAOYSA-N	DTXSID0020523	1.66	4.2		0	0	fully negative	TRUE
Benzenesulfonic acid	SRSXLGNVWSONIS-UHFFFAOYSA-N	DTXSID9024568	-0.14	0.7		0	0	fully negative	TRUE
3,5,6-Trichloro-2-pyridinol	WCYYAQFQZQEUEN-UHFFFAOYSA-N	DTXSID7038317	2.88	7.19		0.38	0	partially negative	TRUE
2,4-Dichlorophenol	HFZWRUODUSTPEG-UHFFFAOYSA-N	DTXSID1020439	3.14	7.8		0.72	0	neutral	TRUE
Secobarbital	KQPKPCNLIDLUMF-UHFFFAOYSA-N	DTXSID6044145	1.92	7.9		0.76	0	neutral	TRUE
Bromoxynil	UPMXNNIRAGDFEH-UHFFFAOYSA-N	DTXSID3022162	3.14	4.2		0	0	fully negative	TRUE
3,4,5-Trichlorophenol	GBNHEBQXJVDXSW-UHFFFAOYSA-N	DTXSID4026212	3.89	7.8		0.72	0	neutral	TRUE
4-Chlorophenol	WXNZTHHGJRFXKQ-UHFFFAOYSA-N	DTXSID1021871	2.49	9.6		0.99	0	neutral	TRUE
2,4-Dichlorobenzoic acid	ATCRIUVQKHMXSH-UHFFFAOYSA-N	DTXSID0024977	2.96	3.1		0	0	fully negative	TRUE
Perfluorooctanesulfonamide	RRRXPPIDPYTNJG-UHFFFAOYSA-N	DTXSID3038939	5.53	11.2		1	0	neutral	TRUE
Perfluoroheptanoic acid	ZWBAMYVPMDSJGQ-UHFFFAOYSA-N	DTXSID1037303	4.86	2.4		0	0	fully negative	TRUE
6.2 fluorotelomer sulfonic acid	VIONGDJUYAYOPU-UHFFFAOYSA-N	DTXSID6067331	2.5	0.51		0	0	fully negative	TRUE
Bromochlorophen	TYBHZVUFOINFDV-UHFFFAOYSA-N	DTXSID90165596	6.22	7.27;8.86		0.42	0	partially negative	TRUE
Bifenox free acid	IUSYSZLVZMUVDO-UHFFFAOYSA-N	DTXSID9073547	4.57	2.2		0	0	fully negative	TRUE
Nitrofurantoin	NXFQHRVNIOXGAQ-YCRREMRBSA-N	DTXSID7020972	-0.03	7.24		0.41	0	partially negative	TRUE
4-Fluorobenzoylpropionic acid	WUYWHIAAQYQKPP-UHFFFAOYSA-N	DTXSID30190084	1.26	4.8		0	0	fully negative	TRUE
Dichlorophen	MDNWOSOZYLHTCG-UHFFFAOYSA-N	DTXSID6021824	4.56	9.17;10.76		0.98	0	neutral	TRUE
Fipronil sulfide	FQXWEKADCSXYOC-UHFFFAOYSA-N	DTXSID50869644	4.8		0.45	1	0	neutral	TRUE
Fipronil sulfone	LGHZJDKSVUTELU-UHFFFAOYSA-N	DTXSID6074750	4.86			1	0	neutral	TRUE
Fipronil desulfinyl	JWKXVHLIRTVXLD-UHFFFAOYSA-N	DTXSID0043719	4.56			1	0	neutral	TRUE
m-Xylene-4-sulfonic acid	CHZLVSBMXZSPNN-UHFFFAOYSA-N	DTXSID1047023	0.47	0.7		0	0	fully negative	TRUE
Decylsulfate	CSMFSDCPJHNZRY-UHFFFAOYSA-N	DTXSID8042428	3.31	-3		0	0	fully negative	TRUE
2-Amido-3,5,6-trichloro-4-cyanobenzenesulfonic acid	JNMMKKYUIIQPDG-UHFFFAOYSA-N	DTXSID60891330	0.6	-1.52;12.15		0	0	fully negative	TRUE
Dimethyl-5-sulfoisophthalate	HTXMGVTWXZBZNC-UHFFFAOYSA-N	DTXSID9027071	0.47	0.18		0	0	fully negative	TRUE
Thiadone	JFZSAWUKZISBJM-UHFFFAOYSA-N	DTXSID40510618	0.31	5.25		0.01	0	partially negative	TRUE
2-Naphthol-8-sulfonic acid	HUYJTJXLNBOVFO-UHFFFAOYSA-N	DTXSID9059626	0.27	0.49;9.33		0	0	fully negative	TRUE
Salinomycin	KQXDHUJYNAXLNZ-XQSDOZFQSA-N	DTXSID4048486	5.73	4.39;13.25;14.61;15.22		0	0	fully negative	TRUE
Dodecylbenzenesulfonic acid	WBIQQQGBSDOWNP-UHFFFAOYSA-N	DTXSID10860152	5.84	0.7		0	0	fully negative	TRUE
Dodecyl sulfate	MOTZDAYCYVMXPC-UHFFFAOYSA-N	DTXSID0042088	4.12	-3		0	0	fully negative	TRUE
2,7-Naphthalenedisulfonic acid	VILFVXYKHXVYAB-UHFFFAOYSA-N	DTXSID3059054	-0.89	-0.02;1.17		0	0	fully negative	TRUE
Perfluorotetradecanoic acid	RUDINRUXCKIXAJ-UHFFFAOYSA-N	DTXSID3059921	9.52	2.4		0	0	fully negative	TRUE
5-Fluorouracil	XFTQFXBQDVWOCY-UHFFFAOYSA-N	DTXSID80346332	-0.57			1	0	neutral	TRUE
(4-Sulfophenyl)acetic acid	KGJGWDQUGUEMIW-UHFFFAOYSA-N	DTXSID30892516	-0.37	0.57;4.47		0	0	fully negative	TRUE
Salicylic acid	YGSDEFSMJLZEOE-UHFFFAOYSA-N	DTXSID7026368	2.37	3.00;13.30		0	0	fully negative	TRUE
Methylparaben	LXCFILQKKLGQFO-UHFFFAOYSA-N	DTXSID4022529	2.14	8.5		0.93	0	neutral	TRUE
Propylparaben	QELSKZZBTMNZEB-UHFFFAOYSA-N	DTXSID4022527	2.87	8.5		0.93	0	neutral	TRUE
Oxypurinol	HXNFUBHNUDHIGC-UHFFFAOYSA-N	DTXSID4035209	-1.16	1.01	8.74	0	0.96	fully positive	TRUE
Tetradecylsulfate	URLJMZWTXZTZRR-UHFFFAOYSA-N	DTXSID8041292	5.1	-3		0	0	fully negative	TRUE
5-Aminonaphthalene-2-sulfonic acid	UWPJYQYRSWYIGZ-UHFFFAOYSA-N	DTXSID6059497	-0.13	0.32	3.9	0	0	fully negative	TRUE
1-Naphthol-5-sulfonic acid	YLKCHWCYYNKADS-UHFFFAOYSA-N	DTXSID0059459	0.27	0.65;9.23		0	0	fully negative	TRUE
Chlorothalonil R611965	XKFUETYLBPYNKF-UHFFFAOYSA-N	DTXSID10597537	2.47	1.99;13.87		0	0	fully negative	TRUE
Diclosan	BYNQFCJOHGOKSS-UHFFFAOYSA-N	DTXSID80187464	4.77	9.05		0.98	0	neutral	FALSE
Indole-3-acrylic-acid	JUFCFYAQXLCTSV-UHFFFAOYSA-N	DTXSID90184060	2.57	4.8		0	0	fully negative	FALSE
Isophthalic-acid	QQVIHTHCMHWDBS-UHFFFAOYSA-N	DTXSID3021485	1.59	3.50;5.01		0	0	fully negative	FALSE
5-Nitroisophthalic-acid	NBDAHKQJXVLAID-UHFFFAOYSA-N	DTXSID7041540	1.61	2.73;4.24		0	0	fully negative	FALSE
MCPB	LLWADFLAOKUBDR-UHFFFAOYSA-N	DTXSID4024193	3.31	4.68		0	0	fully negative	FALSE
Irganox-1076	SSDSCDGVMJFTEQ-UHFFFAOYSA-N	DTXSID8027456	13.33	11.94		1	0	neutral	FALSE
Clopyralid	HUBANNPOLNYSAD-UHFFFAOYSA-N	DTXSID9029221	1.8	2.1		0	0	fully negative	FALSE
2,4-DB	YIVXMZJTEQBPQO-UHFFFAOYSA-N	DTXSID7024035	3.37	4.66		0	0	fully negative	FALSE
Acephate	YASYVMFAVPKPKE-UHFFFAOYSA-N	DTXSID8023846	-0.53	12.07		1	0	neutral	FALSE
Lauryl-gallate	RPWFJAMTCNSJKK-UHFFFAOYSA-N	DTXSID0048189	6.67	7.84;10.93;14.47		0.74	0	neutral	FALSE
4-Nitroguaiacol	IZLVFLOBTPURLP-UHFFFAOYSA-N	DTXSID4062935	1.62	7.2		0.39	0	partially negative	FALSE
6-Hydroxybentazone	PVKWIOBXPPFARA-UHFFFAOYSA-N	DTXSID40866809	1.56	3.65;10.36		0	0	fully negative	FALSE
Chloroxynil	YRSSHOVRSMQULE-UHFFFAOYSA-N	DTXSID8022167	2.98	4.2		0	0	fully negative	FALSE
Fluroxypyr	MEFQWPUMEMWTJP-UHFFFAOYSA-N	DTXSID5034303	5.23			0	0	neutral	FALSE
Picloram	NQQVFXUMIDALNH-UHFFFAOYSA-N	DTXSID1021160	2.59	2.28		0	0	fully negative	FALSE
Perfluorononanoic-acid	UZUFPBIDKMEQEQ-UHFFFAOYSA-N	DTXSID8031863	6.59	2.4		0	0	fully negative	FALSE
Perfluoroundecanoic-acid	SIDINRCMMRKXGQ-UHFFFAOYSA-N	DTXSID8047553	7.98	2.4		0	0	fully negative	FALSE
Perfluorododecanoic-acid	CXGONMQFMIYUJR-UHFFFAOYSA-N	DTXSID8031861	8.33	2.4		0	0	fully negative	FALSE
N-Ethylperfluorooctane-sulfonamide	CCEKAJIANROZEO-UHFFFAOYSA-N	DTXSID1032646	6.43	9.5		0.99	0	neutral	FALSE
Perfluorobutanesulfonic-acid	JGTNAGYHADQMCM-UHFFFAOYSA-N	DTXSID5030030	1.94	-5.83		0	0	fully negative	FALSE
Perfluoropentanesulfonic-acid	ACEKLXZRZOWKRY-UHFFFAOYSA-N	DTXSID8062600	2.42	-5.77		0	0	fully negative	FALSE
Perfluoropentanoic-acid	CXZGQIAOTKWCDB-UHFFFAOYSA-N	DTXSID6062599	3.41	0.6		0	0	fully negative	FALSE
8.2-Fluorotelomersulfonic-acid	UWHCRBKABHKUTC-UHFFFAOYSA-N	DTXSID001034664	4.15	-3.48		0	0	fully negative	FALSE
Pentafluoropropionamide	KQTOYEUYHXUEDB-UHFFFAOYSA-N	DTXSID0059871	1.21	5.63		0.02	0	partially negative	FALSE
3.3-FTCA	ISFKSWMQWIRDNC-UHFFFAOYSA-N	DTXSID00379268	2.5	4.2		0	0	fully negative	FALSE
HFPO-DA	CSEBNABAWMZWIF-UHFFFAOYSA-N	DTXSID70880215	5.09	-0.03		0	0	fully negative	FALSE
Ibuprofen	HEFNNWSXXWATRW-UHFFFAOYSA-N	DTXSID5020732	3.37	4.3		0	0	fully negative	FALSE
Acetylsalicylic-acid	BSYNRYMUTXBXSQ-UHFFFAOYSA-N	DTXSID5020108	1.39	3.5		0	0	fully negative	FALSE
Valproic-acid	NIJJYAXOARWZEE-UHFFFAOYSA-N	DTXSID6023733	2.65	4.9		0	0	fully negative	FALSE
Bisphenol-A	IISBACLAFKSPIT-UHFFFAOYSA-N	DTXSID7020182	3.63	9.70;10.47		0.99	0	neutral	FALSE
Ethylparaben	NUVBSKCKDOMJSU-UHFFFAOYSA-N	DTXSID9022528	2.53	8.5		0.93	0	neutral	TRUE
1-Naphthol	KJCVRFUGPWSIIH-UHFFFAOYSA-N	DTXSID6021793	2.92	9.5		0.99	0	neutral	TRUE
Butylparaben	QFOHBWFCKVYLES-UHFFFAOYSA-N	DTXSID3020209	3.18	8.5		0.93	0	neutral	TRUE
Resorcinol	GHMLBKRAJCXXBS-UHFFFAOYSA-N	DTXSID2021238	0.87	9.60;11.97		0.99	0	neutral	FALSE
Diethylstilbestrol	RGLYKWWBQGJZGM-ISLYRVAYSA-N	DTXSID3020465	4.79	9.70;10.43		0.99	0	neutral	FALSE
4-Tert-Octylphenol	ISAVYTVYFVQUDY-UHFFFAOYSA-N	DTXSID9022360	4.68	10		1	0	neutral	FALSE
2,2',4,4'-Tetrahydroxybenzophenone	WXNRYSGJLQFHBR-UHFFFAOYSA-N	DTXSID5041306	2.53	7.51;8.29;11.58;13.17		0.53	0	neutral	FALSE
2,4,6-Tribromophenol	BSWWXRFVMJHFBN-UHFFFAOYSA-N	DTXSID6021959	4.08	6.2		0.06	0	partially negative	FALSE
Pentachlorophenol	IZUPBVBPLAPZRR-UHFFFAOYSA-N	DTXSID7021106	5.04	4.49		0	0	fully negative	FALSE
3,4-Dihydroxy-chlorobenzene	WWOBYPKUYODHDG-UHFFFAOYSA-N	DTXSID7022176	2.15	8.49;12.63		0.93	0	neutral	FALSE
Bisphenol-AF	ZFVMWEVVKGLCIJ-UHFFFAOYSA-N	DTXSID7037717	3.44	8.75;9.53		0.96	0	neutral	FALSE
Bisphenol-FL	YWFPGFJLYRKYJZ-UHFFFAOYSA-N	DTXSID5037731	5.02	9.71;10.49		1	0	neutral	FALSE
Bisphenol-Z	SDDLEVPIDBLVHC-UHFFFAOYSA-N	DTXSID4047963	4.14	9.70;10.47		0.99	0	neutral	FALSE
4-Bromophenol	GZFGOTFRPZRKDS-UHFFFAOYSA-N	DTXSID3051543	2.55	9.6		0.99	0	neutral	TRUE
4-Cumylphenol	QBDSZLJBMIMQRS-UHFFFAOYSA-N	DTXSID3022536	4.3	10.01		1	0	neutral	TRUE
Bisphenol-BP	BATCUENAARTUKW-UHFFFAOYSA-N	DTXSID70283308	5.32	9.71;10.49		1	0	neutral	FALSE
Bisphenol-C	YMTYZTXUZLQUSF-UHFFFAOYSA-N	DTXSID8047890	4.16	9.70;10.47		0.99	0	neutral	FALSE
Bisphenol-G	IJWIRZQYWANBMP-UHFFFAOYSA-N	DTXSID30281401	5.69	10.50;11.27		1	0	neutral	FALSE
2,3,6-Trimethylphenol	QQOMQLYQAXGHSU-UHFFFAOYSA-N	DTXSID6022187	2.75	10.9		1	0	neutral	FALSE
Bisphenol-PH	BKTRENAPTCBBFA-UHFFFAOYSA-N	DTXSID9058654	5.94	9.72;10.50		1	0	neutral	FALSE
Cyanuric-acid	ZFSLODLOARCGLH-UHFFFAOYSA-N	DTXSID7024873	-1.53	6.8		0.2	0	partially negative	FALSE
UV-327	UWSMKYBKUPAEJQ-UHFFFAOYSA-N	DTXSID4038893	6.55	10.2	-1.46	1	0	neutral	FALSE
2,2'-Methylenebis(ethyl-6-tert-butylphenol)	GPNYZBKIGXGYNU-UHFFFAOYSA-N	DTXSID7038864	6.89	10.47;12.06		1	0	neutral	FALSE
Hexabromocyclododecane	DEIGXXQKDWULML-UHFFFAOYSA-N	DTXSID4027527	6.41			1	0	neutral	FALSE
Chlorendic-acid	DJKGDNKYTKCJKD-UHFFFAOYSA-N	DTXSID2020268	3.95	1.10;2.61		0	0	fully negative	FALSE
1,1,1-Tris(4-hydroxyphenyl)ethane	BRPSWMCDEYMRPE-UHFFFAOYSA-N	DTXSID2037712	3.92	9.52;10.17;10.82		0.99	0	neutral	FALSE
Methyl-3-(3,5-di-tert-butyl-4-hydroxyphenyl)propionate	PXMJCECEFTYEKE-UHFFFAOYSA-N	DTXSID7027623	5.05	11.94		1	0	neutral	FALSE
3,5-Di-tert-butyl-4'-hydroxyacetophenone	WGJPGMJLARWHRK-UHFFFAOYSA-N	DTXSID30346908	4.83	8.1		0.83	0	neutral	FALSE
1-Decanesulfonic-acid	KVGOXGQSTGQXDD-UHFFFAOYSA-N	DTXSID50174144	2.53	1.7		0	0	fully negative	FALSE
1-Dodecanesulfonic-acid	LDMOEFOXLIZJOW-UHFFFAOYSA-N	DTXSID3073262	3.35	1.7		0	0	fully negative	FALSE
1-Hexanesulfonic-acid	FYAQQULBLMNGAH-UHFFFAOYSA-N	DTXSID20275556	0.41	1.7		0	0	fully negative	FALSE
N-Ethyl-N-(2-hydroxyethyl)perfluorooctylsulfonamide	HUFHNYZNTFSKCT-UHFFFAOYSA-N	DTXSID6027426	6.5	13.78		1	0	neutral	FALSE
Antioxidant-3114	VNQNXQYZMPJLQX-UHFFFAOYSA-N	DTXSID0027935	11.03	10.66;11.17;11.68	0.97	1	0	neutral	FALSE
p-Tolylsulfate	WGNAKZGUSRVWRH-UHFFFAOYSA-M	DTXSID80404921	0.28	-3.55		0	0	fully negative	FALSE
Iprodione	ONUFESLQCSAYKA-UHFFFAOYSA-N	DTXSID3024154	3.31	12.99		1	0	neutral	FALSE
Methamidophos	NNKVPIKMPCQWCG-UHFFFAOYSA-N	DTXSID6024177	-0.56			1	0	neutral	FALSE
Dinoterb	IIPZYDQGBIWLBU-UHFFFAOYSA-N	DTXSID7041883	3.52	4.2		0	0	fully negative	FALSE
Dicamba	IWEDIXLBFLAXBO-UHFFFAOYSA-N	DTXSID4024018	2.78	2.39		0	0	fully negative	FALSE
Perfluorohexanesulfonic-acid	QZHDEAJFRJCDMF-UHFFFAOYSA-N	DTXSID7040150	2.96	-5.75		0	0	fully negative	FALSE
Perfluoroheptanesulfonic-acid	OYGQVDSRYXATEL-UHFFFAOYSA-N	DTXSID8059920	3.61	-5.74		0	0	fully negative	FALSE
Perfluoropropanoic-acid	LRMSQVBRUNSOJL-UHFFFAOYSA-N	DTXSID8059970	1.51	0.6		0	0	fully negative	FALSE
Perfluorohexylphosphonic-acid	AGCUFKNHQDVTAD-UHFFFAOYSA-N	DTXSID90880439	2.61	1.40;6.27		0	0	fully negative	FALSE
6.2-Fluorotelomerphosphate-diester	YVRYWEPTRYNOGQ-UHFFFAOYSA-N	DTXSID20873415	8.51	-1.2		0	0	fully negative	FALSE
Perfluorosuberic-acid-	QYCPVKMFWNBDPV-UHFFFAOYSA-N	DTXSID00369821	5.51	0.29;0.99		0	0	fully negative	FALSE
Perfluoro-4-methoxybutanoic-acid	CZTBTZZANBJSLY-UHFFFAOYSA-N	DTXSID60500450	3.99	0.53		0	0	fully negative	FALSE
Bisphenol-F	PXKLMJQFEQBVLD-UHFFFAOYSA-N	DTXSID9022445	2.9	9.70;10.47		0.99	0	neutral	FALSE
Nonylphenol	SLULBVLEUPOSOI-UHFFFAOYSA-N	DTXSID50110062	5.39	10		1	0	neutral	FALSE
p-Chlorocresol	CFKMVGJGLGKFKI-UHFFFAOYSA-N	DTXSID4021717	2.83	9.6		0.99	0	neutral	TRUE
2-Phenylphenol	LLEMOWNGBBNAJR-UHFFFAOYSA-N	DTXSID2021151	3.08	10.02		1	0	neutral	TRUE
2,4-Dihydroxybenzophenone	ZXDDPOHVAMWLBH-UHFFFAOYSA-N	DTXSID8022406	3.4	7.83;11.50		0.73	0	neutral	FALSE
Bisphenol-B	HTVITOHKHWFJKO-UHFFFAOYSA-N	DTXSID4022442	3.92	9.70;10.47		0.99	0	neutral	FALSE
2,2'-Dihydroxybiphenyl	IMHDGJOMLMDPJN-UHFFFAOYSA-N	DTXSID6051809	2.15	7.60;9.97		0.61	0	neutral	FALSE
Bisphenol-E	HCNHNBLSNVSJTJ-UHFFFAOYSA-N	DTXSID3047891	2.98	9.70;10.47		0.99	0	neutral	FALSE
Tris(2,3-dibromopropyl)isocyanurate	NZUPFZNVGSWLQC-UHFFFAOYSA-N	DTXSID9052713	3.93		-1.65	1	0	neutral	FALSE
Deoxycholic-acid	KXGVEGMKQFWNSR-LLQZFEROSA-N	DTXSID0042662	3.77	4.89;15.74		0	0	fully negative	FALSE
Musk ambrette	SUAUILGSCPYJCS-UHFFFAOYSA-N	DTXSID7025689	3.73			1	0	neutral	FALSE
beta-Sitosterol	KZJWDPNRJALLNS-UHFFFAOYSA-N	DTXSID5022481	9.38	16		1	0	neutral	FALSE
Fenvalerate	NYPJDWWKZLNGGM-UHFFFAOYSA-N	DTXSID101017940	6.28			1	0	neutral	TRUE
2,6-di-tert-Butylphenol	DKCPKDPYUFEZCP-UHFFFAOYSA-N	DTXSID6027052	4.69	11.3		1	0	neutral	TRUE
Benzyl-2-naphthylether	WLTCCDHHWYAMCG-UHFFFAOYSA-N	DTXSID80210201	4.79			1	0	neutral	TRUE
Permethrin	RLLPVAHGXHCWKJ-UHFFFAOYSA-N	DTXSID8022292	6.47			1	0	neutral	TRUE
Chlorpyrifos	SBPBAQFWLVIOKP-UHFFFAOYSA-N	DTXSID4020458	4.78			1	0	neutral	TRUE
Octocrylene	FMJSMJQBSVNSBF-UHFFFAOYSA-N	DTXSID9025299	6.34			1	0	neutral	TRUE
Cypermethrin	KAATUXNTWXVJKI-UHFFFAOYSA-N	DTXSID1023998	6.05			1	0	neutral	TRUE
Deltamethrin	OWZREIFADZCYQD-UHFFFAOYSA-N	DTXSID8041822	6.12			1	0	neutral	TRUE
Celestolide	IKTHMQYJOWTSJO-UHFFFAOYSA-N	DTXSID9044536	5.31			1	0	neutral	TRUE
Tonalide	DNRJTBAOUJJKDY-UHFFFAOYSA-N	DTXSID7041544	5.75			1	0	neutral	TRUE
Cashmeran	MIZGSAALSYARKU-UHFFFAOYSA-N	DTXSID8047399	4.06			1	0	neutral	TRUE
Musk xylene	XMWRWTSZNLOZFN-UHFFFAOYSA-N	DTXSID1021405	4.12			1	0	neutral	FALSE
Galaxolide	ONKNPOPIGWHAQC-UHFFFAOYSA-N	DTXSID8027373	5.93			1	0	neutral	TRUE
Phantolide	VDBHOHJWUDKDRW-UHFFFAOYSA-N	DTXSID9051743	5.28			1	0	neutral	TRUE
Fluoranthene	GVEPBJHOBDJJJI-UHFFFAOYSA-N	DTXSID3024104	5.12			1	0	neutral	TRUE
Pentachlorobenzene	CEOCDNVZRAIOQZ-UHFFFAOYSA-N	DTXSID7024247	4.88			1	0	neutral	TRUE
Hexachlorobenzene	CKAPSXZOOQJIBF-UHFFFAOYSA-N	DTXSID2020682	5.35			1	0	neutral	TRUE
Indeno(1,2,3-cd)pyrene	SXQBHARYMNFBPS-UHFFFAOYSA-N	DTXSID8024153	6.62			1	0	neutral	TRUE
Benzo(g,h,i)perylene	GYFAGKUZYNFMBN-UHFFFAOYSA-N	DTXSID5023908	6.82			1	0	neutral	FALSE
Naphthalene	UFWIBTONFRDIAS-UHFFFAOYSA-N	DTXSID8020913	3.37			1	0	neutral	TRUE
Benzo(k)fluoranthene	HAXBIWFMXWRORI-UHFFFAOYSA-N	DTXSID0023909	6.18			1	0	neutral	TRUE
Triclosan-methyl	NLYDHBBTVWMLFD-UHFFFAOYSA-N	DTXSID0047874	5.52			1	0	neutral	TRUE
Acenaphthene	CWRYPZZKDGJXCA-UHFFFAOYSA-N	DTXSID3021774	3.99			1	0	neutral	TRUE
Phenanthrene	YNPNZTXNASCQKK-UHFFFAOYSA-N	DTXSID6024254	4.71			1	0	neutral	TRUE
Pyrene	BBEAQIROQSPTKN-UHFFFAOYSA-N	DTXSID3024289	4.92			1	0	neutral	TRUE
gamma-HCH	JLYXXMFPNIAWKQ-GNIYUCBRSA-N	DTXSID2020686	3.82			1	0	neutral	TRUE
Coprostanol	QYIXCDOBOSTCEI-NWKZBHTNSA-N	DTXSID1052036	8.94	16		1	0	neutral	FALSE
4-Methylbenzylidene camphor	VFTURGJPQCAITG-UHFFFAOYSA-N	DTXSID8047896	4.43			1	0	neutral	TRUE
Ambrettolide	NVIPUOMWGQAOIT-RQOWECAXSA-N	DTXSID20881237	5.59			1	0	neutral	TRUE
Bis(4-chlorophenyl)sulfone	GPAPPPVRLPGFEQ-UHFFFAOYSA-N	DTXSID9024986	3.73			1	0	neutral	TRUE
Acenaphthylene	HXGDTGSAIMULJN-UHFFFAOYSA-N	DTXSID3023845	3.87			1	0	neutral	TRUE
PCB 52	HCWZEPKLWVAEOV-UHFFFAOYSA-N	DTXSID3038305	5.94			1	0	neutral	FALSE
PCB 101	LAHWLEDBADHJGA-UHFFFAOYSA-N	DTXSID8038304	6.21			1	0	neutral	FALSE
PCB 180	WBHQEUPUMONIKF-UHFFFAOYSA-N	DTXSID6038299	6.97			1	0	neutral	FALSE
Dibutylhydroxytoluene	NLZUEZXRPGMBCV-UHFFFAOYSA-N	DTXSID2020216	5.07	12.1		1	0	neutral	TRUE
Homosalate	WSSJONWNBBTCMG-UHFFFAOYSA-N	DTXSID1026241	5.31	9.8		1	0	neutral	TRUE
Hexachlorocyclopentadiene	VUNCWTMEJYMOOR-UHFFFAOYSA-N	DTXSID2020688	4.86			1	0	neutral	TRUE
BDE-47	XYBSIYMGXVUVGY-UHFFFAOYSA-N	DTXSID3030056	6.51			1	0	neutral	FALSE
BDE-99	WHPVYXDFIXRKLN-UHFFFAOYSA-N	DTXSID9030048	7.18			1	0	neutral	FALSE
Dicofol	UOAMTSKGCBMZTC-UHFFFAOYSA-N	DTXSID4020450	5.33	9.69		0.99	0	neutral	TRUE
ISO E Super	FVUGZKDGWGKCFE-UHFFFAOYSA-N	DTXSID7031290	4.72			1	0	neutral	TRUE
Cyhalothrin	ZXQYGBMAQZUVMI-UHFFFAOYSA-N	DTXSID7032559	6.32			1	0	neutral	TRUE
Anthracene	MWPLVEDNUUSJAV-UHFFFAOYSA-N	DTXSID0023878	4.68			1	0	neutral	TRUE
2-tert-Butyl-4-methoxyphenol	MRBKEAMVRSLQPH-UHFFFAOYSA-N	DTXSID7040788	3.14	10.1		1	0	neutral	FALSE
Pentabromotoluene	OZHJEQVYCBTHJT-UHFFFAOYSA-N	DTXSID3025833	5.92			1	0	neutral	FALSE
Dieldrin	DFBKLUNHFCTMDC-FONWZRDRSA-N	DTXSID9020453	4.94			1	0	neutral	TRUE
4,4'-DDT	YVGGHNCTFXOJCH-UHFFFAOYSA-N	DTXSID4020375	6.22			1	0	neutral	FALSE
4,4'-DDD	AHJKRLASYNVKDZ-UHFFFAOYSA-N	DTXSID4020373	5.84			1	0	neutral	FALSE
Heptachlor	FRCCEHPWNOQAEU-UHFFFAOYSA-N	DTXSID3020679	5.54			1	0	neutral	TRUE
Methoxychlor	IAKOZHOLGAGEJT-UHFFFAOYSA-N	DTXSID9020827	5.51			1	0	neutral	TRUE
Bifenthrin	OMFRMAHOUUJSGP-UNOMPAQXSA-N	DTXSID9020160	6.93			1	0	neutral	TRUE
Benz(a)anthracene	DXBHBZVCASKNBY-UHFFFAOYSA-N	DTXSID5023902	5.85			1	0	neutral	TRUE
Benzo(e)pyrene	TXVHTIQJNYSSKO-UHFFFAOYSA-N	DTXSID3023764	6.35			1	0	neutral	TRUE
Benzo(a)pyrene	FMMWHPNWAFZXNH-UHFFFAOYSA-N	DTXSID2020139	6.32			1	0	neutral	TRUE
3-Methylcholanthrene	PPQNQXQZIWHJRB-UHFFFAOYSA-N	DTXSID0020862	6.35			1	0	neutral	FALSE
Dibenzo(a,e)pyrene	KGHMWBNEMFNJFZ-UHFFFAOYSA-N	DTXSID3052690	7.41			1	0	neutral	FALSE
Dioctyldiphenylamine	QAPVYZRWKDXNDK-UHFFFAOYSA-N	DTXSID3025170	10.53		0.8	1	0	neutral	TRUE
Musk ketone	WXCMHFPAUCOJIG-UHFFFAOYSA-N	DTXSID6025690	4.1			1	0	neutral	FALSE
Habanolide	KHLFMZDGADSQGR-ACCUITESSA-N	DTXSID4051374	4.76			1	0	neutral	TRUE
Amylcinnamal	HMKKIXGYKWDQSV-SDNWHVSQSA-N	DTXSID80859230	4.57			1	0	neutral	FALSE
Benzyl salicylate	ZCTQGTTXIYCGGC-UHFFFAOYSA-N	DTXSID1024598	4.09	9.8		1	0	neutral	FALSE
Pentabromoethylbenzene	FIAXCDIQXHJNIX-UHFFFAOYSA-N	DTXSID7021782	6.21			1	0	neutral	FALSE
Hexabromobenzene	CAYGQBVSOZLICD-UHFFFAOYSA-N	DTXSID1024128	6.17			1	0	neutral	TRUE
1,3,5-Tribromo-2-(prop-2-en-1-yloxy)benzene	RZLLIOPGUFOWOD-UHFFFAOYSA-N	DTXSID3044918	4.82			1	0	neutral	FALSE
o-Terphenyl	OIAQMFOKAXHPNH-UHFFFAOYSA-N	DTXSID1049697	5.54			1	0	neutral	TRUE
p-Terphenyl	XJKSTNDFUHDPQJ-UHFFFAOYSA-N	DTXSID6029121	5.51			1	0	neutral	TRUE
2-(1-Naphthalenyl)benzothiophene	RRIZHUKYGHECIH-UHFFFAOYSA-N	DTXSID70505673	6.03			1	0	neutral	FALSE
2-(2-Naphthalenyl)benzothiophene	VXNMJAGOXHIGRF-UHFFFAOYSA-N	DTXSID00291491	6.12			1	0	neutral	FALSE
Fluvalinate	INISTDXBRIBGOC-UHFFFAOYSA-N	DTXSID7024110	6.58			1	0	neutral	FALSE
2,4-Di-tert-butylphenol	ICKWICRCANNIBI-UHFFFAOYSA-N	DTXSID2026602	4.72	10.8		1	0	neutral	FALSE
Methylphenylsulfone	JCDWETOKTFWTHA-UHFFFAOYSA-N	DTXSID1075228	0.68			1	0	neutral	TRUE
Velvione	ABRIMXGLNHCLIP-UHFFFAOYSA-N	DTXSID8047139	5.17			1	0	neutral	TRUE
Benzyl benzoate	SESFRYSPDFLNCH-UHFFFAOYSA-N	DTXSID8029153	3.59			1	0	neutral	FALSE
Etofenprox	YREQHYQNNWYQCJ-UHFFFAOYSA-N	DTXSID9032610	6.6			1	0	neutral	TRUE
Allethrin	ZCVAOQKBXKSDMS-UHFFFAOYSA-N	DTXSID8035180	5.05			1	0	neutral	TRUE
2,6-Di-tert-butyl-1,4-benzoquinone	RDQSIADLBQFVMY-UHFFFAOYSA-N	DTXSID7021493	3.87			1	0	neutral	TRUE
Cyfluthrin	QQODLKZGRKWIFG-UHFFFAOYSA-N	DTXSID5035957	6.13			1	0	neutral	TRUE
Transfluthrin	DDVNRFNDOPPVQJ-HQJQHLMTSA-N	DTXSID4046812	5.45			1	0	neutral	TRUE
Phenothrin	SBNFWQZLDJGRLK-UHFFFAOYSA-N	DTXSID7032688	6.69			1	0	neutral	FALSE
Prallethrin	SMKRKQBMYOFFMU-UHFFFAOYSA-N	DTXSID0032572	4.6			1	0	neutral	TRUE
Tefluthrin	ZFHGXWPMULPQSE-GPCIZFCYSA-N	DTXSID5032577	5.88			1	0	neutral	TRUE
Chlorpyrifos-methyl	HRBKVYFZANMGRE-UHFFFAOYSA-N	DTXSID6032352	4.17			1	0	neutral	FALSE
4,4'-DDMU	LNKQQZFLNUVWQQ-UHFFFAOYSA-N	DTXSID6073940	6.07			1	0	neutral	FALSE
1,1-Dichloro-2,2-bis(4-methoxyphenyl)ethan	RBEICLNUPBZRMH-UHFFFAOYSA-N	DTXSID6041216	4.94			1	0	neutral	FALSE
trans-a-Methylstilben	OVZXISBUYCEVEV-OUKQBFOZSA-N	DTXSID90891560	4.73			1	0	neutral	FALSE
cis-Stilbene	PJANXHGTPQOBST-QXMHVHEDSA-N	DTXSID5026049	4.39			1	0	neutral	TRUE
alpha-Tocopherol acetate	ZAKOWWREFLAJOT-CEFNRUSXSA-N	DTXSID1031096	10.51			1	0	neutral	FALSE
9-Vinylanthracene	OGOYZCQQQFAGRI-UHFFFAOYSA-N	DTXSID30179197	5.34			1	0	neutral	TRUE
Diphenylmethane	CZZYITDELCSZES-UHFFFAOYSA-N	DTXSID1041891	4.08			1	0	neutral	TRUE
m-Terphenyl	YJTKZCDBKVTVBY-UHFFFAOYSA-N	DTXSID2029117	5.77			1	0	neutral	TRUE
2,6-Diisopropylnaphthalene	GWLLTEXUIOFAFE-UHFFFAOYSA-N	DTXSID7035272	5.68			1	0	neutral	TRUE
4H-Cyclopenta(def)phenanthrene	RKZDZWJDQTZDLD-UHFFFAOYSA-N	DTXSID1024887	4.93			1	0	neutral	TRUE
Indane	PQNFLJBBNBOBRQ-UHFFFAOYSA-N	DTXSID4052132	3.05			1	0	neutral	TRUE
1-Phenylnaphthalene	IYDMICQAKLQHLA-UHFFFAOYSA-N	DTXSID8060539	5.44			1	0	neutral	TRUE
Benzo(b)fluorene	HAPOJKSPCGLOOD-UHFFFAOYSA-N	DTXSID1022477	5.51			1	0	neutral	TRUE
Perylene	CSHWQDPOILHKBI-UHFFFAOYSA-N	DTXSID4047753	6.59			1	0	neutral	TRUE
Indeno(1,2,3-cd)fluoranthene	XAKRHFYJDSMEMI-UHFFFAOYSA-N	DTXSID60172898	6.47			1	0	neutral	TRUE
Decahydronaphthalene	NNBZCPXTIHJBJL-UHFFFAOYSA-N	DTXSID1024912	4.56			1	0	neutral	TRUE
Diphenylsulfone	KZTYYGOKRVBIMI-UHFFFAOYSA-N	DTXSID6041892	2.25			1	0	neutral	TRUE
2-Methylnaphthalene	QIMMUPPBPVKWKM-UHFFFAOYSA-N	DTXSID4020878	3.93			1	0	neutral	FALSE
1-Methylanthracene	KZNJSFHJUQDYHE-UHFFFAOYSA-N	DTXSID3074787	5.21			1	0	neutral	FALSE
2-Methylanthracene	GYMFBYTZOGMSQJ-UHFFFAOYSA-N	DTXSID8060616	5.21			1	0	neutral	FALSE
1-Methylpyrene	KBSPJIWZDWBDGM-UHFFFAOYSA-N	DTXSID0025654	5.24			1	0	neutral	FALSE
10-Methylbenzo[e]pyrene	RYPOPZBYSNTHNS-UHFFFAOYSA-N	DTXSID40212443	6.76			1	0	neutral	FALSE
Benzo[b]naphtho(2,3-d)thiophene	UWMISBRPSJFHIR-UHFFFAOYSA-N	DTXSID5075442	5.52			1	0	neutral	FALSE
Benzo[b]naphtho(1,2-d)thiophene	XZUMOEVHCZXMTR-UHFFFAOYSA-N	DTXSID4075370	5.5			1	0	neutral	FALSE
1-Methylnaphthalene	QPUYECUOLPXSFR-UHFFFAOYSA-N	DTXSID9020877	3.93			1	0	neutral	FALSE
Dibenzothiophene	IYYZUPMFVPLQIF-UHFFFAOYSA-N	DTXSID0047741	4.37			1	0	neutral	FALSE
1,6,7-Trimethylnaphthalene	JBXULKRNHAQMAS-UHFFFAOYSA-N	DTXSID7062291	4.67			1	0	neutral	FALSE
2,6-Dimethylnaphthalene	YGYNBBAUIYTWBF-UHFFFAOYSA-N	DTXSID0029187	4.36			1	0	neutral	FALSE
Androstanol	RNOLETRRDQZDSM-WJWLXVOASA-N	DTXSID4036514	5.08	16		1	0	neutral	FALSE
Tetrachlorothiophene	WZXXZHONLFRKGG-UHFFFAOYSA-N	DTXSID5042451	4.23			1	0	neutral	FALSE
Dihydro-alpha-ionone	JHJCHCSUEGPIGE-UHFFFAOYSA-N	DTXSID40865599	3.96			1	0	neutral	FALSE
Bromkal 73-5PE	QXWYPAKUEHGJSG-UHFFFAOYSA-N	DTXSID5052705	5.9			1	0	neutral	FALSE
2,3,5,6-Tetrabromo-p-xylene	RXKOKVQKECXYOT-UHFFFAOYSA-N	DTXSID8052697	5.6			1	0	neutral	FALSE
4-Methylbenzophenone	WXPWZZHELZEVPO-UHFFFAOYSA-N	DTXSID9037741	3.38			1	0	neutral	FALSE
5-Bromo-7-methylbenzo[a]anthracene	MYGCBDBXUBMXLQ-UHFFFAOYSA-N	not in CompTox	6.75			1	0	neutral	FALSE
alpha-Ionone	UZFLPKAIBPNNCA-UHFFFAOYSA-N	DTXSID7044477	3.86			1	0	neutral	FALSE
Hexamethylenediamine	NAQMVNRVTILPCV-UHFFFAOYSA-N	DTXSID5024922	-0.56		10.77;9.92	0	0	fully positive	FALSE
1,5-Naphthalenediamine	KQSABULTKYLFEV-UHFFFAOYSA-N	DTXSID3020916	1.16		4.49;2.54	1	0	neutral	FALSE
Phenothiazine	WJFKNYWRSNBZNX-UHFFFAOYSA-N	DTXSID5021126	4.25		0.8	1	0	neutral	FALSE
2-Hydroxycarbazole	GWPGDZPXOZATKL-UHFFFAOYSA-N	DTXSID50235340	3.04	9.4		0.99	0	neutral	FALSE
Basic-Blue-41	MHOFGBJTSNWTDT-UHFFFAOYSA-M	DTXSID3051624	0.27	15.64		0	0	neutral	FALSE
Foramsulfuron	PXDNXJSDGQBLKS-UHFFFAOYSA-N	DTXSID7034753	0.21	3.63;14.94	-1.83	0	0	fully negative	FALSE
Propoxur	ISRUGXGCCGIOQO-UHFFFAOYSA-N	DTXSID7021948	1.56	12.17		1	0	neutral	FALSE
Oxamyl	KZAUOCCYDRDERY-UHFFFAOYSA-N	DTXSID6021086	-0.06	13.53	-1.51	1	0	neutral	FALSE
Penoxsulam	SYJGKVOENHZYMQ-UHFFFAOYSA-N	DTXSID0034803	2.49	5.11	1.65	0.01	0	partially negative	FALSE
Cyazofamid	YXKMMRDKEKCERS-UHFFFAOYSA-N	DTXSID9034492	1.33			1	0	neutral	FALSE
Mepanipyrim	CIFWZNRJIBNXRE-UHFFFAOYSA-N	DTXSID4042121	3.37		4.4	1	0	neutral	FALSE
Pymetrozine	QHMTXANCGGJZRX-WUXMJOGZSA-N	DTXSID2032637	0.3		3.8	1	0	neutral	FALSE
Chlordimeform	STUSTWKEFDQFFZ-UHFFFAOYSA-N	DTXSID2037508	2.85		6.9	0.76	0	neutral	FALSE
Fluxapyroxad	SXSGXWCSHSVPGB-UHFFFAOYSA-N	DTXSID6058215	3.5	13.52	0.28	1	0	neutral	FALSE
Doxycyclin	JBIWCJUYHHGXTC-AKNGSSGZSA-N	DTXSID0037653	-0.47	3.30;6.95;12.63	9.07	0	0.26	fully positive	FALSE
Tolfenamic-acid	YEZNLOUZAIOMLT-UHFFFAOYSA-N	DTXSID1045409	5.52	4.22		0	0	fully negative	FALSE
Guanfacine	INJOMKTZOLKMBF-UHFFFAOYSA-N	DTXSID9046944	1.57		7.39	0.51	0	neutral	FALSE
Sorafenib	MLDQJTXFUGDVEO-UHFFFAOYSA-N	DTXSID7041128	4.26	13.54;14.87	2.17	1	0	neutral	FALSE
Chlorpheniramine	SOYKEARSMXGVTM-UHFFFAOYSA-N	DTXSID0022804	3.09		9.17;2.78	0.02	0	partially positive	FALSE
Desipramine	HCYAFALTSJYZDH-UHFFFAOYSA-N	DTXSID6022896	4.28		10.30;-0.94	0	0	fully positive	FALSE
4-(4-Hydroxyphenyl)butan-2-one	NJGBTKGETPDVIK-UHFFFAOYSA-N	DTXSID5044495	1.42	9.7		0.99	0	neutral	FALSE
Flurbiprofen	SYTBZMRGLBWNTM-UHFFFAOYSA-N	DTXSID0037231	3.82	4.13		0	0	fully negative	FALSE
Iopromide	DGAIEPBNLOQYER-UHFFFAOYSA-N	DTXSID0023163	-2.12	10.61;12.49;13.50;14.15;15.99		1	0	neutral	FALSE
Metrafenone	AMSPWOYQQAWRRM-UHFFFAOYSA-N	DTXSID9058020	4.04			1	0	neutral	FALSE
Demeton-S-methyl-sulfoxide	PMCVMORKVPSKHZ-UHFFFAOYSA-N	DTXSID8025541	0.03			1	0	neutral	FALSE
Disulfoton	DOFZAZXDOSGAJZ-UHFFFAOYSA-N	DTXSID0022018	3.77			1	0	neutral	FALSE
Formetanate	RMFNNCGOSPBBAD-UHFFFAOYSA-N	DTXSID9041990	1.4	12.2	7.6	0.39	0	partially positive	FALSE
Triazophos	AMFGTOFWMRQMEM-UHFFFAOYSA-N	DTXSID9037612	3.46		0.57	1	0	neutral	FALSE
Bitertanol	VGPIBGGRCVEHQZ-UHFFFAOYSA-N	DTXSID2037502	3.92	14.87	0.02	1	0	neutral	FALSE
Propargite	ZYHMJXZULPZUED-UHFFFAOYSA-N	DTXSID4024276	4.33			1	0	neutral	FALSE
Quizalofop	ABOOPXYCKNFDNJ-UHFFFAOYSA-N	DTXSID60273935	3.8	3.1	-0.33	0	0	fully negative	FALSE
Isopyrazam	XTDZGXBTXBEZDN-UHFFFAOYSA-N	DTXSID7058208	4.7	14.53	1.99;-1.14	1	0	neutral	FALSE
Eprosartan	OROAFUQRIXKEMV-LDADJPATSA-N	DTXSID0022989	4.68	3.51;4.21	7.09	0	0	fully negative	FALSE
Methenamine	VKYKSIONXSXAKP-UHFFFAOYSA-N	DTXSID6020692	0.99		4.90;-0.02	1	0	neutral	FALSE
Flupentixol	NJMYODHXAKYRHW-UHFFFAOYSA-N	DTXSID3058749	4.59	14.89	7.71;3.52	0.33	0	partially positive	FALSE
Chlorohexidine	GHXZTYHSJHQHIJ-UHFFFAOYSA-N	DTXSID2033314	3.54		11.29;10.62;2.30;1.63	0	0	fully positive	FALSE
Dibutyl-sebacate	PYGXAGIECVVIOZ-UHFFFAOYSA-N	DTXSID1041847	5.76			1	0	neutral	FALSE
Erucamide	UAUDZVJPLUQNMU-KTKRTIGZSA-N	DTXSID4026929	8.17	15.1	-0.3	1	0	neutral	FALSE
1,3-Diphenylurea	GWEHVDNNLFDJLR-UHFFFAOYSA-N	DTXSID2025183	2.83	14.3	0.1	1	0	neutral	FALSE
N,N-Dimethyldecan-1-amide	HNXNKTMIVROLTK-UHFFFAOYSA-N	DTXSID1027764	4.02		-0.3	1	0	neutral	FALSE
Theobromine	YAPQBXQYLJRXSA-UHFFFAOYSA-N	DTXSID9026132	-0.34	9.9		1	0	neutral	FALSE
Cholic-acid	BHQCQFFYRZLCQQ-OELDTZBJSA-N	DTXSID6040660	2.11	4.89;15.48		0	0	fully negative	FALSE
2,2'-dichloro-4,4'-methylenedianiline	IBOFVQJTBBUKMU-UHFFFAOYSA-N	DTXSID5020865	3.71		3.31;2.53	1	0	neutral	FALSE
4,4'-Methylenedianiline	YBRVSVVVWCFQMG-UHFFFAOYSA-N	DTXSID6022422	1.68		5.28;4.50	0.99	0	neutral	FALSE
N-Methylbenzenesulfonamide	SVDVKEBISAOWJT-UHFFFAOYSA-N	DTXSID0063731	1.01	10.1		1	0	neutral	FALSE
Benzyltrimethylammonium	YOUGRGFIHBUKRS-UHFFFAOYSA-N	DTXSID8047977	-2.33			0	0	neutral	FALSE
Pinoxaden	MGOHCFMYLBAPRN-UHFFFAOYSA-N	DTXSID8034823	3.84		-1.17	1	0	neutral	FALSE
Tritosulfuron	KVEQCVKVIFQSGC-UHFFFAOYSA-N	DTXSID9057975	1.98	7.75	4.32	0.69	0	neutral	FALSE
Flubendiamide	ZGNITFSDLCMLGI-UHFFFAOYSA-N	DTXSID4047672	4.16	12.40;14.48		1	0	neutral	FALSE
Flufenacet-ESA	SZCMHDLOUVZYST-UHFFFAOYSA-N	DTXSID60891451	-0.27	-4.6	-0.53	0	0	fully negative	FALSE
Fenamidone	LMVPQMGRYSRMIW-KRWDZBQOSA-N	DTXSID2034590	3.02		7.77	0.3	0	partially positive	FALSE
Fenpyroximate	YYJNOYZRYGDPNH-MFKUBSTISA-N	DTXSID7032557	5.09		1.88	1	0	neutral	FALSE
2,2,4-Trimethyl-1,3-pentanediol-diisobutyrate	OMVSWZDEEGIJJI-UHFFFAOYSA-N	DTXSID1027635	4.12			1	0	neutral	FALSE
N-(1,3-Dimethylbutyl)-N'-phenyl-1,4-phenylenediamine	ZZMVLMVFYMGSMY-UHFFFAOYSA-N	DTXSID9025114	4.24		4.60;0.28	1	0	neutral	FALSE
Chlorpropamide	RKWGIWYCVPQPMF-UHFFFAOYSA-N	DTXSID9020322	2.17	4.6		0	0	fully negative	FALSE
2-Hydrazinopyridine	NWELCUKYUCBVKK-UHFFFAOYSA-N	DTXSID5063651	0.39		7.2	0.61	0	neutral	FALSE
5-Hydroxyindole	LMIQERWZRIFWNZ-UHFFFAOYSA-N	DTXSID00173187	1.58	10.5		1	0	neutral	FALSE
Carisoprodol	OFZCIYFFPZCNJE-UHFFFAOYSA-N	DTXSID8024733	1.93	11.70;12.55		1	0	neutral	FALSE
Tributyl-phosphate	STCOOQWBFONSKY-UHFFFAOYSA-N	DTXSID3021986	3.74			1	0	neutral	FALSE
Phenylhydrazine	HKOOXMFOFWEVGF-UHFFFAOYSA-N	DTXSID8021147	1.29		8.80;0.18	0.04	0	partially positive	FALSE
Isophorone	HJOVHMDZYOCNQW-UHFFFAOYSA-N	DTXSID8020759	1.99			1	0	neutral	FALSE
4-Aminobenzoic-acid	ALYNCZNDIQEVRV-UHFFFAOYSA-N	DTXSID6024466	0.88	5.01	2.39	0	0	fully negative	FALSE
Butocarboxim	SFNPDDSJBGRXLW-UHFFFAOYSA-N	DTXSID5058062	1.25	13.72	-1.46	1	0	neutral	FALSE
Eugenol	RRAFCDWBNXTKKO-UHFFFAOYSA-N	DTXSID9020617	2.48	10		1	0	neutral	FALSE
Pregabalin	AYXYPKUFHZROOJ-ZETCQYMHSA-N	DTXSID1045950	0.75	3.8	10.72	0	1	neutral	FALSE
Dicrotophos	VEENJGZXVHKXNB-VOTSOKGWSA-N	DTXSID9023914	-0.24			1	0	neutral	FALSE
2-(Thiocyanomethylthio)benzothiazole	TUBQDCKAWGHZPF-UHFFFAOYSA-N	DTXSID6032647	2.91		2	1	0	neutral	FALSE
Paroxetine	AHOUBRCZNHFOSL-YOEHRIQHSA-N	DTXSID3023425	3.68		9.73	0	0	fully positive	FALSE
Strychnine	QMGVPVSNSZLJIA-FVWCLLPLSA-N	DTXSID6023600	1.62		8.15;-0.97	0.15	0	partially positive	FALSE
Prothioconazole	MNHVNIJQQRJYDH-UHFFFAOYSA-N	DTXSID4034869	2.5	11.82		1	0	neutral	FALSE
Colchicine	IAKHMKGGTNLKSZ-INIZCTEOSA-N	DTXSID5024845	1.1	14.64	-0.66	1	0	neutral	FALSE
Rifampicin	JQXXHWHPUNPDRT-WLSIYKJHSA-N	DTXSID6021244	2.24	3.78;6.51;11.88;14.91	8.09;-0.18	0	0.1	fully positive	FALSE
Squalene	YYGNTYWPHWGJRM-UHFFFAOYSA-N	DTXSID4064767	11.58			1	0	neutral	FALSE
2-Chloropropyldimethylamine	GYXWNSDLDXGMGU-UHFFFAOYSA-N	DTXSID4043858	1.28		8.1	0.17	0	partially positive	FALSE
Fluometuron	RZILCCPWPBTYDO-UHFFFAOYSA-N	DTXSID8020628	2.36	13.89	-1.22	1	0	neutral	FALSE
Esfenvalerate	NYPJDWWKZLNGGM-RPWUZVMVSA-N	DTXSID4032667	6.28			1	0	neutral	FALSE
Bis(2,6-diisopropylphenyl)carbodiimide	XLDBGFGREOMWSL-UHFFFAOYSA-N	DTXSID5051862	8.39			1	0	neutral	FALSE
4,4'-Diaminostilbene-2,2'-disulfonic-acid	REJHVSOVQBJEBF-UHFFFAOYSA-N	DTXSID5024926	-1.74	-1.15;-0.11	4.03;3.29	0	0	fully negative	FALSE
Trifluoromethanesulfonic-acid	ITMCEJHCFYSIIV-UHFFFAOYSA-N	DTXSID2044397	-0.38	-2.76		0	0	fully negative	FALSE
Salicylaldehyde	SMQUZDBALVYZAC-UHFFFAOYSA-N	DTXSID1021792	1.69	8.4		0.91	0	neutral	FALSE
Triclopyr	REEQLXCGVXDJSQ-UHFFFAOYSA-N	DTXSID0032497	2.68	2.9		0	0	fully negative	FALSE
DNOC	ZXVONLUNISGICL-UHFFFAOYSA-N	DTXSID1022053	2.27	4.2		0	0	fully negative	FALSE
2,2'-Methylenebis(6-tert-butyl-p-cresol)	KGRVJHAUYBGFFP-UHFFFAOYSA-N	DTXSID4020870	6.23	10.47;12.06		1	0	neutral	FALSE
Iopanoic-acid	OIRFJRBSRORBCM-UHFFFAOYSA-N	DTXSID6023159	4	4.43	0.62	0	0	fully negative	FALSE
4-tert-Butylphenol	QHPQWRBYOIRBIT-UHFFFAOYSA-N	DTXSID1020221	3.36	10		1	0	neutral	FALSE
2,6-Dimethylphenol	NXXYKOUNUYWIHA-UHFFFAOYSA-N	DTXSID9024063	2.43	10.9		1	0	neutral	FALSE
2-Anthracenesulfonic-acid,-1-amino-4-[[3-[(4,6-dichloro-1,3,5-triazin-2-yl)amino]-4-sulfophenyl]amino]-9,10-dihydro-9,10-dioxo-	RTLULCVBFCRQKI-UHFFFAOYSA-N	DTXSID2065412	0.56	-1.51;0.86	5.49;3.37	0	0	fully negative	FALSE
Benzoic-acid,-3,3'-dithiobis[6-nitro-	KIUMMUBSPKGMOY-UHFFFAOYSA-N	DTXSID5058779	3.94	1.98;2.67		0	0	fully negative	FALSE
(-)-Epicatechin	PFTAWBLQPZVEMU-UKRRQHHQSA-N	DTXSID4045133	0.57	8.91;10.05;11.54;13.97		0.97	0	neutral	FALSE
Ferulic-acid	KSEBMYQBYZTDHS-UHFFFAOYSA-N	DTXSID5040673	1.68	4.48;10.19		0	0	fully negative	FALSE
2-Methyl-4,6-dinitrophenol	ZXVONLUNISGICL-UHFFFAOYSA-N	DTXSID1022053	2.27	4.2		0	0	fully negative	FALSE
D-Glucitol	FBPFZTCFMRRESA-JGWLITMVSA-N	DTXSID5023588	-3.29	13.14;14.41;15.53		1	0	neutral	FALSE
5,5-Dimethylbarbituric-acid	LAOZSCRCYVBSJA-UHFFFAOYSA-N	DTXSID2020509	-0.17	8.4		0.91	0	neutral	FALSE
Hydroquinone	QIGBRXMKCJKVMJ-UHFFFAOYSA-N	DTXSID7020716	0.53	10.10;12.02		1	0	neutral	FALSE
Methylhydroquinone	CNHDIAIOKMXOLK-UHFFFAOYSA-N	DTXSID4020876	0.87	10.10;12.02		1	0	neutral	FALSE
2E,4E-Hexadienoic-acid	WSWCOQWTEOXDQX-MQQKCMAXSA-N	DTXSID3021277	1.38	4.8		0	0	fully negative	FALSE
4-Hydroxybenzoic-acid	FJKROLUGYXJWQN-UHFFFAOYSA-N	DTXSID3026647	1.6	4.60;10.06		0	0	fully negative	FALSE
Indole	SIKJAQJRHWYJAI-UHFFFAOYSA-N	DTXSID0020737	2.44			1	0	neutral	FALSE
2-Chlorobenzenemethanol	MBYQPPXEXWRMQC-UHFFFAOYSA-N	DTXSID2075132	1.83	14.47		1	0	neutral	FALSE
Cholesterol	HVYWMOMLDIMFJA-DPAQBDIFSA-N	DTXSID3022401	8.1	16		1	0	neutral	FALSE
4,4'-DDE	UCNVFOCBFJOQAL-UHFFFAOYSA-N	DTXSID9020374	6.46			1	0	neutral	FALSE
Heptachlor epoxide	ZXFXBSWRVIQKOD-HWKPLSEASA-N	DTXSID1024126	5.29			1	0	neutral	FALSE
Aldrin	QBYJBZPUGVGKQQ-SJJAEHHWSA-N	DTXSID8020040	5.9			1	0	neutral	TRUE
Endosulfan sulfate	AAPVQEMYVNZIOO-UHFFFAOYSA-N	DTXSID3037541	4.14			1	0	neutral	FALSE
alpha-HCH	JLYXXMFPNIAWKQ-SHFUYGGZSA-N	DTXSID2020684	3.82			1	0	neutral	TRUE
beta-HCH	JLYXXMFPNIAWKQ-CDRYSYESSA-N	DTXSID7020685	3.82			1	0	neutral	TRUE
Fluorene	NIHNNTQXNPWCJQ-UHFFFAOYSA-N	DTXSID8024105	4.06			1	0	neutral	TRUE
Chrysene	WDECIBYCCFPHNR-UHFFFAOYSA-N	DTXSID0022432	5.71			1	0	neutral	TRUE
Benzo(b)fluoranthene	FTOVXSOBNPWTSH-UHFFFAOYSA-N	DTXSID0023907	6.3			1	0	neutral	TRUE
Dibenz(a,h)anthracene	LHRCREOYAASXPZ-UHFFFAOYSA-N	DTXSID9020409	6.9			1	0	neutral	FALSE
PCB 28	BZTYNSQSZHARAZ-UHFFFAOYSA-N	DTXSID2038310	5.56			1	0	neutral	FALSE
PCB 44	ALDJIKXAHSDLLB-UHFFFAOYSA-N	DTXSID8038302	5.88			1	0	neutral	FALSE
PCB 118	IUTPYMGCWINGEY-UHFFFAOYSA-N	DTXSID4032116	6.29			1	0	neutral	FALSE
PCB 138	RPUMZMSNLZHIGZ-UHFFFAOYSA-N	DTXSID8038300	6.87			1	0	neutral	FALSE
PCB 149	LKHLFUVHHXCNJH-UHFFFAOYSA-N	DTXSID1073498	6.69			1	0	neutral	FALSE
PCB 153	MVWHGTYKUMDIHL-UHFFFAOYSA-N	DTXSID2032180	6.71			1	0	neutral	FALSE
PCB 170	RMPWIIKNWPVWNG-UHFFFAOYSA-N	DTXSID2073481	7.09			1	0	neutral	FALSE
PCB 194	DTMRKGRREZAYAP-UHFFFAOYSA-N	DTXSID5074139	7.47			1	0	neutral	FALSE
PCB 209	ONXPZLFXDMAPRO-UHFFFAOYSA-N	DTXSID4047541	8.3			1	0	neutral	FALSE
BDE-100	NSKIRYMHNFTRLR-UHFFFAOYSA-N	DTXSID4052689	7.08			1	0	neutral	FALSE
BDE-153	RZXIRSKYBISPGF-UHFFFAOYSA-N	DTXSID4030047	7.76			1	0	neutral	FALSE
BDE-154	VHNPZYZQKWIWOD-UHFFFAOYSA-N	DTXSID3052692	7.75			1	0	neutral	FALSE
BDE-183	ILPSCQCLBHQUEM-UHFFFAOYSA-N	DTXSID8052693	8.37			1	0	neutral	FALSE
Hexachloroethane	VHHHONWQHHHLTI-UHFFFAOYSA-N	DTXSID7020689	4.13			1	0	neutral	TRUE
1,2-Dichlorobenzene	RFFLAFLAYFXFSW-UHFFFAOYSA-N	DTXSID6020430	3.26			1	0	neutral	TRUE
1,4-Dichlorobenzene	OCJBOOLMMGQPQU-UHFFFAOYSA-N	DTXSID1020431	3.29			1	0	neutral	TRUE
1,3-Dichlorobenzene	ZPQOPVIELGIULI-UHFFFAOYSA-N	DTXSID6022056	3.27			1	0	neutral	TRUE
1,2,4-Trichlorobenzene	PBKONEOXTCPAFI-UHFFFAOYSA-N	DTXSID0021965	3.9			1	0	neutral	TRUE
1,2,4,5-Tetrachlorobenzene	JHBKHLUZVFWLAG-UHFFFAOYSA-N	DTXSID7024320	4.39			1	0	neutral	TRUE
7-methylbenzo(a)pyrene	PYVWGNPFWVQISD-UHFFFAOYSA-N	DTXSID7049340	6.64			1	0	neutral	FALSE
2-Chloronaphthalene	CGYGETOMCSJHJU-UHFFFAOYSA-N	DTXSID8023971	4.2			1	0	neutral	TRUE
Pentachloroethane	BNIXVQGCZULYKV-UHFFFAOYSA-N	DTXSID7021104	3.3			1	0	neutral	TRUE
Hexachlorobutadiene	RWNKSTSCBHKHTB-UHFFFAOYSA-N	DTXSID7020683	4.57			1	0	neutral	TRUE
Hexachloropropene	VFDYKPARTDCDCU-UHFFFAOYSA-N	DTXSID7062039	5.1			1	0	neutral	TRUE
PCB 18	DCMURXAZTZQAFB-UHFFFAOYSA-N	DTXSID6073491	5.5			1	0	neutral	FALSE
Endrin ketone	IZHZFAQWVKBTSL-VFUTZTILSA-N	DTXSID00872845	3.34			1	0	neutral	FALSE
Endrin aldehyde	HCTWZIFNBBCVGM-YFQUMFGZSA-N	DTXSID0047743	3.32			1	0	neutral	FALSE
delta-HCH	JLYXXMFPNIAWKQ-GPIVLXJGSA-N	DTXSID5024134	3.82			1	0	neutral	TRUE
Endrin	DFBKLUNHFCTMDC-GKRDHZSOSA-N	DTXSID6020561	4.94			1	0	neutral	TRUE
alpha-Endosulfan	RDYMFSUJUZBWLH-AZVNHNRSSA-N	DTXSID9037539	3.87			1	0	neutral	TRUE
beta-Endosulfan	RDYMFSUJUZBWLH-BRZMKDEISA-N	DTXSID8037540	3.87			1	0	neutral	TRUE
1-Methylphenanthrene	DOWJXOHBNXRUOD-UHFFFAOYSA-N	DTXSID6025648	5.05			1	0	neutral	FALSE
3,6-dimethylphenanthrene	OMIBPZBOAJFEJS-UHFFFAOYSA-N	DTXSID9052682	5.34			1	0	neutral	FALSE
2,3-Dimethylnaphthalene	WWGUMAYGTYQSGA-UHFFFAOYSA-N	DTXSID2060383	4.36			1	0	neutral	FALSE
PCB 31	VAHKBZSAUKPEOV-UHFFFAOYSA-N	DTXSID9073410	5.52			1	0	neutral	FALSE
Cyclizine	UVKZSORBKUEBAZ-UHFFFAOYSA-N	DTXSID4022864	2.8		8.30;2.40	0.11	0	partially positive	FALSE
Trans-1,2-Dichloroethylene	KFUSEUYYWQURPO-OWOJBTEDSA-N	DTXSID7024031	1.92			1	0	neutral	FALSE
2-Methyl-2,4-pentanediol	SVTBMSDMJJWYQN-UHFFFAOYSA-N	DTXSID5021885	0.23	15.38		1	0	neutral	FALSE
Benzyldimethyldecylammonium	UARILQSOMYIQCM-UHFFFAOYSA-N	DTXSID9048146	1.8			0	0	neutral	FALSE
Diacetylethylenediamine	WNYIBZHOMJZDKN-UHFFFAOYSA-N	DTXSID70236132	-1.28	13.84;14.99	-0.74	1	0	neutral	FALSE
2-(Diethylamino)-6-methylpyrimidin-4-one	BPSGVKFIQZZFNH-UHFFFAOYSA-N	DTXSID00193507	-1	6.3		0.07	0	partially negative	FALSE
Dimethyldithiophosphate	PSRWXHIYWUDGMA-UHFFFAOYSA-M	DTXSID5027306	0.53	2.7		0	0	fully negative	FALSE
N,N`-Diphenylthiourea	FCSHMCFRCYZTRQ-UHFFFAOYSA-N	DTXSID4026139	2.68	11.4	1.4	1	0	neutral	FALSE
Chlorosulfuron	VJYIFXVZLXQVHO-UHFFFAOYSA-N	DTXSID7023980	1.92	4.06		0	0	fully negative	FALSE
2-(Cyclohexylamino)-ethansulfonic-acid	MKWKNSIESPFAQN-UHFFFAOYSA-N	DTXSID7059274	-0.66	-0.3	9.6	0	0.99	fully positive	FALSE
Metalaxyl-CGA108906	WFTHOCDLKYPFJX-UHFFFAOYSA-N	DTXSID501024844	1.07	3.16;4.31		0	0	fully negative	FALSE
BisphenolÂ A-bis(3-chloro-2-hydroxypropyl)-ether	PTCFDJRJOGPUFE-UHFFFAOYSA-N	DTXSID10963995	4.42	13.10;13.70		1	0	neutral	FALSE
Diethyleneglycolmonomethylether	SBASXUCJHJRPEV-UHFFFAOYSA-N	DTXSID3025049	-0.66	14.89		1	0	neutral	FALSE
BisphenolÂ A-(2,3-dihydroxypropyl)-glycidyl-ether	XDAKCHOWRXKZIH-UHFFFAOYSA-N	not in CompTox	2.24	10.02;14.07;14.84		1	0	neutral	FALSE
3-Hydroxy-4,4'-dichlorobiphenyl	YMKGEGFPISSLQF-UHFFFAOYSA-N	not in CompTox	3.43	6.53		0.12	0	partially negative	FALSE
4-Hydroxy-3,4',5-trichlorobiphenyl	OICMUGIRBDYVOV-UHFFFAOYSA-N	DTXSID60963162	5.2	6.87		0.23	0	partially negative	FALSE
4-Methoxycinmic acid	AFDXODALSZRGIH-UHFFFAOYSA-N	DTXSID4048147	2.36	4.49		0	0	fully negative	FALSE
Phenthrene	YNPNZTXNASCQKK-UHFFFAOYSA-N	DTXSID6024254	4.71			1	0	neutral	FALSE
Gemfibrozil	HEMJJKBWTPKOJG-UHFFFAOYSA-N	DTXSID0020652	4.19	4.81		0	0	fully negative	TRUE
Piperonyl butoxide	FIPWRIJSWJWJAI-UHFFFAOYSA-N	DTXSID1021166	4			1	0	neutral	FALSE
2-Acetonaphthone	XSAYZAUNJMRRIR-UHFFFAOYSA-N	DTXSID2041389	3.04			1	0	neutral	TRUE
2-(2-(Chlorophenyl)amino)benzaldehyde	DAAHPDZFLSFYPJ-UHFFFAOYSA-N	DTXSID20698322	3.91			1	0	neutral	TRUE
Aniline Yellow	QPQKUYVSJWQSDY-CCEZHUSRSA-N	DTXSID40859039	3.32		2.9	1	0	neutral	TRUE
Capecitabine	GAGWJHPBXLXJQN-UORFTKCHSA-N	DTXSID3046451	0.67	9.50;13.17;15.36		0.99	0	neutral	TRUE
7-Hydroxymethotrexate	HODZDDDNGRLGSI-NSHDSACASA-N	DTXSID70891503	-0.69	3.23;4.83;8.11;14.57	5.47;0.76	0	0	fully negative	TRUE
Thiophanate-methyl	QGHREAKMXXNCOA-UHFFFAOYSA-N	DTXSID1024338	1.26	7.29;9.31	1.05;-1.15	0.44	0	partially negative	TRUE
(Benzothiazol-2-ylthio)methyl thiocyanate	TUBQDCKAWGHZPF-UHFFFAOYSA-N	DTXSID6032647	2.91		2	1	0	neutral	TRUE
Isophorone	HJOVHMDZYOCNQW-UHFFFAOYSA-N	DTXSID8020759	1.99			1	0	neutral	TRUE
Fenofibrate	YMTINGFKWWXKFG-UHFFFAOYSA-N	DTXSID2029874	5.01			1	0	neutral	TRUE
Domperidone	FGXWKSZFVQUSTL-UHFFFAOYSA-N	DTXSID1045116	4.23	10.20;11.75	8.17	0.14	0.01	partially positive	TRUE
Hydroxychloroquine	XXSMGPRMXLTPCZ-UHFFFAOYSA-N	DTXSID8023135	3.5	15.03	9.91;8.10	0	0	fully positive	TRUE
Tacrolimus	QJJXYPPXXYFBGM-NYOQZLQMSA-N	DTXSID5046354	4.1	10.07;14.36;15.16		1	0	neutral	FALSE
Amoxicillin	LSQZJLSUYDQPKJ-NJBDSQKTSA-N	DTXSID3037044	0.48	2.36;9.96;11.43	8.62	0	0.94	fully positive	TRUE
Oryzalin	UNAHYJYOSSSJHH-UHFFFAOYSA-N	DTXSID8024238	2.59	9.38		0.99	0	neutral	TRUE
Bifonazol	OCAPBUJLXMYKEJ-UHFFFAOYSA-N	DTXSID9045631	5.23		7.3	0.56	0	neutral	TRUE
Ebastin	MJJALKDDGIKVBE-UHFFFAOYSA-N	DTXSID6046472	7.18		8.25	0.12	0	partially positive	TRUE
4-Nitroquinoline-1-oxide	YHQDZJICGQWFHK-UHFFFAOYSA-N	DTXSID5025780	0.59		-0.87	1	0	neutral	TRUE
3-Aminoacetophenon	CKQHAYFOPRIUOM-UHFFFAOYSA-N	DTXSID0021830	0.91		3.4	1	0	neutral	TRUE
Butocarboxim	SFNPDDSJBGRXLW-UITAMQMPSA-N	DTXSID5058062	1.25	13.72	-1.46	1	0	neutral	TRUE
Ciclopirox	SCKYRAXSEDYPSA-UHFFFAOYSA-N	DTXSID9048564	1.87	6	-0.6	0.04	0	partially negative	TRUE
Quinmerac BH518-2	ZYIDIAPHYHJMCU-UHFFFAOYSA-N	DTXSID00536258	2.08	2.12;4.08	-0.13	0	0	fully negative	TRUE
2-Trifluoromethyl-benzenesulfonamide	AFFPZJFLSDVZBV-UHFFFAOYSA-N	DTXSID80380751	1.13	9.41		0.99	0	neutral	TRUE
Vancomycin	MYPYJXKWCTUITO-LYRMYLQWSA-N	DTXSID0042664	-2.06	2.87;7.22;9.55;10.14;11.79;13.79	8.30;7.79;-1.38	0	0.47	fully positive	FALSE
2-(Piperazin-1-yl)ethanamine	IMUDHTPIFIBORV-UHFFFAOYSA-N	DTXSID2021997	-0.86		9.66;8.20;1.02	0	0	fully positive	TRUE
4-tert-Butylbenzenesulfonamide	KYDZEZNYRFJCSA-UHFFFAOYSA-N	DTXSID70278754	2.18	10.1		1	0	neutral	TRUE
4-Hydroxycoumarin	VXIXUWQIVKSKSA-UHFFFAOYSA-N	DTXSID8061472	1.09	5.4		0.01	0	partially negative	TRUE
Octyl-3,5-di-tert-butyl-4-hydroxyhydrocinnamate	CFXCGWWYIDZIMU-UHFFFAOYSA-N	DTXSID60273995	8.7	11.94		1	0	neutral	TRUE
Norethindrone	VIKNJXKGJWUCNN-XGXHKTLJSA-N	DTXSID9023380	2.98	13.59		1	0	neutral	TRUE
Progesterone	RJKFOVLPORLFTN-LEKSSAKUSA-N	DTXSID3022370	3.72			1	0	neutral	TRUE
Norgestimate	KIQQMECNKUGGKA-NMYWJIRASA-N	DTXSID1046922	4.84	12.49		1	0	neutral	TRUE
Cortisone	MFYSYFVPBJMHGN-ZPOLXVRWSA-N	DTXSID5022857	1.46	13.03;14.45		1	0	neutral	TRUE
Dexamethasone	UREBDLICKHMUKA-CXSFZGCWSA-N	DTXSID3020384	1.92	13.02;14.13;14.97		1	0	neutral	TRUE
Prednisolone	OIGNJSKKLXVSLS-VWUMJDOOSA-N	DTXSID9021184	1.66	13.17;14.54		1	0	neutral	TRUE
N,N-Dimethylsulfamide	QMHAHUAQAJVBIW-UHFFFAOYSA-N	DTXSID3074735	-1.1	11.2		1	0	neutral	TRUE
Testosterone	MUMGGOZAMZWBJJ-DYKIIFRCSA-N	DTXSID8022371	3.16	15.99		1	0	neutral	TRUE
Canrenone	UJVLDDZCTMKXJK-AFDHUMPMSA-N	DTXSID3045930	2.5			1	0	neutral	TRUE
4-Androstene-3,17-dione	AEMFNILZOJDQLW-QAGGRKNESA-N	DTXSID8024523	2.9			1	0	neutral	TRUE
Androsterone	QGXBDMJGAMFCBF-HLUDHZFRSA-N	DTXSID3036525	3.69	15.99		1	0	neutral	TRUE
Clobetasol	FCSHDIVRCWTZOX-DVTGEIKXSA-N	DTXSID2048955	2.74	12.95;14.47		1	0	neutral	TRUE
Aldosterone	PQSUYGKTWSAVDQ-ZVIOFETBSA-N	DTXSID7022419	1.07	13.71;15.56		1	0	neutral	TRUE
Paramethasone	MKPDWECBUAZOHP-AFYJWTTESA-N	DTXSID3023421	1.77	13.15;14.51		1	0	neutral	TRUE
Triamcinolone	GFNANZIMVAIWHM-OBYCQNJPSA-N	DTXSID1040742	0.92	12.40;13.96;14.73		1	0	neutral	TRUE
Dihydrotestosterone	NVKAWKQGWWIWPM-ABEVXSGRSA-N	DTXSID9022364	3.69	15.99		1	0	neutral	TRUE
Norgestrel	WWYNJERNGUHSAO-CULCCENASA-N	DTXSID3047477	3.32	13.59		1	0	neutral	TRUE
Exemestane	BFYIZQONLCFLEV-DAELLWKTSA-N	DTXSID5023037	3.01			1	0	neutral	TRUE
Medroxyprogesterone	FRQMUZJSZHZSGN-HBNHAYAOSA-N	DTXSID0036508	3.52	13.86		1	0	neutral	TRUE
Gestoden	SIGSPDASOTUPFS-XUDSTZEESA-N	DTXSID6046478	3.12	15.99		1	0	neutral	TRUE
Drospirenone	METQSPRSQINEEU-HXCATZOESA-N	DTXSID7046465	3.46			1	0	neutral	TRUE
Hydrocortisone	JYGXADMDTFJGBT-VWUMJDOOSA-N	DTXSID7020714	1.66	13.17;14.54		1	0	neutral	TRUE
Bethamethasone	UREBDLICKHMUKA-DVTGEIKXSA-N	DTXSID3022667	1.92	13.02;14.13;14.97		1	0	neutral	TRUE
Prednisone	XOFYZVNMUHMLCC-ZPOLXVRWSA-N	DTXSID4021185	1.64	13.03;14.45		1	0	neutral	TRUE
Budesonide	VOVIALXJUBGFJZ-VXKMTNQYSA-N	DTXSID401017799	3.02	13.32;15.68		1	0	neutral	TRUE
6alpha Methylprednisolone	VHRSUDSXCMQTMA-PJHHCJLFSA-N	DTXSID7023300	1.97	13.17;14.54		1	0	neutral	TRUE
Flumethasone	WXURHACBFYSXBI-GQKYHHCASA-N	DTXSID2045365	1.74	12.97;14.04;14.89		1	0	neutral	TRUE
Cyproterone	DUSHUSLJJMDGTE-ZJPMUUANSA-N	DTXSID3022873	3.01	13.8		1	0	neutral	TRUE
Fluorometholone	FAOZLTXFLGPHNG-KNAQIMQKSA-N	DTXSID7047435	2.45	13.44;14.60		1	0	neutral	TRUE
Flunisolide	XSFJVAJPIHIPKU-XWCQMRHXSA-N	DTXSID1045534	2.54	13.31;15.52		1	0	neutral	TRUE
Trenbolone	MEHHPFQKXOUFFV-FOIPXRHGSA-N	DTXSID0034192	2.48	15.99		1	0	neutral	TRUE
Amcinonide	ILKJAFIWWBXGDU-MOGDOJJUSA-N	DTXSID6045905	3.56	13.9		1	0	neutral	TRUE
Triamcinolone acetonide	YNDXUCZADRHECN-JNQJZLCISA-N	DTXSID6021371	2.57	13.20;14.15		1	0	neutral	TRUE
Dydrogesterone	JGMOKGBVKVMRFX-HQZYFCCVSA-N	DTXSID1022974	3.3			1	0	neutral	TRUE
Hydrocortisonacetate	ALEXXDVDDISNDU-JZYPGELDSA-N	DTXSID20962156	2.41	13.08		1	0	neutral	TRUE
Medroxyprogesteroneacetate	PSGAAPLEWMOORI-PEINSRQWSA-N	DTXSID0025527	4.04			1	0	neutral	TRUE
Megestrol-17-acetate	RQZAXGRLVPAYTJ-GQFGMJRRSA-N	DTXSID9040683	3.83			1	0	neutral	TRUE
11-Ketotestosterone	WTPMRQZHJLJSBO-XQALERBDSA-N	DTXSID8036499	2.06	15.65		1	0	neutral	TRUE
17alpha-Hydroxyprogesterone	DBPWSSGDRRHUNT-UHFFFAOYSA-N	DTXSID6040747	3.16	13.86		1	0	neutral	TRUE
17alpha-Methyltestosterone	GCKMFJBGXUYNAG-HLXURNFRSA-N	DTXSID1033664	3.53	15.99		1	0	neutral	TRUE
4-Androsten-11beta-ol-3,17-dione	WSCUHXPGYUMQEX-KCZNZURUSA-N	DTXSID8040931	1.9	15.57		1	0	neutral	TRUE
Desonide	WBGKWQHBNHJJPZ-LECWWXJVSA-N	DTXSID7046756	2.79	13.32;15.68		1	0	neutral	TRUE
Fluticasone propionate	WMWTYOKRWGGJOA-CENSZEJFSA-N	DTXSID8045511	3.71	13.72		1	0	neutral	TRUE
Betamethasone dipropionate	CIWBQSYVNNPZIQ-UHFFFAOYSA-N	DTXSID2022672	3.71	13.86		1	0	neutral	TRUE
Betamethasone-17-valerate	SNHRLVCMMWUAJD-SUYDQAKGSA-N	DTXSID7022673	3.74	13.10;14.09		1	0	neutral	TRUE
Mometasone fuorate	WOFMFGQZHJDGCX-ZULDAHANSA-N	DTXSID4023333	3.96	14.02		1	0	neutral	TRUE
Fluocinolone acetonide	FEBLZLNTKCEFIT-VSXGLTOVSA-N	DTXSID0040674	2.39	13.16;14.02		1	0	neutral	TRUE
Dexamethasone-21-acetate	AKUJBENLRBOFTD-RPRRAYFGSA-N	DTXSID8022901	2.82	12.89;14.46		1	0	neutral	TRUE
Fludrocortisone-21-acetate	SYWHXTATXSMDSB-GSLJADNHSA-N	DTXSID2023062	2.25	12.89;14.46		1	0	neutral	TRUE
Clobetasol propionate	CBGUOGMQLZIXBE-XGQKBEPLSA-N	DTXSID6045907	3.36	13.86		1	0	neutral	TRUE
6-beta-Hydroxycortisol	GNFTWPCIRXSCQF-UJXAPRPESA-N	DTXSID80425873	0.34	13.15;14.39;15.14		1	0	neutral	TRUE
2-Thiouracil	ZEMGGZBWXRYJHK-UHFFFAOYSA-N	DTXSID4021347	-0.82	7.5		0.56	0	neutral	TRUE
Daminozide	NOQGZXFMHARMLW-UHFFFAOYSA-N	DTXSID9020370	-0.93	4.5	2.8	0	0	fully negative	TRUE
Flutamide	MKXKFYHWDHIYRV-UHFFFAOYSA-N	DTXSID7032004	3.14	12.29		1	0	neutral	TRUE
Tetrachlorosalicylanilide	SJQBHPJLLIJASD-UHFFFAOYSA-N	DTXSID4040767	6.03	4.44		0	0	fully negative	TRUE
Oryzalin	UNAHYJYOSSSJHH-UHFFFAOYSA-N	DTXSID8024238	2.59	9.38		0.99	0	neutral	TRUE
2-Aminonaphthalene-1,5-disulfonic acid	YAIKCRUPEVOINQ-UHFFFAOYSA-N	DTXSID0045040	-1.3	-1.63;0.27	5.35	0	0	fully negative	TRUE
Phthalamic acid	CYMRPDYINXWJFU-UHFFFAOYSA-N	DTXSID0058980	0.4	3.60;15.94		0	0	fully negative	TRUE
N-Acetyl mesalazine	GEFDRROBUCULOD-UHFFFAOYSA-N	DTXSID80199002	1.63	2.24;13.26;15.25	0.54	0	0	fully negative	TRUE
Daminozide	NOQGZXFMHARMLW-UHFFFAOYSA-N	DTXSID9020370	-0.93	4.5	2.8	0	0	fully negative	TRUE
Mesotrione MNBA	QNOUABMNRMROSL-UHFFFAOYSA-N	DTXSID0074639	0.7	1.57		0	0	fully negative	TRUE
Quinmerac BH518-2	ZYIDIAPHYHJMCU-UHFFFAOYSA-N	DTXSID00536258	2.08	2.12;4.08	-0.13	0	0	fully negative	TRUE
2-Trifluoromethyl-benzenesulfonamide	AFFPZJFLSDVZBV-UHFFFAOYSA-N	DTXSID80380751	1.13	9.41		0.99	0	neutral	TRUE
5-Hydroxyindole-3-acetic acid	DUUGKQCEGZLZNO-UHFFFAOYSA-N	DTXSID50861582	0.95	4.56;10.89		0	0	fully negative	TRUE
Indole-3-acetic acid	SEOVTRFCIGRIMH-UHFFFAOYSA-N	DTXSID5020738	1.73	4.6		0	0	fully negative	TRUE
4-Hydroxycoumarin	VXIXUWQIVKSKSA-UHFFFAOYSA-N	DTXSID8061472	1.09	5.4		0.01	0	partially negative	TRUE
3-Bromocarbazole	LTBWKAYPXIIVPC-UHFFFAOYSA-N	DTXSID00936072	4.57			1	0	neutral	TRUE
Methyltolylsulfone	YYDNBUBMBZRNQQ-UHFFFAOYSA-N	DTXSID6075229	1.09			1	0	neutral	TRUE
p-Benzyldiphenyl	AGPLQTQFIZBOLI-UHFFFAOYSA-N	DTXSID50210197	5.49			1	0	neutral	TRUE
Cyclopenta(cd)pyren-3,4-H-one	SWEWVKNBZYILAE-UHFFFAOYSA-N	DTXSID30990046	4.52			1	0	neutral	TRUE
Pentachloronitrobenzene	LKPLKUMXSAEKID-UHFFFAOYSA-N	DTXSID2021105	4.62			1	0	neutral	TRUE
Acrinathrin	YLFSVIMMRPNPFK-WEQBUNFVSA-N	DTXSID3041584	6.3			1	0	neutral	TRUE
Piperonyl butoxide	FIPWRIJSWJWJAI-UHFFFAOYSA-N	DTXSID1021166	4			1	0	neutral	TRUE
Ethylene glycol diphenylether	XCSGHNKDXGYELG-UHFFFAOYSA-N	DTXSID5026706	3.82			1	0	neutral	FALSE
2-Acetonaphthone	XSAYZAUNJMRRIR-UHFFFAOYSA-N	DTXSID2041389	3.04			1	0	neutral	TRUE
4-Methylphenol	IWDCLRJOBJJRNH-UHFFFAOYSA-N	DTXSID7021869	2.09	10		1	0	neutral	TRUE
2,2-Dimethoxy-2-phenylacetophenone	KWVGIHKZDCUPEU-UHFFFAOYSA-N	DTXSID7037715	3.9			1	0	neutral	TRUE
4-Methylanisole	CHLICZRVGGXEOD-UHFFFAOYSA-N	DTXSID9026710	2.7			1	0	neutral	TRUE
Thymol	MGSRCZKZVOBKFT-UHFFFAOYSA-N	DTXSID6034972	3.08	10.8		1	0	neutral	TRUE
TOSU	QQCFBZCATDIWTH-UHFFFAOYSA-N	DTXSID80218202	2.27	7.30;15.25	-0.25	0.45	0	partially negative	TRUE
1-Chloro-2-nitrobenzene	BFCFYVKQTRLZHA-UHFFFAOYSA-N	DTXSID0020280	2.43			1	0	neutral	TRUE
Diphenylamine	DMBHHRLKUKUOEG-UHFFFAOYSA-N	DTXSID4021975	3.12		0.8	1	0	neutral	TRUE
Diphenylether	USIUVYZYUHIAEV-UHFFFAOYSA-N	DTXSID9021847	4.03			1	0	neutral	TRUE

## Sheet: S2-2
Table S2-2: Chemical recoveries per chemical (%) and method with information about identifier, mode, n, decisions for inclusion or exclusion for comparing equilibration times in PES
					Recovery (%)					Recovery (%)					Recovery (%)
Compound	ID	logKow	charge at pH 7.4	Mode	1d_mean	1d_sd	1d_n	1d_CV	1d_accepted	1d_reason	3d_mean	3d_sd	3d_n	3d_CV	3d_accepted	3d_reason	6d_mean	6d_sd	6d_n	6d_CV	6d_accepted	6d_reason	Combined_accepted
2,4-Dichlorophenoxyacetic acid	OVSKIKFHRZPJSS-UHFFFAOYSA-N	2.84	fully negative	LC-ESIneg	0	0	3		FALSE	Reference CV > 30 %	0	0	3		FALSE	Reference CV > 30 %	0	0	3		FALSE	Reference CV > 30 %	FALSE
Clofibric acid	TXCGAZHTZHNUAI-UHFFFAOYSA-N	2.74	fully negative	LC-ESIneg	0	0	3		TRUE		0	0	3		TRUE		0	0	3		TRUE		TRUE
Bezafibrate	IIBYAHWJQTYFKB-UHFFFAOYSA-N	3.48	fully negative	LC-ESIneg+LC-ESIpos	0.000934637	0.00161884	6	173.205	TRUE		0.000820371	0.00142092	6	173.205	TRUE		0	0	6		TRUE		TRUE
Bentazone	ZOMSMJKLGFBRBS-UHFFFAOYSA-N	2.04	fully negative	LC-ESIneg	0	0.0162995	3		TRUE	Background too high	0	0	3		TRUE		0	0	3		TRUE		TRUE
Chloramphenicol	WIIZWVCIJKGZOK-UHFFFAOYSA-N	1.02	neutral	LC-ESIneg	0.0661556	0.0137523	3	20.7878	TRUE		0.107727	0.0265261	3	24.6235	TRUE		0.129014	0.0354423	3	27.4717	TRUE		TRUE
4-Nitrophenol	BTJIUGUIPKRLHP-UHFFFAOYSA-N	1.71	partially negative	LC-ESIneg	0	0	3		TRUE		0	0	3		TRUE		0	0	3		TRUE		TRUE
Furosemide	ZZUFCTLCJUWOSV-UHFFFAOYSA-N	2.35	fully negative	LC-ESIneg	0	0	3		TRUE		0	0	3		TRUE		0	0	3		TRUE		TRUE
Perfluorodecanoic acid	PCIUEQPBYFRTEM-UHFFFAOYSA-N	7.37	fully negative	LC-ESIneg	0	0	3		TRUE		0	0	3		TRUE		0	0	3		TRUE		TRUE
Pravastatin	TUZYXOIXSAXUGO-UHFFFAOYSA-N	2.33	fully negative	LC-ESIneg	0	0	3		FALSE	Reference CV > 30 %	0	0	3		FALSE	Reference CV > 30 %	0	0	3		FALSE	Reference CV > 30 %	FALSE
Fipronil	ZOCSXAVNDGMNBV-UHFFFAOYSA-N	3.71	neutral	LC-ESIneg	25.4871	0.914496	3	3.58808	TRUE		30.1827	2.29814	3	7.61408	TRUE		28.9519	0.916872	3	3.16687	TRUE		TRUE
Sulcotrione	PQTBTIFWAXVEPB-UHFFFAOYSA-N	1.63	fully negative	LC-ESIneg+LC-ESIpos	0	0.0102252	6		TRUE	Background too high	0	0	6		TRUE		0.00152775	0.00264614	6	173.205	TRUE		TRUE
Phenylbenzimidazole sulfonic acid	UVCJGUGAGLDPAA-UHFFFAOYSA-N	0.54	fully negative	LC-ESIneg	0.123689	0.238351	3	192.702	TRUE		0	0	3		TRUE		0	0	3		TRUE		TRUE
Hydrochlorothiazide	JZUFKLXOESDKRF-UHFFFAOYSA-N	0.01	neutral	LC-ESIneg	0	0	3		TRUE		0	0	3		TRUE		0	0	3		TRUE		TRUE
Dichlorprop	MZHCENGPTKEIGP-UHFFFAOYSA-N	3.06	fully negative	LC-ESIneg	0	0	3		TRUE		0	0	3		TRUE		0	0	3		TRUE		TRUE
Dinoseb	OWZPCEFYPSAJFR-UHFFFAOYSA-N	3.32	fully negative	LC-ESIneg	0.026578	0.378009	3	1422.26	TRUE		0.503324	0.139331	3	27.6821	TRUE		0	0.290439	3		TRUE	Background too high	TRUE
Nicosulfuron	RTCOGUMHFFWOJV-UHFFFAOYSA-N	-0.31	fully negative	LC-ESIneg+LC-ESIpos	0	0	6		TRUE		0	0	6		TRUE		0	0	6		TRUE		TRUE
Perfluorooctanoic acid	SNGREZUHAYWORS-UHFFFAOYSA-N	5.57	fully negative	LC-ESIneg	0	0	3		TRUE		0	0	3		FALSE	Background too high	0	0	3		FALSE	Background too high	FALSE
Acesulfame	YGCFIWIQZPHFLU-UHFFFAOYSA-N	-0.77	neutral	LC-ESIneg	0	0.0046226	3		TRUE	Background too high	0	0	3		TRUE		0	0	3		TRUE		TRUE
Flutamide	MKXKFYHWDHIYRV-UHFFFAOYSA-N	3.14	neutral	LC-ESIneg	32.4283	1.39258	3	4.29434	TRUE		36.1945	3.10886	3	8.58932	TRUE		36.7228	1.57934	3	4.30072	TRUE		TRUE
Sucralose	BAQAVOSOZGMPRM-UHFFFAOYSA-N	-0.17	neutral	LC-ESIneg	0	0	3		FALSE	Reference CV > 30 %	0	0	3		FALSE	Reference CV > 30 %	0	0	3		FALSE	Reference CV > 30 %	FALSE
Triclosan	XEFQLINVKFYRCS-UHFFFAOYSA-N	5.27	neutral	LC-ESIneg	15.9869	1.10244	3	6.89585	TRUE		20.9947	0.837818	3	3.99062	TRUE		21.9804	1.45926	3	6.63891	TRUE		TRUE
Saccharin	CVHZOJJKTDOEJC-UHFFFAOYSA-N	0.7	fully negative	LC-ESIneg	0.14916	0.690118	3	462.668	FALSE	Reference CV > 30 %	0	0.889779	3		FALSE	Background too high	0.157098	0.219317	3	139.605	FALSE	Reference CV > 30 %	FALSE
Perfluorooctanesulfonic acid	YFSUTJLHUFNCNZ-UHFFFAOYSA-N	4.16	fully negative	LC-ESIneg	0	0	3		FALSE	Reference CV > 30 %	0	0	3		FALSE	Reference CV > 30 %	0	0.728846	3		FALSE	Background too high	FALSE
Cyclamate	HCAJEUSONLESMK-UHFFFAOYSA-N	-0.01	fully negative	LC-ESIneg	0	0.0107616	3		TRUE	Background too high	0.0112878	0.022192	3	196.602	TRUE		0.00678953	0.00588005	3	86.6047	TRUE		TRUE
Diclofenac	DCOPUUMXTXDBNB-UHFFFAOYSA-N	4.48	fully negative	LC-ESIneg+LC-ESIpos	0	0	6		TRUE		0	0	6		TRUE		0	0	6		TRUE		TRUE
Mefenamic acid	HYYBABOKPJLUIN-UHFFFAOYSA-N	5	fully negative	LC-ESIneg+LC-ESIpos	0	0	6		FALSE	Background too high	0	0	6		FALSE	Background too high	0	0	6		FALSE	Background too high	FALSE
Perfluorohexanoic acid	PXUULQAPEKKVAH-UHFFFAOYSA-N	3.9	fully negative	LC-ESIneg	0	0	3		FALSE	Background too high	0	0	3		TRUE		0	0	3		FALSE	Background too high	FALSE
Mecoprop	WNTGYJSOUMFZEP-UHFFFAOYSA-N	2.97	fully negative	LC-ESIneg	0	0	3		TRUE		0	0	3		TRUE		0	0	3		TRUE		TRUE
MCPA	WHKUVVPPKQRRBV-UHFFFAOYSA-N	2.55	fully negative	LC-ESIneg	0.00251952	0.00436394	3	173.205	TRUE		0.00651533	0.0056886	3	87.311	TRUE		0	0.00688549	3		TRUE	Background too high	TRUE
Benzophenone-4	CXVGEDCSTKKODG-UHFFFAOYSA-N	0.88	fully negative	LC-ESIneg	0	0.0115823	3		TRUE	Background too high	0	0	3		TRUE		0	0	3		TRUE		TRUE
Chlorophene	NCKMMSIFQUPKCK-UHFFFAOYSA-N	4.31	neutral	LC-ESIneg	13.4295	0.409205	3	3.04707	TRUE		15.4132	0.929149	3	6.02826	TRUE		14.9804	0.420319	3	2.80579	TRUE		TRUE
Chlorothalonil-4-hydroxy	MDQKYGOECVSPIW-UHFFFAOYSA-N	3.46	fully negative	LC-ESIneg	0	0	3		TRUE		0	0	3		TRUE		0	0	3		TRUE		TRUE
Triclocarban	ICUTUKXCWQYESQ-UHFFFAOYSA-N	5.23	neutral	LC-ESIneg+LC-ESIpos	5.89995	0.440363	6	7.46385	TRUE		7.70487	0.59607	6	7.73628	TRUE		8.27082	0.71963	6	8.70082	TRUE		TRUE
2-Naphthalene sulfonic acid	KVBGVZZKJNLNJU-UHFFFAOYSA-N	0.8	fully negative	LC-ESIneg	0	0	3		FALSE	Background too high	0	0	3		FALSE	Background too high	0	0	3		FALSE	Background too high	FALSE
Pentobarbital	WEXRUCMBJFQVBZ-UHFFFAOYSA-N	2.02	neutral	LC-ESIneg	0	0	3		FALSE	Reference CV > 30 %	0	0	3		FALSE	Reference CV > 30 %	0	0	3		FALSE	Reference CV > 30 %	FALSE
Tetrabromobisphenol A	VEORPZCZECFIRK-UHFFFAOYSA-N	6.8	neutral	LC-ESIneg	0	0	3		TRUE		0	0	3		TRUE		0	0	3		TRUE		TRUE
Perfluorobutanoic acid	YPJUNDFVDDCYIH-UHFFFAOYSA-N	2.62	fully negative	LC-ESIneg	0	0	3		FALSE	Background too high	0	0	3		FALSE	Background too high	0	0	3		FALSE	Background too high	FALSE
Tetrachlorosalicylanilide	SJQBHPJLLIJASD-UHFFFAOYSA-N	6.03	fully negative	LC-ESIneg	0	0	3		TRUE		0	0	3		TRUE		0	0	3		TRUE		TRUE
Metolachlor OA	LNOOSYCKMKZOJB-UHFFFAOYSA-N	2.03	fully negative	LC-ESIneg+LC-ESIpos	19.0016	0.563783	6	2.96703	TRUE		21.5016	1.7278	6	8.03567	TRUE		20.981	0.440234	6	2.09825	TRUE		TRUE
Metolachlor ESA	CIGKZVUEZXGYSV-UHFFFAOYSA-N	0.16	fully negative	LC-ESIneg+LC-ESIpos	0	0	6		TRUE		0	0	6		TRUE		0	0	6		TRUE		TRUE
2,4-Dinitrophenol	UFBJCMHMOXMLKC-UHFFFAOYSA-N	1.66	fully negative	LC-ESIneg	0	0	3		TRUE		0	0	3		TRUE		0	0	3		TRUE		TRUE
Mycophenolic acid	HPNSFSBZBAHARI-RUDMXATFSA-N	3.43	fully negative	LC-ESIneg+LC-ESIpos	0	0	6		TRUE		0	0	6		TRUE		0	0	6		TRUE		TRUE
2-Benzothiazolesulfonic acid	ZCXGMSGCBDSEOY-UHFFFAOYSA-N	0.49	fully negative	LC-ESIneg+LC-ESIpos	0	6.82889	6		TRUE	Background too high	16.7341	17.4396	6	104.216	FALSE	CV of replicates > 40 %	0	7.611	6		TRUE	Background too high	FALSE
Lincomycin	OJMMVQQUTAEWLP-KIDUDLJLSA-N	0.63	partially positive	LC-ESIneg+LC-ESIpos	0	0	6		FALSE	Reference CV > 30 %	0	0	6		FALSE	Reference CV > 30 %	0	0	6		FALSE	Reference CV > 30 %	FALSE
Benzenesulfonic acid	SRSXLGNVWSONIS-UHFFFAOYSA-N	-0.14	fully negative	LC-ESIneg	0.00846545	0.0146626	3	173.205	TRUE		0	0.00672497	3		TRUE	Background too high	0	0.00360711	3		TRUE	Background too high	TRUE
3,5,6-Trichloro-2-pyridinol	WCYYAQFQZQEUEN-UHFFFAOYSA-N	2.88	partially negative	LC-ESIneg	0.845141	0.157417	3	18.6261	TRUE		0.87866	0.311542	3	35.4565	TRUE		0.889527	0.115099	3	12.9394	TRUE		TRUE
2,4-Dichlorophenol	HFZWRUODUSTPEG-UHFFFAOYSA-N	3.14	neutral	LC-ESIneg	0	0	3		FALSE	Background too high	0	0	3		FALSE	Background too high	0	0	3		FALSE	Background too high	FALSE
Genistein	TZBJGXHYKVUXJN-UHFFFAOYSA-N	2.63	neutral	LC-ESIneg+LC-ESIpos	0	0	6		TRUE		0	0	3		TRUE		0	0	3		TRUE		TRUE
Secobarbital	KQPKPCNLIDLUMF-UHFFFAOYSA-N	1.92	neutral	LC-ESIneg	11.4792	0.308378	3	2.6864	FALSE	Reference CV > 30 %	15.2915	3.90736	3	25.5525	FALSE	Reference CV > 30 %	17.6604	2.62525	3	14.8652	FALSE	Reference CV > 30 %	FALSE
Bromoxynil	UPMXNNIRAGDFEH-UHFFFAOYSA-N	3.14	fully negative	LC-ESIneg	0	0	3		TRUE		0.00782556	0.0135543	3	173.205	TRUE		0	0	3		TRUE		TRUE
3,4,5-Trichlorophenol	GBNHEBQXJVDXSW-UHFFFAOYSA-N	3.89	neutral	LC-ESIneg	0	0	3		FALSE	Reference CV > 30 %	0	0	3		FALSE	Reference CV > 30 %	0.300123	0.519828	3	173.205	FALSE	Reference CV > 30 %	FALSE
4-Chlorophenol	WXNZTHHGJRFXKQ-UHFFFAOYSA-N	2.49	neutral	LC-ESIneg	0	0	3		TRUE		0	0	3		TRUE		0	0	3		TRUE		TRUE
2,4-Dichlorobenzoic acid	ATCRIUVQKHMXSH-UHFFFAOYSA-N	2.96	fully negative	LC-ESIneg	0.267827	0.0397811	3	14.8533	TRUE		0.296471	0.116479	3	39.2885	TRUE		0.34362	0.0647946	3	18.8565	TRUE		TRUE
Perfluorooctanesulfonamide	RRRXPPIDPYTNJG-UHFFFAOYSA-N	5.53	neutral	LC-ESIneg	4.81272	0.127164	3	2.64225	FALSE	Reference CV > 30 %	13.6554	0.55331	3	4.05195	FALSE	Reference CV > 30 %	16.0093	5.41134	3	33.8013	FALSE	Reference CV > 30 %	FALSE
Perfluoroheptanoic acid	ZWBAMYVPMDSJGQ-UHFFFAOYSA-N	4.86	fully negative	LC-ESIneg	0.0265532	0.0230655	3	86.8652	TRUE		0.00647236	0.0166791	3	257.698	TRUE		0.0382735	0.0027789	3	7.26063	TRUE		TRUE
6.2 fluorotelomer sulfonic acid	VIONGDJUYAYOPU-UHFFFAOYSA-N	2.5	fully negative	LC-ESIneg	0	0	3		FALSE	Background too high	0	0	3		FALSE	Background too high	0	0	3		FALSE	Background too high	FALSE
Bromochlorophen	TYBHZVUFOINFDV-UHFFFAOYSA-N	6.22	partially negative	LC-ESIneg	0	0	3		TRUE		0	0	3		TRUE		0	0	3		TRUE		TRUE
Celecoxib	RZEKVGVHFLEQIL-UHFFFAOYSA-N	3.24	neutral	LC-ESIneg+LC-ESIpos	1.77041	0.118487	6	6.69264	TRUE		6.981	2.74283	6	39.2898	TRUE		8.49785	3.53198	6	41.5632	TRUE		TRUE
Bicalutamide	LKJPYSCBVHEWIU-UHFFFAOYSA-N	2.53	neutral	LC-ESIneg	3.31225	0.364294	3	10.9984	FALSE	Reference CV > 30 %	6.53112	1.45135	3	22.2221	FALSE	Reference CV > 30 %	7.50122	1.58222	3	21.0928	FALSE	Reference CV > 30 %	FALSE
Raloxifene	GZUITABIAKMVPG-UHFFFAOYSA-N	5.57	partially positive	LC-ESIneg+LC-ESIpos	0	0	6		TRUE		0	0	6		TRUE		0	0	6		TRUE		TRUE
Bifenox free acid	IUSYSZLVZMUVDO-UHFFFAOYSA-N	4.57	fully negative	LC-ESIneg	0	0	3		TRUE		0	0	3		TRUE		0	0	3		TRUE		TRUE
Oryzalin	UNAHYJYOSSSJHH-UHFFFAOYSA-N	2.59	neutral	LC-ESIneg+LC-ESIpos	6.2129	0.559277	6	9.00186	TRUE		10.0403	0.757022	6	7.53985	TRUE		11.093	1.17023	6	10.5493	TRUE		TRUE
Flufenoxuron	RYLHNOVXKPXDIP-UHFFFAOYSA-N	5.88	neutral	LC-ESIneg+LC-ESIpos	23.8264	1.19336	6	5.00856	FALSE	Reference CV > 30 %	26.9149	1.82218	6	6.77014	FALSE	Reference CV > 30 %	26.502	2.1332	6	8.04922	FALSE	Reference CV > 30 %	FALSE
Nitrofurantoin	NXFQHRVNIOXGAQ-YCRREMRBSA-N	-0.03	partially negative	LC-ESIneg	0	0	3		FALSE	Reference CV > 30 %	0	0	3		FALSE	Reference CV > 30 %	0	0	3		FALSE	Reference CV > 30 %	FALSE
4-Fluorobenzoylpropionic acid	WUYWHIAAQYQKPP-UHFFFAOYSA-N	1.26	fully negative	LC-ESIneg	0	0	3		TRUE		0.0416449	0.0721311	3	173.205	TRUE		0.0610734	0.105782	3	173.205	TRUE		TRUE
Nitrendipin	PVHUJELLJLJGLN-UHFFFAOYSA-N	3.76	neutral	LC-ESIneg+LC-ESIpos	13.4255	0.5562	6	4.14285	TRUE		17.4161	3.60173	6	20.6805	TRUE		18.6486	1.07089	6	5.7425	TRUE		TRUE
Dichlorophen	MDNWOSOZYLHTCG-UHFFFAOYSA-N	4.56	neutral	LC-ESIneg	0.918621	0.115462	3	12.5691	TRUE		1.88056	0.195535	3	10.3977	TRUE		2.38487	0.743108	3	31.1593	TRUE		TRUE
2-Hydroxybenzothiazole	YEDUAINPPJYDJZ-UHFFFAOYSA-N	1.74	partially negative	LC-ESIneg	9.18032	0.113549	3	1.23688	TRUE		11.107	0.479228	3	4.31463	TRUE		8.94708	1.46208	3	16.3415	TRUE		TRUE
6-Propyl-2-thiouracil	KNAHARQHSZJURB-UHFFFAOYSA-N	0.46	neutral	LC-ESIneg+LC-ESIpos	0	0	6		FALSE	Reference CV > 30 %	0	0	6		FALSE	Reference CV > 30 %	0	0	6		FALSE	Reference CV > 30 %	FALSE
Dimethachlor OA	MHGMSAFPNAKIRZ-UHFFFAOYSA-N	1.36	fully negative	LC-ESIneg+LC-ESIpos	0	0	6		TRUE		0	0	6		TRUE		0.00348182	0.0060307	6	173.205	TRUE		TRUE
Metazachlor ESA	IPVCSECPEVHQOV-UHFFFAOYSA-N	-0.48	fully negative	LC-ESIneg+LC-ESIpos	0	0	6		TRUE		0	0	6		TRUE		0	0	6		TRUE		TRUE
Fipronil sulfide	FQXWEKADCSXYOC-UHFFFAOYSA-N	4.8	neutral	LC-ESIneg	22.581	0.343863	3	1.5228	TRUE		25.1424	1.13549	3	4.51626	TRUE		24.3669	0.830769	3	3.40942	TRUE		TRUE
Fipronil sulfone	LGHZJDKSVUTELU-UHFFFAOYSA-N	4.86	neutral	LC-ESIneg	27.8478	0.780237	3	2.80179	TRUE		32.2046	2.08595	3	6.47718	TRUE		31.0458	0.787951	3	2.53803	TRUE		TRUE
Fipronil desulfinyl	JWKXVHLIRTVXLD-UHFFFAOYSA-N	4.56	neutral	LC-ESIneg	33.6621	0.569757	3	1.69257	TRUE		36.2982	2.93598	3	8.0885	TRUE		34.7992	0.656804	3	1.88741	TRUE		TRUE
m-Xylene-4-sulfonic acid	CHZLVSBMXZSPNN-UHFFFAOYSA-N	0.47	fully negative	LC-ESIneg	0	0	3		FALSE	Background too high	0	0	3		FALSE	Background too high	0	0	3		FALSE	Background too high	FALSE
Dimethachlor ESA	RVSCDWJKJDBFRS-UHFFFAOYSA-N	-0.39	fully negative	LC-ESIneg+LC-ESIpos	0.000876338	0.00151786	6	173.205	TRUE		0.000444676	0.000770201	6	173.205	TRUE		0	0	6		TRUE		TRUE
Labetalol	SGUAFYQXFOLMHL-UHFFFAOYSA-N	2.74	partially positive	LC-ESIneg+LC-ESIpos	0	0.00982247	6		TRUE	Background too high	0	0	6		TRUE		0	0	6		TRUE		TRUE
Torasemide	NGBFQHCMQULJNZ-UHFFFAOYSA-N	3.43	partially negative	LC-ESIneg+LC-ESIpos	0	0.00249324	6		TRUE	Background too high	0	0	6		TRUE		0	0	6		TRUE		TRUE
Trifloxystrobin CGA 321113	ISZQNKFXNXQTTF-NACSPRHISA-N	4.25	fully negative	LC-ESIneg+LC-ESIpos	0	0	6		TRUE		0	0	6		TRUE		0	0	6		TRUE		TRUE
Candesartan	HTQMVQVXFRQIKW-UHFFFAOYSA-N	4.15	fully negative	LC-ESIneg+LC-ESIpos	0	0	6		FALSE	Reference CV > 30 %	0.00967963	0.00182224	6	18.8255	FALSE	Reference CV > 30 %	0.00245152	0.0093979	3	383.349	TRUE		FALSE
Decylsulfate	CSMFSDCPJHNZRY-UHFFFAOYSA-N	3.31	fully negative	LC-ESIneg	0	0	3		FALSE	Background too high	0	0	3		FALSE	Background too high	0	0	3		FALSE	Background too high	FALSE
Imazapyr	CLQMBPJKHLGMQK-UHFFFAOYSA-N	0.43	fully negative	LC-ESIneg+LC-ESIpos	0	0.0321624	6		TRUE	Background too high	0	0.0755406	6		TRUE	Background too high	0.084949	0.0480512	6	56.5647	TRUE		TRUE
Metolachlor-NOA 413173	WOXWIWNBIJDJHI-JTQLQIEISA-N	-0.2	fully negative	LC-ESIneg	0	0	3		FALSE	Background too high	0	0	3		FALSE	Background too high	0	0	3		FALSE	Background too high	FALSE
Azoxystrobin acid	IKCXDZCEWZARFL-FOWTUZBSSA-N	3.29	fully negative	LC-ESIneg+LC-ESIpos	0	0.00379212	6		TRUE	Background too high	0.00157723	0.00273184	6	173.205	TRUE		0	0	6		TRUE		TRUE
Dimethenamid ESA	YMYKMSAZEZQEER-UHFFFAOYSA-N	-0.49	fully negative	LC-ESIneg	0	0.00816285	3		TRUE	Background too high	0	0	3		TRUE		0	0	3		TRUE		TRUE
Metazachlor OA	PHMHHVKFXZNTKU-UHFFFAOYSA-N	1.34	fully negative	LC-ESIneg+LC-ESIpos	0	0	6		TRUE		0	0	6		TRUE		0.0244339	0.0423208	6	173.205	TRUE		TRUE
2-Amido-3,5,6-trichloro-4-cyanobenzenesulfonic acid	JNMMKKYUIIQPDG-UHFFFAOYSA-N	0.6	fully negative	LC-ESIneg	0	0	3		TRUE		0	0	3		TRUE		0	0	3		TRUE		TRUE
2-Hydroxydesethylterbuthylazine	NUISVCFZNCYUIM-UHFFFAOYSA-N	1.93	neutral	LC-ESIneg+LC-ESIpos	0.0151162	0.026182	6	173.205	FALSE	Reference CV > 30 %	0.0193285	0.033478	6	173.205	FALSE	Reference CV > 30 %	0	0	6		FALSE	Reference CV > 30 %	FALSE
Dicyclohexyl sulfosuccinate	QPSVFNQMURAADJ-UHFFFAOYSA-N	1.75	fully negative	LC-ESIneg	0	0	3		TRUE		0	0	3		TRUE		0	0	3		TRUE		TRUE
Dimethachlor CGA369-873	ZNKNVJGSYJFDHT-UHFFFAOYSA-N	-0.49	fully negative	LC-ESIneg	0	0	3		TRUE		0	0	3		TRUE		0	0	3		TRUE		TRUE
Dimethyl-5-sulfoisophthalate	HTXMGVTWXZBZNC-UHFFFAOYSA-N	0.47	fully negative	LC-ESIneg	0	0	3		TRUE		0	0	3		TRUE		0	0	3		TRUE		TRUE
Metazachlor BH479-12	DFJUHFNLKWOTIZ-UHFFFAOYSA-N	1.01	fully negative	LC-ESIneg+LC-ESIpos	0	0.00889305	6		TRUE	Background too high	0	0.0147993	6		TRUE	Background too high	0	0.00309432	6		TRUE	Background too high	TRUE
Thiadone	JFZSAWUKZISBJM-UHFFFAOYSA-N	0.31	partially negative	LC-ESIneg	0	0	3		TRUE		0	0	3		TRUE		0	0	3		TRUE		TRUE
Dimethenamid OA	HOYCASTVMCEOTP-UHFFFAOYSA-N	1.42	fully negative	LC-ESIneg+LC-ESIpos	0	0	6		TRUE		0	0	6		TRUE		0	0	6		TRUE		TRUE
Metolachlor CGA 357-704	IMFSUYMDPTXKCC-UHFFFAOYSA-N	1.28	fully negative	LC-ESIneg	0	0	3		FALSE	Background too high	0	0	3		FALSE	Background too high	0	0	3		FALSE	Background too high	FALSE
Metolachlor CGA 368-208	QPVPJECIHVSBLZ-UHFFFAOYSA-N	0.01	fully negative	LC-ESIneg	0	0	3		TRUE		0	0	3		TRUE		0	0	3		TRUE		TRUE
2-Naphthol-8-sulfonic acid	HUYJTJXLNBOVFO-UHFFFAOYSA-N	0.27	fully negative	LC-ESIneg	0	0	3		TRUE		0	0	3		TRUE		0	0	3		TRUE		TRUE
Salinomycin	KQXDHUJYNAXLNZ-XQSDOZFQSA-N	5.73	fully negative	LC-ESIneg	12.9972	0.673894	3	5.18491	FALSE	Reference CV > 30 %	17.4955	1.25038	3	7.14685	FALSE	Reference CV > 30 %	18.2141	2.1295	3	11.6915	FALSE	Reference CV > 30 %	FALSE
2-Aminonaphthalene-1,5-disulfonic acid	YAIKCRUPEVOINQ-UHFFFAOYSA-N	-1.3	fully negative	LC-ESIneg	0	0	3		FALSE	Reference CV > 30 %	0	0	3		FALSE	Reference CV > 30 %	0	0	3		FALSE	Reference CV > 30 %	FALSE
Dodecylbenzenesulfonic acid	WBIQQQGBSDOWNP-UHFFFAOYSA-N	5.84	fully negative	LC-ESIneg	0	0	3		FALSE	Reference CV > 30 %	0	0	3		FALSE	Reference CV > 30 %	0	0	3		FALSE	Reference CV > 30 %	FALSE
Ketoprofen	DKYWVDODHFEZIM-UHFFFAOYSA-N	3.12	fully negative	LC-ESIneg+LC-ESIpos	0	0	6		TRUE		0	0	6		TRUE		0	0	6		TRUE		TRUE
Dodecyl sulfate	MOTZDAYCYVMXPC-UHFFFAOYSA-N	4.12	fully negative	LC-ESIneg	0	0	3		FALSE	Reference CV > 30 %	0	0	3		FALSE	Reference CV > 30 %	0	0	3		FALSE	Reference CV > 30 %	FALSE
2,7-Naphthalenedisulfonic acid	VILFVXYKHXVYAB-UHFFFAOYSA-N	-0.89	fully negative	LC-ESIneg	0	0.234121	3		FALSE	Background too high	1.14021	0.302709	3	26.5486	FALSE	Reference CV > 30 %	41.2033	72.8274	3	176.751	FALSE	Reference CV > 30 %	FALSE
Perfluorotetradecanoic acid	RUDINRUXCKIXAJ-UHFFFAOYSA-N	9.52	fully negative	LC-ESIneg	9.15849	7.25238	3	79.1875	FALSE	Reference CV > 30 %	7.6181	6.87213	3	90.208	FALSE	Reference CV > 30 %	3.49861	3.24522	3	92.7573	FALSE	Reference CV > 30 %	FALSE
5-Fluorouracil	XFTQFXBQDVWOCY-UHFFFAOYSA-N	-0.57	neutral	LC-ESIneg	0	0.0316745	3		TRUE	Background too high	0.00395004	0.00684167	3	173.205	TRUE		0	0.00566402	3		TRUE	Background too high	TRUE
(4-Sulfophenyl)acetic acid	KGJGWDQUGUEMIW-UHFFFAOYSA-N	-0.37	fully negative	LC-ESIneg	0	0	3		FALSE	Reference CV > 30 %	0	0	3		FALSE	Reference CV > 30 %	0	0	3		FALSE	Reference CV > 30 %	FALSE
Salicylic acid	YGSDEFSMJLZEOE-UHFFFAOYSA-N	2.37	fully negative	LC-ESIneg	0	0	3		TRUE		0	0	3		TRUE		0	0	3		TRUE		TRUE
Methylparaben	LXCFILQKKLGQFO-UHFFFAOYSA-N	2.14	neutral	LC-ESIneg	0	0	3		TRUE		3.27296	0.439325	3	13.4229	TRUE		3.43491	0.586117	3	17.0636	TRUE		TRUE
Propylparaben	QELSKZZBTMNZEB-UHFFFAOYSA-N	2.87	neutral	LC-ESIneg	11.5897	0.238544	3	2.05824	TRUE		13.1867	1.94378	3	14.7405	TRUE		14.8158	2.04485	3	13.8018	TRUE		TRUE
Phthalamic acid	CYMRPDYINXWJFU-UHFFFAOYSA-N	0.4	fully negative	LC-ESIneg	0	5.51065	3		FALSE	Background too high	0	0	3		FALSE	Reference CV > 30 %	0	4.37714	3		FALSE	Background too high	FALSE
Acyclovir	MKUXAQIIEYXACX-UHFFFAOYSA-N	-1.45	neutral	LC-ESIneg	0	0	3		FALSE	Reference CV > 30 %	0	0	3		FALSE	Reference CV > 30 %	0	0	3		FALSE	Reference CV > 30 %	FALSE
Montelukast	UCHDWCPVSPXUMX-UHFFFAOYSA-N	7.56	fully negative	LC-ESIneg+LC-ESIpos	0.00449141	0.00777935	6	173.205	FALSE	Reference CV > 30 %	0	0	6		FALSE	Reference CV > 30 %	0	0	6		FALSE	Reference CV > 30 %	FALSE
N-Acetyl mesalazine	GEFDRROBUCULOD-UHFFFAOYSA-N	1.63	fully negative	LC-ESIneg	0	0	3		TRUE		0	0	3		TRUE		0	0	3		TRUE		TRUE
6-Mercaptopurine	GLVAUDGFNGKCSF-UHFFFAOYSA-N	0.09	neutral	LC-ESIneg	0.018907	0.0327479	3	173.205	FALSE	Reference CV > 30 %	0	0	3		FALSE	Reference CV > 30 %	0.0237946	0.0412134	3	173.205	FALSE	Reference CV > 30 %	FALSE
Oxypurinol	HXNFUBHNUDHIGC-UHFFFAOYSA-N	-1.16	fully positive	LC-ESIneg	0	0	3		FALSE	Background too high	0	0	3		FALSE	Background too high	0	0	3		FALSE	Background too high	FALSE
Tetradecylsulfate	URLJMZWTXZTZRR-UHFFFAOYSA-N	5.1	fully negative	LC-ESIneg	0	0	3		FALSE	Reference CV > 30 %	0	0	3		FALSE	Reference CV > 30 %	0	0	3		FALSE	Reference CV > 30 %	FALSE
5-Aminonaphthalene-2-sulfonic acid	UWPJYQYRSWYIGZ-UHFFFAOYSA-N	-0.13	fully negative	LC-ESIneg	0	0	3		FALSE	Reference CV > 30 %	0.00421423	0.00729927	3	173.205	FALSE	Reference CV > 30 %	0	0	3		FALSE	Reference CV > 30 %	FALSE
1-Naphthol-5-sulfonic acid	YLKCHWCYYNKADS-UHFFFAOYSA-N	0.27	fully negative	LC-ESIneg	0	0	3		FALSE	Reference CV > 30 %	0	0	3		FALSE	Reference CV > 30 %	0	0	3		FALSE	Reference CV > 30 %	FALSE
Daminozide	NOQGZXFMHARMLW-UHFFFAOYSA-N	-0.93	fully negative	LC-ESIneg+LC-ESIpos	0	0.0195519	6		TRUE	Background too high	0	0	6		TRUE		0.0132743	0.0229918	6	173.205	TRUE		TRUE
Dioctylsulfosuccinate	HNSDLXPSAYFUHK-UHFFFAOYSA-N	4.51	fully negative	LC-ESIneg	0	0	3		FALSE	Reference CV > 30 %	0	0	3		FALSE	Reference CV > 30 %	0	0	3		FALSE	Reference CV > 30 %	FALSE
Tepraloxydim	IOYNQIMAUDJVEI-ZFNPBRLTSA-N	3.14	fully negative	LC-ESIneg+LC-ESIpos	0.0964091	0.0844161	6	87.5603	TRUE		0.472971	0.297361	6	62.8709	TRUE		0.36908	0.0631433	6	17.1083	TRUE		TRUE
Mesotrione MNBA	QNOUABMNRMROSL-UHFFFAOYSA-N	0.7	fully negative	LC-ESIneg	0	0	3		TRUE		0	0	3		TRUE		0	0	3		TRUE		TRUE
Quinmerac BH518-2	ZYIDIAPHYHJMCU-UHFFFAOYSA-N	2.08	fully negative	LC-ESIneg+LC-ESIpos	0	0.0133588	6		TRUE	Background too high	0	0	6		TRUE		0.00605319	0.0104844	6	173.205	TRUE		TRUE
2-Trifluoromethyl-benzenesulfonamide	AFFPZJFLSDVZBV-UHFFFAOYSA-N	1.13	neutral	LC-ESIneg+LC-ESIpos	0	0	6		FALSE	Reference CV > 30 %	0	0	6		FALSE	Reference CV > 30 %	0	0	6		FALSE	Reference CV > 30 %	FALSE
Phenylphosphate	CMPQUABWPXYYSH-UHFFFAOYSA-N	-0.18	fully negative	LC-ESIneg+LC-ESIpos	0	0.0534394	6		FALSE	Background too high	0.0497351	0.031005	6	62.3403	FALSE	Reference CV > 30 %	0	0.0839851	6		FALSE	Background too high	FALSE
Trifloxystrobin NOA413-161	FNMBGDHYHINSHI-TYNPDKIBSA-N	3.93	fully negative	LC-ESIneg	0	0.0292936	3		TRUE	Background too high	0.0026595	0.00528971	3	198.898	TRUE		0.0579841	0.0873968	3	150.725	TRUE		TRUE
Trifloxystrobin NOA413-163	FNMBGDHYHINSHI-VDYLEKFBSA-N	3.93	fully negative	LC-ESIneg	0	0	3		FALSE	Reference CV > 30 %	0	0	3		FALSE	Reference CV > 30 %	0	0	3		FALSE	Reference CV > 30 %	FALSE
Chlorothalonil R611965	XKFUETYLBPYNKF-UHFFFAOYSA-N	2.47	fully negative	LC-ESIneg	0	0	3		TRUE		0	0	3		TRUE		0	0	3		TRUE		TRUE
5-Hydroxyindole-3-acetic acid	DUUGKQCEGZLZNO-UHFFFAOYSA-N	0.95	fully negative	LC-ESIneg	0	0	3		FALSE	Reference CV > 30 %	0.195433	0.338499	3	173.205	FALSE	Reference CV > 30 %	0.260233	0.450737	3	173.205	FALSE	Reference CV > 30 %	FALSE
Indole-3-acetic acid	SEOVTRFCIGRIMH-UHFFFAOYSA-N	1.73	fully negative	LC-ESIneg	0	0	3		FALSE	Reference CV > 30 %	0	0	3		FALSE	Reference CV > 30 %	0	0	3		FALSE	Reference CV > 30 %	FALSE
4-Hydroxycoumarin	VXIXUWQIVKSKSA-UHFFFAOYSA-N	1.09	partially negative	LC-ESIneg+LC-ESIpos	0	0	6		TRUE		0	0	6		TRUE		0	0	6		TRUE		TRUE
Naproxen	CMWTZPSULFXXJA-UHFFFAOYSA-N	2.98	fully negative	LC-ESIpos	0	0	3		TRUE		0	0	3		TRUE		0	0	3		TRUE		TRUE
Ciprofloxacin	MYSWGUAQZAJSOK-UHFFFAOYSA-N	-0.3	fully positive	LC-ESIpos	0	0	3		FALSE	Reference CV > 30 %	0	0	3		FALSE	Reference CV > 30 %	0	0	3		FALSE	Reference CV > 30 %	FALSE
Phenazone	VEQOALNAAJBPNY-UHFFFAOYSA-N	0.72	neutral	LC-ESIpos	2.73792	0.94348	3	34.4598	TRUE		5.98071	2.01586	3	33.7061	TRUE		7.26846	2.62644	3	36.1347	TRUE		TRUE
Dichlorvos	OEBRKCOSUFCWJD-UHFFFAOYSA-N	1.28	neutral	LC-ESIpos	20.7586	12.4775	3	60.1076	FALSE	CV of replicates > 40 %	20.6102	13.9316	3	67.5955	FALSE	CV of replicates > 40 %	20.1652	6.53065	3	32.3857	TRUE		FALSE
Azinphos methyl	CJJOSEISRRTUQB-UHFFFAOYSA-N	3.01	neutral	LC-ESIpos	39.3998	3.33582	3	8.4666	TRUE		40.2872	2.90627	3	7.21388	TRUE		40.422	1.2253	3	3.03128	TRUE		TRUE
Monensin	GAOZTHIDHYLHMS-UHFFFAOYSA-N	3.5	fully negative	LC-ESIpos	37.0919	2.84197	3	7.66197	TRUE		38.6035	0.519531	3	1.34581	TRUE		37.7553	2.21829	3	5.87544	TRUE		TRUE
Clotrimazole	VNFPBHJOKIVQEB-UHFFFAOYSA-N	5.25	neutral	LC-ESIpos	54.7095	5.18533	3	9.47793	FALSE	Reference CV > 30 %	51.5778	7.13971	3	13.8426	FALSE	Reference CV > 30 %	52.8576	5.19947	3	9.83675	FALSE	Reference CV > 30 %	FALSE
Propyphenazone	PXWLVJLKJGVOKE-UHFFFAOYSA-N	2.14	neutral	LC-ESIpos	17.3476	1.88005	3	10.8375	TRUE		22.0355	0.253218	3	1.14914	TRUE		23.0134	2.10178	3	9.13284	TRUE		TRUE
Dimethoate	MCWXGJITAZMZEV-UHFFFAOYSA-N	1.03	neutral	LC-ESIpos	7.97647	0.856492	3	10.7377	TRUE		10.824	2.18855	3	20.2195	TRUE		12.6085	1.55595	3	12.3405	TRUE		TRUE
Metoprolol	IUBSYMUCCVWXPE-UHFFFAOYSA-N	1.85	partially positive	LC-ESIpos	0.15709	0.141035	3	89.7795	FALSE	Reference CV > 30 %	0.325559	0.262184	3	80.5337	FALSE	Reference CV > 30 %	0.206576	0.12796	3	61.9436	FALSE	Reference CV > 30 %	FALSE
Diuron	XMTQQYYKAHVGBJ-UHFFFAOYSA-N	2.75	neutral	LC-ESIpos	32.593	1.82514	3	5.5998	TRUE		36.2544	1.64377	3	4.534	TRUE		36.9696	2.04823	3	5.54029	TRUE		TRUE
Isoproturon	PUIYMUZLKQOUOZ-UHFFFAOYSA-N	2.45	neutral	LC-ESIpos	37.1213	2.2785	3	6.13797	TRUE		40.1489	2.27048	3	5.65515	TRUE		40.4271	0.938635	3	2.32179	TRUE		TRUE
Erythromycin	ULGZDMOVFRHVEP-RWJQBGPGSA-N	2.44	partially positive	LC-ESIpos	0	0	3		TRUE		0	0	3		TRUE		0	0	3		TRUE		TRUE
Ofloxacin	GSDSWSVVBLHKDQ-UHFFFAOYSA-N	0.17	fully positive	LC-ESIpos	0	0	3		FALSE	Reference CV > 30 %	0	0	3		FALSE	Reference CV > 30 %	0	0	3		FALSE	Reference CV > 30 %	FALSE
Atenolol	METKIMKYRPQLGS-UHFFFAOYSA-N	0.24	partially positive	LC-ESIpos	0	0	3		FALSE	Reference CV > 30 %	0	0	3		FALSE	Reference CV > 30 %	0	0	3		FALSE	Reference CV > 30 %	FALSE
Cyclophosphamide	CMSMOCZEIVJLDB-UHFFFAOYSA-N	0.53	neutral	LC-ESIpos	1.55452	2.69251	3	173.205	TRUE		2.49876	4.32798	3	173.205	TRUE		6.21064	5.43831	3	87.5644	TRUE		TRUE
Gemfibrozil	HEMJJKBWTPKOJG-UHFFFAOYSA-N	4.19	fully negative	LC-ESIpos	0	0	3		FALSE	Reference CV > 30 %	0	0	3		FALSE	Reference CV > 30 %	0	0	3		FALSE	Reference CV > 30 %	FALSE
Diazinon	FHIVAFMUCKRCQO-UHFFFAOYSA-N	3.8	neutral	LC-ESIpos	31.1947	2.27192	3	7.28301	TRUE		34.0178	2.40839	3	7.0798	TRUE		34.0489	0.570674	3	1.67604	TRUE		TRUE
Chlorotoluron	JXCGFZXSOMJFOA-UHFFFAOYSA-N	2.48	neutral	LC-ESIpos	31.9576	1.1697	3	3.66017	TRUE		34.854	1.41388	3	4.05658	TRUE		36.3112	0.762846	3	2.10086	TRUE		TRUE
Paroxetine	AHOUBRCZNHFOSL-UHFFFAOYSA-N	3.68	fully positive	LC-ESIpos	0.403633	0.207334	3	51.3669	TRUE		0.313418	0.102393	3	32.6698	TRUE		0.637387	0.497684	3	78.0819	TRUE		TRUE
Propranolol	AQHHHDLHHXJYJD-UHFFFAOYSA-N	3.26	partially positive	LC-ESIpos	0.322253	0.186923	3	58.005	TRUE		0.522365	0.360718	3	69.0547	TRUE		0.438077	0.191397	3	43.6902	TRUE		TRUE
Verapamil	SGTNSNPWRIOYBX-UHFFFAOYSA-N	3.95	partially positive	LC-ESIpos	0	0	3		FALSE	Background too high	0.0695024	0	3	0	FALSE	Background too high	0	0	3		FALSE	Background too high	FALSE
Myclobutanil	HZJKXKUJVSEEFU-UHFFFAOYSA-N	3.19	neutral	LC-ESIpos	38.4136	1.88554	3	4.90852	TRUE		42.1134	3.63034	3	8.62039	TRUE		41.5564	0.641948	3	1.54476	TRUE		TRUE
Iminostilbene	LCGTWRLJTMHIQZ-UHFFFAOYSA-N	3.54	neutral	LC-ESIpos	2.55208	1.18292	3	46.3512	TRUE		2.02419	2.09149	3	103.325	TRUE		1.36149	0.63408	3	46.5726	TRUE		TRUE
2-Aminobenzimidazole	JWYUFVNJZUSCSM-UHFFFAOYSA-N	1.07	partially positive	LC-ESIpos	0.562714	0.300089	3	53.3289	FALSE	Reference CV > 30 %	0.634743	0.152954	3	24.097	FALSE	Reference CV > 30 %	0.406318	0.377899	3	93.0057	FALSE	Reference CV > 30 %	FALSE
Isophorone diamine	RNLHGQLZWXBQNY-UHFFFAOYSA-N	1.44	fully positive	LC-ESIpos	0.00705345	0.0246844	3	349.962	TRUE		0.0507681	0.068536	3	134.998	TRUE		0	0.153321	3		TRUE	Background too high	TRUE
3,3'-Dichlorobenzidine	HUWXDEQWWKGHRV-UHFFFAOYSA-N	3.41	neutral	LC-ESIpos	3.87308	0.226183	3	5.83988	TRUE		3.04496	0.400689	3	13.1591	TRUE		3.2753	0.460594	3	14.0627	TRUE		TRUE
N,N'-Dimethyl-p-phenylenediamine	BZORFPDSXLZWJF-UHFFFAOYSA-N	1.14	neutral	LC-ESIpos	0	0	3		FALSE	Reference CV > 30 %	0	0	3		FALSE	Reference CV > 30 %	2.53883	4.39738	3	173.205	FALSE	Reference CV > 30 %	FALSE
4'-Aminoacetanilide	CHMBIJAOCISYEW-UHFFFAOYSA-N	0.29	neutral	LC-ESIpos	0.197499	0.069957	3	35.4215	TRUE		0.197534	0.0711817	3	36.0351	TRUE		0.163651	0.0933702	3	57.0545	TRUE		TRUE
N,N-Dimethyldodecylamine N-oxide	SYELZBGXAIXKHU-UHFFFAOYSA-N	3.5	neutral	LC-ESIpos	0	0	3		TRUE		0	0	3		TRUE		0	0	3		TRUE		TRUE
Triethylcitrate	DOOTYTYQINUNNV-UHFFFAOYSA-N	1.09	neutral	LC-ESIpos	23.5724	0.893485	3	3.79039	TRUE		23.0673	3.81093	3	16.521	TRUE		26.1556	2.67689	3	10.2345	TRUE		TRUE
Piperonyl butoxide	FIPWRIJSWJWJAI-UHFFFAOYSA-N	4	neutral	LC-ESIpos	46.3673	3.21898	3	6.94235	TRUE		48.69	3.94405	3	8.10034	TRUE		45.9958	2.61339	3	5.6818	TRUE		TRUE
Imazalil	PZBPKYOVPCNPJY-UHFFFAOYSA-N	4.03	neutral	LC-ESIpos	20.0228	0.374346	3	1.8696	TRUE		20.5504	0.996474	3	4.84894	TRUE		20.7373	1.5606	3	7.52556	TRUE		TRUE
Diflufenican	WYEHFWKAOXOVJD-UHFFFAOYSA-N	4.1	neutral	LC-ESIpos	35.9706	1.1923	3	3.31466	FALSE	Reference CV > 30 %	37.7634	4.52778	3	11.9899	FALSE	Reference CV > 30 %	37.4118	2.61653	3	6.99386	FALSE	Reference CV > 30 %	FALSE
Flusilazole	FQKUGOMFVDPBIZ-UHFFFAOYSA-N	4.09	neutral	LC-ESIpos	41.3264	2.23981	3	5.4198	TRUE		45.7409	3.74989	3	8.19811	TRUE		43.1387	5.85415	3	13.5705	TRUE		TRUE
Trifloxystrobin	ONCZDRURRATYFI-TVJDWZFNSA-N	4.85	neutral	LC-ESIpos	47.2196	4.08215	3	8.64503	TRUE		47.775	5.82783	3	12.1985	TRUE		47.2931	3.12827	3	6.61465	TRUE		TRUE
Propoxycarbazone	JTHMVYBOQLDDIY-UHFFFAOYSA-N	0.63	partially negative	LC-ESIpos	0	0	3		TRUE		0	0	3		TRUE		0	0	3		TRUE		TRUE
4-Amino-NN-dimethylbenzenesulfonamide	BABGMPQXLCJMSK-UHFFFAOYSA-N	0.69	neutral	LC-ESIpos	6.42588	5.56571	3	86.614	FALSE	Reference CV > 30 %	8.71645	8.02243	3	92.0378	FALSE	Reference CV > 30 %	8.66678	7.79768	3	89.9721	FALSE	Reference CV > 30 %	FALSE
4-Aminobenzamide	QIKYZXDTTPVVAC-UHFFFAOYSA-N	-0.28	neutral	LC-ESIpos	0.338858	0.586918	3	173.205	TRUE		0.843791	0.172585	3	20.4536	TRUE		0.571993	0.102206	3	17.8684	TRUE		TRUE
2-Methylbenzothiazole	DXYYSGDWQCSKKO-UHFFFAOYSA-N	2.46	neutral	LC-ESIpos	8.72508	6.01272	3	68.9131	TRUE		5.48421	5.71303	6	104.172	FALSE	CV of replicates > 40 %	5.89615	0.219532	3	3.72332	TRUE		FALSE
N-Acetyl-4-aminoantipyrine	OIAGWXKSCXPNNZ-UHFFFAOYSA-N	0.07	neutral	LC-ESIpos	0.034184	0.0368731	3	107.867	FALSE	Reference CV > 30 %	0.162229	0.0424779	3	26.1839	FALSE	Reference CV > 30 %	0.169962	0.0935335	3	55.0319	FALSE	Reference CV > 30 %	FALSE
4-Aminoantipyrine	RLFWWDJHLFCNIJ-UHFFFAOYSA-N	0.15	neutral	LC-ESIpos	0.197155	0.341483	3	173.205	FALSE	Reference CV > 30 %	0	0	3		FALSE	Reference CV > 30 %	0	0	3		FALSE	Reference CV > 30 %	FALSE
Benzophenone-3	DXGLGDHPHMLXJC-UHFFFAOYSA-N	3.88	neutral	LC-ESIpos	35.5174	1.48624	3	4.18454	TRUE		38.2281	2.06208	3	5.39414	TRUE		38.5696	4.49405	3	11.6518	TRUE		TRUE
Thiabendazole	WJCNZQLZVWNLKY-UHFFFAOYSA-N	2.39	neutral	LC-ESIpos	25.4211	2.69884	3	10.6165	FALSE	Reference CV > 30 %	35.8861	1.3496	3	3.76079	FALSE	Reference CV > 30 %	36.7421	2.16135	3	5.88248	FALSE	Reference CV > 30 %	FALSE
N-isopropyl-N-phenyl-p-phenylenediamine	OUBMGJOQLXMSNT-UHFFFAOYSA-N	3.3	neutral	LC-ESIpos	0	0	3		FALSE	Reference CV > 30 %	0	0	3		FALSE	Reference CV > 30 %	0	0	3		FALSE	Reference CV > 30 %	FALSE
2-Acetonaphthone	XSAYZAUNJMRRIR-UHFFFAOYSA-N	3.04	neutral	LC-ESIpos	45.9279	79.5494	3	173.205	FALSE	Reference CV > 30 %	53.8985	47.2289	3	87.6256	FALSE	Reference CV > 30 %	12.2639	21.2417	3	173.205	FALSE	Reference CV > 30 %	FALSE
Metribuzin	FOXFZRUHNHCZPX-UHFFFAOYSA-N	1.5	partially positive	LC-ESIpos	25.0366	2.20962	3	8.82558	TRUE		25.2415	1.87409	3	7.42466	TRUE		29.4117	1.20381	3	4.09297	TRUE		TRUE
Prochloraz	TVLSRXXIMLFWEO-UHFFFAOYSA-N	4.08	neutral	LC-ESIpos	36.8267	2.82255	3	7.66441	TRUE		38.9366	3.17193	3	8.14641	TRUE		38.0459	1.09069	3	2.86677	TRUE		TRUE
Dimethenamid	JLYFCTQDENRSOL-UHFFFAOYSA-N	2.45	neutral	LC-ESIpos	41.5289	0.653031	3	1.57247	TRUE		46.0821	4.59461	3	9.9705	TRUE		44.9071	2.1653	3	4.82173	TRUE		TRUE
Hexazinone	CAWXEEYDBZRFPE-UHFFFAOYSA-N	1.91	neutral	LC-ESIpos	36.1211	1.90353	3	5.26985	TRUE		42.1575	4.44717	3	10.5489	TRUE		44.4593	2.92166	3	6.57154	TRUE		TRUE
Carbetamide	AMRQXHFXNZFDCH-SECBINFHSA-N	1.72	neutral	LC-ESIpos	8.92094	0.883364	3	9.90214	TRUE		14.087	3.20429	3	22.7464	TRUE		16.5306	2.34961	3	14.2137	TRUE		TRUE
Metalaxyl	ZQEIXNIJLIKNTD-UHFFFAOYSA-N	1.88	neutral	LC-ESIpos	33.096	0.403937	3	1.2205	TRUE		36.6724	3.18566	3	8.68678	TRUE		36.9381	0.378654	3	1.0251	TRUE		TRUE
Cyproconazole	UFNOUKDBUJZYDE-UHFFFAOYSA-N	2.95	neutral	LC-ESIpos	37.6995	1.79011	3	4.74836	TRUE		41.6293	3.56922	3	8.57381	TRUE		41.0068	0.838086	3	2.04377	TRUE		TRUE
Cyprodinil	HAORKNGNJCEJBX-UHFFFAOYSA-N	3.62	neutral	LC-ESIpos	33.4608	1.76432	3	5.27281	TRUE		36.1079	3.90214	3	10.8069	TRUE		36.2419	1.24844	3	3.44473	TRUE		TRUE
Imidacloprid	YWTYJOPNNQFBPC-UHFFFAOYSA-N	0.38	neutral	LC-ESIpos	3.81956	0.413067	3	10.8145	TRUE		6.7979	1.75825	3	25.8646	TRUE		7.68944	1.43792	3	18.7	TRUE		TRUE
Dimethachlor	SCCDDNKJYDZXMM-UHFFFAOYSA-N	2.63	neutral	LC-ESIpos	34.8647	0.409564	3	1.17473	TRUE		37.6445	4.28941	3	11.3945	TRUE		37.9942	0.678351	3	1.78541	TRUE		TRUE
Flufenacet	IANUJLZYFUDJIH-UHFFFAOYSA-N	3.01	neutral	LC-ESIpos	49.9997	1.14993	3	2.29988	TRUE		54.1133	4.84682	3	8.9568	TRUE		51.2101	5.98417	3	11.6855	TRUE		TRUE
Propachlor	MFOUDYKPLGXPGO-UHFFFAOYSA-N	2.28	neutral	LC-ESIpos	31.8551	1.77574	3	5.57441	TRUE		34.7243	3.92474	3	11.3026	TRUE		35.2915	2.47223	3	7.00518	TRUE		TRUE
Prosulfocarb	NQLVQOSNDJXLKG-UHFFFAOYSA-N	4.1	neutral	LC-ESIpos	33.0672	3.69719	3	11.1809	FALSE	Reference CV > 30 %	35.252	2.15074	3	6.10104	FALSE	Reference CV > 30 %	35.5537	1.98624	3	5.58659	FALSE	Reference CV > 30 %	FALSE
Kresoxim-methyl	ZOTBXTZVPHCKPN-ZPHPHTNESA-N	4	neutral	LC-ESIpos	46.8561	5.23309	3	11.1684	TRUE		50.1072	4.04065	3	8.06402	TRUE		47.1633	0.805054	3	1.70695	TRUE		TRUE
Pethoxamid	CSWIKHNSBZVWNQ-UHFFFAOYSA-N	3.4	neutral	LC-ESIpos	40.9802	2.51179	3	6.12929	TRUE		43.4625	3.27417	3	7.53334	TRUE		43.1505	1.50696	3	3.49233	TRUE		TRUE
Ethofumesate	IRCMYGHHKLLGHV-UHFFFAOYSA-N	2.14	neutral	LC-ESIpos	40.4667	3.37397	3	8.33763	TRUE		42.2531	2.60432	3	6.16363	TRUE		43.9751	0.631541	3	1.43613	TRUE		TRUE
Metamitron	VHCNQEUWZYOAEV-UHFFFAOYSA-N	0.87	neutral	LC-ESIpos	7.05042	0.366992	3	5.20525	FALSE	Reference CV > 30 %	10.8343	1.57646	3	14.5506	FALSE	Reference CV > 30 %	15.5143	8.19227	3	52.8047	FALSE	Reference CV > 30 %	FALSE
Chloridazon	WYKYKTKDBLFHCY-UHFFFAOYSA-N	0.92	neutral	LC-ESIpos	4.58313	0.309002	3	6.74215	TRUE		7.42388	1.72698	3	23.2625	TRUE		8.13746	1.56243	3	19.2005	TRUE		TRUE
Spiroxamine	PUYXTUJWRLOUCW-UHFFFAOYSA-N	4.78	partially positive	LC-ESIpos	0	0	3		TRUE		0	0	3		TRUE		0	0	3		TRUE		TRUE
Pyrazophos	JOOMJVFZQRQWKR-UHFFFAOYSA-N	3.6	neutral	LC-ESIpos	39.0889	4.40558	3	11.2707	TRUE		40.5451	2.27336	3	5.607	TRUE		40.0586	2.08722	3	5.2104	TRUE		TRUE
Simetryn	MGLWZSOBALDPEK-UHFFFAOYSA-N	2.63	neutral	LC-ESIpos	21.2229	8.08576	3	38.0993	TRUE		25.352	8.59178	3	33.8899	TRUE		28.8496	5.55705	3	19.2621	TRUE		TRUE
Azoxystrobin	WFDXOXNFNRHQEC-UHFFFAOYSA-N	3.54	neutral	LC-ESIpos	40.0555	1.95252	3	4.87454	TRUE		43.896	3.18401	3	7.25354	TRUE		42.9731	0.515907	3	1.20054	TRUE		TRUE
Fenpropimorph	RYAUSSKQMZRMAI-ALOPSCKCSA-N	5.03	neutral	LC-ESIpos	0.0442854	0.0638634	3	144.209	TRUE		0.0146207	0.0132245	3	90.4507	TRUE		0.0426626	0.0554811	3	130.046	TRUE		TRUE
Epoxiconazole	ZMYFCFLJBGAQRS-UHFFFAOYSA-N	3.72	neutral	LC-ESIpos	43.7445	1.70313	3	3.89336	TRUE		48.0723	4.10877	3	8.54706	TRUE		46.5103	5.89232	3	12.6689	TRUE		TRUE
Bendiocarb	XEGGRYVFLWGFHI-UHFFFAOYSA-N	1.85	neutral	LC-ESIpos	25.2505	0.811429	3	3.21352	TRUE		20.3989	0.200028	3	0.980582	TRUE		21.3782	0.873705	3	4.0869	TRUE		TRUE
N-Butylbenzenesulfonamide	IPRJXAGUEGOFGG-UHFFFAOYSA-N	1.85	neutral	LC-ESIpos	37.6432	1.67219	3	4.44222	TRUE		37.0877	3.4978	3	9.43115	TRUE		37.7578	0.727485	3	1.92672	TRUE		TRUE
Diazepam	AAOVKJBEBIDNHE-UHFFFAOYSA-N	2.92	neutral	LC-ESIpos	34.498	1.33496	3	3.86966	TRUE		40.3878	3.40848	3	8.43939	TRUE		39.3209	2.01551	3	5.12579	TRUE		TRUE
Tris(2-chloroethyl)phosphate	HQUQLFOMPYWACS-UHFFFAOYSA-N	1.42	neutral	LC-ESIpos	37.4519	1.41092	3	3.76729	TRUE		39.8252	1.52184	3	3.8213	TRUE		40.8121	2.78554	3	6.82528	TRUE		TRUE
Clarithromycin	AGOYDEPGAOXOCK-UHFFFAOYSA-N	3.12	partially positive	LC-ESIpos	0	0	3		FALSE	Background too high	0	0.00984786	3		FALSE	Background too high	0	0	3		FALSE	Background too high	FALSE
Desethylatrazine	DFWFIQKMSFGDCQ-UHFFFAOYSA-N	1.54	neutral	LC-ESIpos	11.1946	0.610724	3	5.45551	TRUE		16.9077	1.51937	3	8.98625	TRUE		18.491	2.37149	3	12.8251	TRUE		TRUE
Sulfamethoxazole	JLKIGFTWXXRPMT-UHFFFAOYSA-N	0.65	partially negative	LC-ESIpos	0	0	3		TRUE		0	0	3		TRUE		0	0	3		TRUE		TRUE
TMDD	LXOFYPKXCSULTL-UHFFFAOYSA-N	2.94	neutral	LC-ESIpos	47.1049	4.88486	3	10.3702	TRUE		61.1073	5.86053	3	9.59056	FALSE	Background too high	60.1522	17.4884	3	29.0735	TRUE		FALSE
Sulfapyridine	GECHUMIMRBOMGK-UHFFFAOYSA-N	0.47	neutral	LC-ESIpos	0	0	3		FALSE	Reference CV > 30 %	0	0	3		FALSE	Reference CV > 30 %	0	0	3		FALSE	Reference CV > 30 %	FALSE
Desethylterbutylazine	LMKQNTMFZLAJDV-UHFFFAOYSA-N	1.96	neutral	LC-ESIpos	38.0004	1.45674	3	3.83349	TRUE		40.9303	0.819913	3	2.0032	TRUE		42.6622	1.90465	3	4.4645	TRUE		TRUE
Ethion	RIZMRRKBZQXFOY-UHFFFAOYSA-N	4.94	neutral	LC-ESIpos	48.1107	8.94339	3	18.5892	TRUE		47.4276	4.31007	3	9.08769	TRUE		46.6511	1.0574	3	2.26661	TRUE		TRUE
Pirimiphos-methyl	QHOQHJPRIBSPCY-UHFFFAOYSA-N	3.93	neutral	LC-ESIpos	29.6898	4.29421	3	14.4636	TRUE		33.5176	3.87293	3	11.5549	TRUE		32.1064	0.419754	3	1.30738	TRUE		TRUE
Ethyl azinphos	RQVGAIADHNPSME-UHFFFAOYSA-N	3.58	neutral	LC-ESIpos	39.7764	4.61456	3	11.6012	TRUE		41.4299	0.643479	3	1.55317	TRUE		42.4627	2.09742	3	4.93944	TRUE		TRUE
Desisopropylatrazine	IVENSCMCQBJAKW-UHFFFAOYSA-N	1.26	neutral	LC-ESIpos	6.87958	0.17522	3	2.54696	FALSE	Reference CV > 30 %	10.1794	1.29527	3	12.7245	FALSE	Reference CV > 30 %	11.2174	1.39482	3	12.4344	FALSE	Reference CV > 30 %	FALSE
Caffeine	RYYVLZVUVIJVGH-UHFFFAOYSA-N	0.28	neutral	LC-ESIpos+GC-EI	2.04438	11.3295	6	554.178	FALSE	Reference CV > 30 %	25.5254	28.1373	6	110.233	FALSE	Reference CV > 30 %	0	19.9659	6		FALSE	Background too high	FALSE
Celestolide	IKTHMQYJOWTSJO-UHFFFAOYSA-N	5.31	neutral	LC-ESIpos	33.2002	0.971436	3	2.926	TRUE		37.623	3.80791	3	10.1212	TRUE		34.7136	3.63813	3	10.4804	TRUE		TRUE
Tonalide	DNRJTBAOUJJKDY-UHFFFAOYSA-N	5.75	neutral	LC-ESIpos	48.9983	3.67938	3	7.5092	TRUE		48.0897	5.15693	3	10.7236	TRUE		55.0586	2.88175	3	5.23396	TRUE		TRUE
Cashmeran	MIZGSAALSYARKU-UHFFFAOYSA-N	4.06	neutral	LC-ESIpos	20.2813	6.27411	3	30.9354	TRUE		23.1614	9.80698	3	42.3418	TRUE		17.7616	2.85571	3	16.078	TRUE		TRUE
Octyl-methoxycinnamate	YBGZDTIWKVFICR-JLHYYAGUSA-N	5.19	neutral	LC-ESIpos+GC-EI	91.4492	15.6768	6	17.1426	FALSE	Reference CV > 30 %	28.0693	4.57022	6	16.2819	FALSE	Reference CV > 30 %	27.8545	2.89585	6	10.3963	FALSE	Reference CV > 30 %	FALSE
2-(2-(Chlorophenyl)amino)benzaldehyde	DAAHPDZFLSFYPJ-UHFFFAOYSA-N	3.91	neutral	LC-ESIpos	36.6018	1.4955	3	4.08585	TRUE		40.9011	4.00437	3	9.79037	TRUE		43.4575	3.33082	3	7.66456	TRUE		TRUE
Carbendazim	TWFZGCMQGLPBSX-UHFFFAOYSA-N	1.62	neutral	LC-ESIpos	16.8803	1.09448	3	6.48379	TRUE		25.6686	2.70287	3	10.5299	TRUE		27.6151	2.80831	3	10.1694	TRUE		TRUE
Acetaminophen	RZVAJINKPMORJF-UHFFFAOYSA-N	0.4	neutral	LC-ESIpos	0	0	3		FALSE	Reference CV > 30 %	0	0	3		FALSE	Reference CV > 30 %	0	0	3		FALSE	Reference CV > 30 %	FALSE
1,2-Benzisothiazolinone	DMSMPAJRVJJAGA-UHFFFAOYSA-N	1.41	neutral	LC-ESIpos	0	0	3		FALSE	Reference CV > 30 %	0	0	3		FALSE	Reference CV > 30 %	0	0	3		FALSE	Reference CV > 30 %	FALSE
Linuron	XKJMBINCVNINCA-UHFFFAOYSA-N	3.08	neutral	LC-ESIpos	36.4643	1.6011	3	4.39088	FALSE	Reference CV > 30 %	39.8895	4.9222	3	12.3396	FALSE	Reference CV > 30 %	39.8683	2.56923	3	6.44431	FALSE	Reference CV > 30 %	FALSE
Terbuthylazine	FZXISNSWEXTPMF-UHFFFAOYSA-N	2.99	neutral	LC-ESIpos	37.0226	1.02246	3	2.76172	TRUE		41.3394	3.54164	3	8.56722	TRUE		41.3496	1.69301	3	4.09438	TRUE		TRUE
Terbutryn	IROINLKCQGIITA-UHFFFAOYSA-N	3.35	neutral	LC-ESIpos	21.7114	8.24921	3	37.9949	TRUE		21.5401	6.81438	3	31.6357	TRUE		22.8836	3.18357	3	13.912	TRUE		TRUE
Carbamazepine	FFGPTBGBLSHEPO-UHFFFAOYSA-N	2.28	neutral	LC-ESIpos	22.1516	1.23378	3	5.56972	TRUE		28.4277	2.09084	3	7.35495	TRUE		30.7166	1.83182	3	5.96362	TRUE		TRUE
Triphenylphosphate	XZZNDPSIHUTMOC-UHFFFAOYSA-N	4.12	neutral	LC-ESIpos	41.2595	4.36634	3	10.5826	TRUE		43.5214	3.71207	3	8.52931	TRUE		42.023	2.8989	3	6.89837	TRUE		TRUE
2-Octyl-4-isothiazolin-3-one	JPMIIZHYYWMHDT-UHFFFAOYSA-N	2.99	neutral	LC-ESIpos	33.3046	1.95364	3	5.86597	TRUE		35.5118	1.47622	3	4.15697	TRUE		36.263	1.18856	3	3.2776	TRUE		TRUE
DEET	MMOXZBCLCQITDF-UHFFFAOYSA-N	2.24	neutral	LC-ESIpos	29.4072	1.23589	3	4.20267	FALSE	Reference CV > 30 %	22.3901	19.5587	3	87.3539	FALSE	Reference CV > 30 %	32.7459	2.18747	3	6.68014	FALSE	Reference CV > 30 %	FALSE
Atrazine	MXWJVTOOROXGIU-UHFFFAOYSA-N	2.66	neutral	LC-ESIpos	34.5212	1.65737	3	4.80102	TRUE		39.1496	2.93474	3	7.49622	TRUE		39.4199	0.962887	3	2.44265	TRUE		TRUE
Irgarol	HDHLIWCXDDZUFH-UHFFFAOYSA-N	3.21	neutral	LC-ESIpos	19.5718	7.05367	3	36.04	TRUE		19.2644	6.51226	3	33.8047	TRUE		20.8614	3.93265	3	18.8513	TRUE		TRUE
1H-Benzotriazole	QRUDEWIWKLJBPS-UHFFFAOYSA-N	1.54	neutral	LC-ESIpos	4.24219	0.36363	3	8.57177	TRUE		6.4387	1.04185	3	16.181	TRUE		7.25295	1.5433	3	21.2782	TRUE		TRUE
Propiconazole	STJLVHWMYQXCPB-UHFFFAOYSA-N	3.52	neutral	LC-ESIpos	38.1787	2.53685	3	6.64468	TRUE		40.9596	3.70748	3	9.05154	TRUE		40.6787	1.55429	3	3.82088	TRUE		TRUE
Metazachlor	STEPQTYSZVCJPV-UHFFFAOYSA-N	2.28	neutral	LC-ESIpos	40.0553	1.9469	3	4.86053	TRUE		42.8794	2.4759	3	5.77411	TRUE		42.7103	2.0943	3	4.90351	TRUE		TRUE
N-Phenyl-1-naphthylamine	XQVWYOYUZDUNRW-UHFFFAOYSA-N	4.31	neutral	LC-ESIpos	4.1598	1.28657	3	30.9287	TRUE		6.12165	3.48936	3	57.0003	TRUE		6.60057	1.08244	3	16.3991	TRUE		TRUE
Chlorfenvinphos	FSAVDKDHPDSCTO-UHFFFAOYSA-N	3.94	neutral	LC-ESIpos	43.2727	1.22275	3	2.82569	TRUE		44.3329	3.57586	3	8.06592	TRUE		44.0851	0.922322	3	2.09214	TRUE		TRUE
Pirimicarb	YFGYUFNIOHWBOB-UHFFFAOYSA-N	1.73	neutral	LC-ESIpos	29.3398	1.18013	3	4.02229	TRUE		33.315	1.79848	3	5.39842	TRUE		33.9522	1.67687	3	4.93892	TRUE		TRUE
Metolachlor	WVQBLGZPHOPPFO-UHFFFAOYSA-N	3.22	neutral	LC-ESIpos	37.3324	1.44897	3	3.88126	TRUE		40.6827	3.2221	3	7.92007	TRUE		40.5591	1.11764	3	2.75557	TRUE		TRUE
Simazine	ODCWYMIRDDJXKW-UHFFFAOYSA-N	2.29	neutral	LC-ESIpos	30.4847	1.11948	3	3.67226	TRUE		35.7982	1.32396	3	3.69839	TRUE		38.6246	2.5253	3	6.53807	TRUE		TRUE
Primidone	DQMZLTXERSFNPB-UHFFFAOYSA-N	0.61	neutral	LC-ESIpos	24.8869	1.43408	3	5.76239	FALSE	Reference CV > 30 %	15.0641	4.08298	3	27.1041	FALSE	Reference CV > 30 %	13.9313	3.21829	3	23.1012	FALSE	Reference CV > 30 %	FALSE
Enrofloxacin	SPFYMRJSYKOXGV-UHFFFAOYSA-N	0.37	neutral	LC-ESIpos	0	0	3		FALSE	Reference CV > 30 %	0	0	3		FALSE	Reference CV > 30 %	0	0	3		FALSE	Reference CV > 30 %	FALSE
Roxithromycin	RXZBMPWDPOLZGW-HITVVWEBSA-N	3.55	partially positive	LC-ESIpos	0	0	3		TRUE		0	0	3		TRUE		0	0	3		TRUE		TRUE
Ranitidine	VMXUWOKSQNHOCA-UKTHLTGXSA-N	0.37	partially positive	LC-ESIpos	0	0	3		TRUE		0	0	3		TRUE		0	0	3		TRUE		TRUE
Warfarin	PJVWKTKQMONHTI-UHFFFAOYSA-N	3.1	fully negative	LC-ESIpos	0	0	3		TRUE		0	0	3		TRUE		0	0	3		TRUE		TRUE
(3-Chloro-2-hydroxypropyl)trimethylammonium	XIUCEANTZSXBQQ-UHFFFAOYSA-N	-3.42	neutral	LC-ESIpos	0	0	3		TRUE		0	0	3		TRUE		0	0	3		TRUE		TRUE
2-Isopropylthioxanthone	KTALPKYXQZGAEG-UHFFFAOYSA-N	4.61	neutral	LC-ESIpos	45.2981	4.81218	3	10.6234	TRUE		48.5293	4.5813	3	9.44027	TRUE		46.7117	2.48835	3	5.32702	TRUE		TRUE
4-Methylbenzylidene camphor	VFTURGJPQCAITG-UHFFFAOYSA-N	4.43	neutral	LC-ESIpos	39.5699	2.88472	3	7.29019	TRUE		44.2053	4.79241	3	10.8412	TRUE		41.0792	1.93399	3	4.70796	TRUE		TRUE
5-Methyl-1H-benzotriazole	LRUDIIUSNGCQKF-UHFFFAOYSA-N	1.71	neutral	LC-ESIpos	3.1436	0.151533	3	4.82036	TRUE		6.47272	1.21741	3	18.8084	TRUE		8.16078	2.02313	3	24.7908	TRUE		TRUE
Benzethonium	SIYLLGKDQZGJHK-UHFFFAOYSA-N	2.25	neutral	LC-ESIpos	0	0	3		TRUE		0.00875056	0.0121903	3	139.309	TRUE		0.00137216	0.00237666	3	173.205	TRUE		TRUE
Benzyldimethyldodecylammonium	CYDRXTMLKJDRQH-UHFFFAOYSA-N	2.43	neutral	LC-ESIpos	0	0.142685	3		TRUE	Background too high	13.2234	22.0361	3	166.644	FALSE	CV of replicates > 40 %	0	0.406718	3		TRUE	Background too high	FALSE
Benzyldimethylhexadecylammonium	QDYLMAYUEZBUFO-UHFFFAOYSA-N	3.67	neutral	LC-ESIpos	0.0151349	0.0262144	3	173.205	FALSE	Reference CV > 30 %	10.9376	15.4681	3	141.421	FALSE	Reference CV > 30 %	0	0	3		FALSE	Reference CV > 30 %	FALSE
Hexadecyltrimethylammonium	RLGQACBPNDBWTB-UHFFFAOYSA-N	2.66	neutral	LC-ESIpos	0.00963283	0.00883338	3	91.7007	FALSE	Reference CV > 30 %	0	0	3		FALSE	Reference CV > 30 %	0.00545203	0.0094432	3	173.205	FALSE	Reference CV > 30 %	FALSE
Didecyldimethylammonium	JGFDZZLUDWMUQH-UHFFFAOYSA-N	3.85	neutral	LC-ESIpos	0	0	3		FALSE	Reference CV > 30 %	189.481	0	3	0	FALSE	Reference CV > 30 %	0.10476	0	3	0	FALSE	Reference CV > 30 %	FALSE
Diglyme	SBZXBUIDTXKZTM-UHFFFAOYSA-N	-0.18	neutral	LC-ESIpos	23.9428	41.4701	3	173.205	FALSE	Reference CV > 30 %	7.88776	13.662	3	173.205	FALSE	Reference CV > 30 %	5.85501	48.875	3	834.756	FALSE	Reference CV > 30 %	FALSE
Ethyl 4-(dimethylamino)benzoate	FZUGPQWGEGAKET-UHFFFAOYSA-N	2.93	neutral	LC-ESIpos	25.9752	5.97713	3	23.0109	TRUE		27.7032	4.90571	3	17.7081	TRUE		29.8175	3.34764	3	11.2271	TRUE		TRUE
Hexadecylpyridinium	NEUSVAOJNUQRTM-UHFFFAOYSA-N	2.29	neutral	LC-ESIpos	0	0	3		FALSE	Reference CV > 30 %	0	0	3		FALSE	Reference CV > 30 %	0	0	3		FALSE	Reference CV > 30 %	FALSE
3-Iodopropynyl butylcarbamate	WYVVKGNFXHOCQV-UHFFFAOYSA-N	3.2	neutral	LC-ESIpos	8.82124	1.38501	3	15.7008	TRUE		0.329192	0.286232	3	86.95	TRUE		0.237584	0.411508	3	173.205	TRUE		TRUE
Lauryl diethanolamide	AOMUHOFOVNGZAN-UHFFFAOYSA-N	3.95	neutral	LC-ESIpos	16.8443	3.02884	3	17.9814	TRUE		24.2598	2.52521	3	10.409	TRUE		26.3057	2.71226	3	10.3106	TRUE		TRUE
p-Toluenesulfonamide	LMYRWZFENFIFIT-UHFFFAOYSA-N	0.91	neutral	LC-ESIpos	2.17108	0.287999	3	13.2653	TRUE		1.79939	0.50235	3	27.9178	TRUE		2.07768	0.464764	3	22.3693	TRUE		TRUE
Tebuconazole	PXMNMQRDXWABCY-UHFFFAOYSA-N	3.74	neutral	LC-ESIpos	0	0	3		FALSE	Reference CV > 30 %	0	0	3		FALSE	Reference CV > 30 %	0	0	3		FALSE	Reference CV > 30 %	FALSE
Thiacloprid	HOKKPVIRMVDYPB-GXDHUFHOSA-N	1.22	neutral	LC-ESIpos	18.1422	1.4451	3	7.96537	TRUE		26.2798	4.23662	3	16.1212	TRUE		29.7702	2.17706	3	7.3129	TRUE		TRUE
Tri(butoxyethyl)phosphate	WTLBZVNBAKMVDP-UHFFFAOYSA-N	3.46	neutral	LC-ESIpos	40.8357	3.99542	3	9.78415	TRUE		57.9023	22.7346	3	39.2637	TRUE		42.4682	4.18635	3	9.85763	TRUE		TRUE
Tri-isobutylphosphate	HRKAMJBPFPHCSD-UHFFFAOYSA-N	3.7	neutral	LC-ESIpos	37.6395	1.32171	3	3.51149	TRUE		39.9052	4.36077	3	10.9278	TRUE		39.8882	2.70763	3	6.78806	TRUE		TRUE
Trimethyloctylammonium	HTKPDYSCAPSXIR-UHFFFAOYSA-N	-0.73	neutral	LC-ESIpos	0	0	3		FALSE	Reference CV > 30 %	0	0	3		FALSE	Reference CV > 30 %	0	0	3		FALSE	Reference CV > 30 %	FALSE
TDCPP	ASLWPAWFJZFCKF-UHFFFAOYSA-N	3.26	neutral	LC-ESIpos	35.2039	3.04694	3	8.65512	TRUE		37.4238	4.43091	3	11.8398	TRUE		35.7882	2.94601	3	8.23179	TRUE		TRUE
Tris(1-chloro-2-propyl)phosphate	KVMPUXDNESXNOH-UHFFFAOYSA-N	2.31	neutral	LC-ESIpos	34.0895	1.75369	3	5.14437	TRUE		44.3179	3.93167	3	8.87152	TRUE		43.7434	3.32581	3	7.60299	TRUE		TRUE
Metformin	XZWYZXLIPXDOLR-UHFFFAOYSA-N	-1.37	fully positive	LC-ESIpos	0	0	3		TRUE		0	0	3		TRUE		0.00200159	0.00346685	3	173.205	TRUE		TRUE
Lauric isopropanolamide	MMBILEWCGWTAOV-UHFFFAOYSA-N	4.2	neutral	LC-ESIpos	36.5856	2.75747	3	7.53704	TRUE		39.1798	2.61918	3	6.68501	TRUE		40.0288	1.7668	3	4.41382	TRUE		TRUE
Hexa(methoxymethyl)melamine	BNCADMBVWNPPIZ-UHFFFAOYSA-N	1.54	neutral	LC-ESIpos	39.4491	2.90742	3	7.37005	TRUE		45.8062	2.55602	3	5.58006	TRUE		41.8666	5.70667	3	13.6306	TRUE		TRUE
Pindolol	JZQKKSLKJUAGIC-UHFFFAOYSA-N	1.86	partially positive	LC-ESIpos	0	0.00724164	3		FALSE	Background too high	0	0	3		FALSE	Reference CV > 30 %	0	0	3		FALSE	Reference CV > 30 %	FALSE
Fenuron	XXOYNJXVWVNOOJ-UHFFFAOYSA-N	1.24	neutral	LC-ESIpos	0	0	3		FALSE	Reference CV > 30 %	0	0	3		FALSE	Reference CV > 30 %	0	0	3		FALSE	Reference CV > 30 %	FALSE
Chloroxuron	IVUXTESCPZUGJC-UHFFFAOYSA-N	3.26	neutral	LC-ESIpos	37.3346	1.69769	3	4.54722	TRUE		43.5678	2.68242	3	6.15689	TRUE		42.8057	0.941036	3	2.19839	TRUE		TRUE
Triphenylphosphine oxide	FIQMHBFVRAXMOP-UHFFFAOYSA-N	3.67	neutral	LC-ESIpos	41.0019	1.47085	3	3.58727	TRUE		44.5875	2.8269	3	6.34013	TRUE		43.5474	1.48325	3	3.40607	TRUE		TRUE
Lenacil	ZTMKADLOSYKWCA-UHFFFAOYSA-N	2.56	neutral	LC-ESIpos	22.7861	2.21269	3	9.71072	TRUE		34.986	1.28783	3	3.68098	TRUE		37.5829	2.36356	3	6.28891	TRUE		TRUE
Ametryn	RQVYBGPQFYCBGX-UHFFFAOYSA-N	3.04	neutral	LC-ESIpos	13.1955	4.90187	3	37.148	TRUE		20.5629	7.4128	3	36.0493	TRUE		23.876	3.24485	3	13.5904	TRUE		TRUE
Sulfamethazine	ASWVTGNCAZCNNR-UHFFFAOYSA-N	0.44	partially negative	LC-ESIpos	0	0	3		FALSE	Reference CV > 30 %	0	0	3		FALSE	Reference CV > 30 %	0	0	3		FALSE	Reference CV > 30 %	FALSE
Ketoconazole	XMAYWYJOQHXEEK-OZXSUGGESA-N	3.61	neutral	LC-ESIpos	0.0493475	0.0432983	3	87.7417	TRUE		0.0292526	0.0271021	3	92.6483	TRUE		0.0825284	0.00507986	3	6.15528	TRUE		TRUE
2-Isopropyl-6-methyl-pyrimidin-4-ol	AJPIUNPJBFBUKK-UHFFFAOYSA-N	0.23	neutral	LC-ESIpos	0.727759	0.637303	3	87.5706	FALSE	Reference CV > 30 %	1.28541	1.11367	3	86.6391	FALSE	Reference CV > 30 %	0.59763	0.999843	3	167.301	FALSE	Reference CV > 30 %	FALSE
o-Dianisidine	JRBJSXQPQWSCCF-UHFFFAOYSA-N	1.91	neutral	LC-ESIpos	0	0	3		FALSE	Reference CV > 30 %	0	0	3		FALSE	Reference CV > 30 %	0	0	3		FALSE	Reference CV > 30 %	FALSE
Bis(4-chlorophenyl)sulfone	GPAPPPVRLPGFEQ-UHFFFAOYSA-N	3.73	neutral	LC-ESIpos	41.3656	2.90001	3	7.01068	TRUE		29.1875	25.2874	3	86.6379	FALSE	CV of replicates > 40 %	39.6235	13.7589	3	34.724	TRUE		FALSE
Diphenylphosphate	ASMQGLCHMVWBQR-UHFFFAOYSA-N	1.39	fully negative	LC-ESIpos	0	0	3		TRUE		0	0	3		TRUE		0	0	3		TRUE		TRUE
N-Ethyl-o-toluenesulfonamide	NATWUQFQFMZVMT-UHFFFAOYSA-N	1.56	neutral	LC-ESIpos	23.5484	1.31793	3	5.5967	TRUE		23.1509	2.64729	3	11.4349	TRUE		26.2884	2.64397	3	10.0576	TRUE		TRUE
2-(Methylthio)benzothiazole	UTBVIMLZIRIFFR-UHFFFAOYSA-N	2.87	neutral	LC-ESIpos	20.0684	3.50175	3	17.449	TRUE		23.5384	3.56576	3	15.1487	TRUE		25.2891	0.325357	3	1.28655	TRUE		TRUE
Triglyme	YFNKIDBQEZZDLK-UHFFFAOYSA-N	-0.38	neutral	LC-ESIpos	0	0	3		FALSE	Reference CV > 30 %	0	0	3		FALSE	Reference CV > 30 %	0	0	3		FALSE	Reference CV > 30 %	FALSE
Methylchloroisothiazolinone	DHNRXBZYEKSXIM-UHFFFAOYSA-N	1.12	neutral	LC-ESIpos	0	0	3		FALSE	Reference CV > 30 %	0	0	3		FALSE	Reference CV > 30 %	0	0	3		FALSE	Reference CV > 30 %	FALSE
4-Hydroxybenzotriazole	JMTMSDXUXJISAY-UHFFFAOYSA-N	1.09	partially negative	LC-ESIpos	0.0110877	0.00587379	3	52.9757	FALSE	Reference CV > 30 %	0.0130159	0.0107013	3	82.2171	FALSE	Reference CV > 30 %	0.0287713	0.00771349	3	26.8097	FALSE	Reference CV > 30 %	FALSE
Aniline Yellow	QPQKUYVSJWQSDY-CCEZHUSRSA-N	3.32	neutral	LC-ESIpos	12.3364	4.12242	3	33.4167	TRUE		10.4366	4.84931	3	46.4644	TRUE		11.3385	2.96406	3	26.1415	TRUE		TRUE
4,4'-Methylene-bis(2-methyl aniline)	WECDUOXQLAIPQW-UHFFFAOYSA-N	2.64	neutral	LC-ESIpos	0.0152824	0.0264698	3	173.205	TRUE		0.00421384	0.00729858	3	173.205	TRUE		0.0105627	0.0182952	3	173.205	TRUE		TRUE
4,4'-Thiodianiline	ICNFHJVPAJKPHW-UHFFFAOYSA-N	1.89	neutral	LC-ESIpos	0	0	3		TRUE		0	0	3		TRUE		0	0	3		TRUE		TRUE
Michler's ketone	VVBLNCFGVYUYGU-UHFFFAOYSA-N	3.58	neutral	LC-ESIpos	17.1732	9.65226	3	56.2053	TRUE		15.4923	9.97777	3	64.4046	TRUE		16.6645	4.22432	3	25.3491	TRUE		TRUE
Benzothiazole	IOJUPLGTWVMSFF-UHFFFAOYSA-N	2.09	neutral	LC-ESIpos+GC-EI	14.5107	13.7782	6	94.9519	FALSE	CV of replicates > 40 %	12.2771	19.5496	6	159.237	FALSE	CV of replicates > 40 %	0	10.5491	3		TRUE	Background too high	FALSE
Desphenyl chloridazon	FEWPCPCEGBPTAL-UHFFFAOYSA-N	-0.63	fully negative	LC-ESIpos	0.0143863	0.0426903	3	296.744	TRUE		0.13278	0.0379591	3	28.588	TRUE		0.161145	0.199363	3	123.716	TRUE		TRUE
2,6-Dichlorobenzamide	JHSPCUHPSIUQRB-UHFFFAOYSA-N	1.28	neutral	LC-ESIpos	0	0	3		FALSE	Reference CV > 30 %	0	0	3		FALSE	Reference CV > 30 %	0	0	3		FALSE	Reference CV > 30 %	FALSE
3,4-Dichlorophenylurea	CYESCLHCWJKRKM-UHFFFAOYSA-N	2.5	neutral	LC-ESIpos	0.856183	1.48295	3	173.205	TRUE		4.95567	0.598972	3	12.0866	TRUE		5.93351	0.813574	3	13.7115	TRUE		TRUE
4-Isopropylaniline	LRTFPLFDLJYEKT-UHFFFAOYSA-N	2.24	neutral	LC-ESIpos	0.990198	1.71507	3	173.205	FALSE	Reference CV > 30 %	0.946025	0.849918	3	89.841	FALSE	Reference CV > 30 %	0.800198	0.781255	3	97.6327	FALSE	Reference CV > 30 %	FALSE
Lidocaine	NNJVILVZKWQKPM-UHFFFAOYSA-N	2.33	partially positive	LC-ESIpos	0.0185935	0.016637	3	89.4774	FALSE	Reference CV > 30 %	0.0150389	0.0260481	3	173.205	FALSE	Reference CV > 30 %	0	0	3		FALSE	Reference CV > 30 %	FALSE
2,6-Xylidine	UFFBMTHBGFGIHF-UHFFFAOYSA-N	1.64	neutral	LC-ESIpos	0	0	3		FALSE	Reference CV > 30 %	0	0	3		FALSE	Reference CV > 30 %	0	0	3		FALSE	Reference CV > 30 %	FALSE
Tramadol	TVYLLZQTGLZFBW-ZBFHGGJFSA-N	2.54	partially positive	LC-ESIpos	0	0	3		FALSE	Reference CV > 30 %	0	0	3		FALSE	Reference CV > 30 %	0	0	3		FALSE	Reference CV > 30 %	FALSE
Capecitabine	GAGWJHPBXLXJQN-UORFTKCHSA-N	0.67	neutral	LC-ESIpos	0	0	3		TRUE		0	0	3		TRUE		0	0	3		TRUE		TRUE
Dimethylaminophenazone	RMMXTBMQSGEXHJ-UHFFFAOYSA-N	1.1	neutral	LC-ESIpos	0	0	3		FALSE	Reference CV > 30 %	0	0	3		FALSE	Reference CV > 30 %	0	0	3		FALSE	Reference CV > 30 %	FALSE
Methotrexate	FBOZXECLQNJBKD-ZDUSSCGKSA-N	-0.56	fully negative	LC-ESIpos	0	0	3		FALSE	Reference CV > 30 %	0	0	3		FALSE	Reference CV > 30 %	0	0	3		FALSE	Reference CV > 30 %	FALSE
7-Hydroxymethotrexate	HODZDDDNGRLGSI-NSHDSACASA-N	-0.69	fully negative	LC-ESIpos	0	0.0385051	3		TRUE	Background too high	0	0.022431	3		TRUE	Background too high	0.0138305	0.0793128	3	573.465	TRUE		TRUE
Icaridin	QLHULAHOXSSASE-UHFFFAOYSA-N	1.87	neutral	LC-ESIpos	27.2932	1.65412	3	6.06057	TRUE		31.3228	3.80343	3	12.1427	TRUE		35.5204	12.6059	3	35.4892	TRUE		TRUE
Cotinine	UIKROCXWUNQSPJ-VIFPVBQESA-N	0.17	neutral	LC-ESIpos	6.59853	0.428749	3	6.49764	TRUE		10.6369	2.52673	3	23.7545	TRUE		11.6454	1.4813	3	12.7201	TRUE		TRUE
Trimethoprim	IEDVJHCEMCRBQM-UHFFFAOYSA-N	1.12	neutral	LC-ESIpos	0.692789	0.465232	3	67.1535	FALSE	Reference CV > 30 %	1.48534	1.07294	3	72.2352	FALSE	Reference CV > 30 %	1.95034	2.2461	3	115.164	FALSE	Reference CV > 30 %	FALSE
4-Formyl-antipyrine	QFYZFYDOEJZMDX-UHFFFAOYSA-N	0.05	neutral	LC-ESIpos	1.84449	1.81093	3	98.1807	FALSE	Reference CV > 30 %	2.92601	0.927469	3	31.6974	FALSE	Reference CV > 30 %	3.03957	0.562892	3	18.5188	FALSE	Reference CV > 30 %	FALSE
Crotamiton	DNTGGZPQPQTDQF-XBXARRHUSA-N	2.35	neutral	LC-ESIpos	0	0	3		TRUE		11.3606	19.8787	3	174.979	FALSE	CV of replicates > 40 %	36.0835	0.563076	3	1.56048	TRUE		FALSE
ISO E Super	FVUGZKDGWGKCFE-UHFFFAOYSA-N	4.72	neutral	LC-ESIpos	33.7729	6.61099	3	19.5748	TRUE		34.9201	2.2697	3	6.49969	TRUE		42.6164	7.03608	3	16.5102	TRUE		TRUE
10,11-Dihydro-10,11-dihydroxycarbamazepine	PRGQOPPDPVELEG-UHFFFAOYSA-N	0.45	neutral	LC-ESIpos	0	0	3		TRUE		0	0	3		TRUE		0	0	3		TRUE		TRUE
Quinoxyfen	WRPIRSINYZBGPK-UHFFFAOYSA-N	5.62	neutral	LC-ESIpos	47.968	4.69173	3	9.78096	TRUE		50.5499	5.9413	3	11.7534	TRUE		48.6578	1.98782	3	4.0853	TRUE		TRUE
Cetirizine	ZKLPARSLTMPFCP-UHFFFAOYSA-N	2.52	fully negative	LC-ESIpos	0	0	3		TRUE		0	0	3		TRUE		0	0	3		TRUE		TRUE
2-Hydroxycarbamazepine	VPZIYMMSJFWLSP-UHFFFAOYSA-N	2.01	neutral	LC-ESIpos	0.215362	0.204828	3	95.1091	TRUE		0.667643	0.202142	3	30.277	TRUE		0.787681	0.1286	3	16.3265	TRUE		TRUE
10,11-Dihydro-10-hydroxycarbamazepine	BMPDWHIDQYTSHX-UHFFFAOYSA-N	1.41	neutral	LC-ESIpos	0.612486	0.0996079	3	16.2629	TRUE		1.31338	0.358412	3	27.2893	TRUE		1.4516	0.20743	3	14.2897	TRUE		TRUE
Amantadine	DKNWSYNQZKUICI-UHFFFAOYSA-N	2.54	fully positive	LC-ESIpos	0.518879	0.530134	3	102.169	FALSE	Reference CV > 30 %	0.596758	0.778394	3	130.437	FALSE	Reference CV > 30 %	0.439129	0.189292	3	43.1062	FALSE	Reference CV > 30 %	FALSE
Clomazone	KIEDNEWSYUYDSN-UHFFFAOYSA-N	2.36	neutral	LC-ESIpos	31.5594	0.584578	3	1.85231	TRUE		33.942	4.06106	3	11.9647	TRUE		35.358	0.20269	3	0.573251	TRUE		TRUE
Methiocarb	YFBPRJGDJKVWAH-UHFFFAOYSA-N	2.86	neutral	LC-ESIpos	0	0	3		TRUE		0	0	3		TRUE		0	0	3		TRUE		TRUE
Pendimethalin	CHIFOSRWCNZCFN-UHFFFAOYSA-N	4.83	neutral	LC-ESIpos	45.7962	3.01892	3	6.59209	TRUE		46.4412	4.92785	3	10.6109	TRUE		47.5404	6.33737	3	13.3305	TRUE		TRUE
Boscalid	WYEMLYFITZORAB-UHFFFAOYSA-N	4.69	neutral	LC-ESIpos	41.5787	1.88926	3	4.54381	TRUE		45.5231	2.1655	3	4.75691	TRUE		44.7115	0.641851	3	1.43554	TRUE		TRUE
Prothioconazole-desthio	HHUQPWODPBDTLI-UHFFFAOYSA-N	3.06	neutral	LC-ESIpos	36.2063	2.60676	3	7.19975	TRUE		38.5836	1.9719	3	5.11073	TRUE		38.5219	1.70878	3	4.43588	TRUE		TRUE
Sotalol	ZBMZVLHSJCTVON-UHFFFAOYSA-N	0.29	partially positive	LC-ESIpos	0	0	3		TRUE		0	0	3		TRUE		0	0	3		TRUE		TRUE
N-Formyl-4-aminoantipyrine	WSJBSKRPKADYRQ-UHFFFAOYSA-N	-0.25	neutral	LC-ESIpos	0.18195	0.166921	3	91.7405	FALSE	Reference CV > 30 %	0.286498	0.249765	3	87.1785	FALSE	Reference CV > 30 %	0.299731	0.277281	3	92.5099	FALSE	Reference CV > 30 %	FALSE
Daidzein	ZQSIJRDFPHDXIC-UHFFFAOYSA-N	2.91	neutral	LC-ESIpos	0	0	3		TRUE		0.0190364	0.032972	3	173.205	TRUE		0	0	3		TRUE		TRUE
Amidosulfobetaine-14	UTSXERRKRAEDOV-UHFFFAOYSA-O	-0.95	neutral	LC-ESIpos	0	0	3		TRUE		0	0	3		TRUE		0	0	3		TRUE		TRUE
Bisphenol S	VPWNQTHUCYMVMZ-UHFFFAOYSA-N	1.81	neutral	LC-ESIpos	0	0	3		TRUE		0	0	3		TRUE		0	0	3		TRUE		TRUE
Flurtamone	NYRMIJKDBAQCHC-UHFFFAOYSA-N	3.9	partially positive	LC-ESIpos	1.85031	0.357104	3	19.2997	TRUE		4.20061	1.96526	3	46.785	TRUE		5.43156	2.80727	3	51.6845	TRUE		TRUE
Gabapentin	UGJMXCAKCUNAIE-UHFFFAOYSA-N	1.1	neutral	LC-ESIpos	0	0.0231796	3		TRUE	Background too high	0	0	3		TRUE		0	0	3		TRUE		TRUE
Picolinafen	CWKFPEBMTGKLKX-UHFFFAOYSA-N	3.84	neutral	LC-ESIpos	50.5563	4.70433	3	9.30512	TRUE		54.0969	5.51507	3	10.1948	TRUE		50.4369	4.1349	3	8.19816	TRUE		TRUE
Finasteride	DBEPLOCGEIEOCV-WSBQPABSSA-N	3.01	neutral	LC-ESIpos	32.5616	3.03321	3	9.31533	TRUE		37.8993	1.3458	3	3.55099	TRUE		38.4603	0.908861	3	2.36312	TRUE		TRUE
Diphenhydramine	ZZVUWRFHKOJYTH-UHFFFAOYSA-N	3.71	partially positive	LC-ESIpos	0.00464321	0.00407592	3	87.7824	TRUE		0.0114035	0.0133083	3	116.704	TRUE		0	0	3		TRUE		TRUE
Acetyl-sulfamethoxazole	GXPIUNZCALHVBA-UHFFFAOYSA-N	1.06	partially negative	LC-ESIpos	0	0	3		TRUE		0	0	3		TRUE		0	0	3		TRUE		TRUE
Citalopram	WSEQXVZVJXJVFP-UHFFFAOYSA-N	3.39	partially positive	LC-ESIpos	0.0529852	0.0241373	3	45.5548	TRUE		0.113975	0.0776477	3	68.1267	TRUE		0.0384974	0.018175	3	47.2111	TRUE		TRUE
Lauramidopropylbetaine	MRUAUOIMASANKQ-UHFFFAOYSA-O	0.33	neutral	LC-ESIpos	0	0	3		FALSE	Background too high	0	0	3		FALSE	Background too high	0	0	3		FALSE	Background too high	FALSE
4-Chloroaniline	QSNSCYSYFYORTR-UHFFFAOYSA-N	1.79	neutral	LC-ESIpos	6.6932	4.25641	3	63.5931	TRUE		5.92179	5.12674	3	86.5743	TRUE		5.4713	3.5197	3	64.3302	TRUE		TRUE
Amiodarone	IYIKLHRQXLHMJQ-UHFFFAOYSA-N	7.36	partially positive	LC-ESIpos	0.0444449	0.0195135	3	43.905	TRUE		0.130695	0.0369987	3	28.3093	TRUE		0.0473447	0.0616757	3	130.269	TRUE		TRUE
Amitriptyline	KRMDCWKBEZIMAB-UHFFFAOYSA-N	4.72	partially positive	LC-ESIpos	0.00524683	0.00454438	3	86.612	TRUE		0.0228324	0.0343531	3	150.457	TRUE		0	0	3		TRUE		TRUE
Atorvastatin	XUKUURHRXDUEBC-UHFFFAOYSA-N	4.36	fully negative	LC-ESIpos	0	0	3		TRUE		0	0	3		TRUE		0	0	3		TRUE		TRUE
Azelastine	MBUVEWMHONZEQD-UHFFFAOYSA-N	4.3	partially positive	LC-ESIpos	0.00383446	0.00664148	3	173.205	TRUE		0	0	3		FALSE	Background too high	0.00617428	0.0099082	3	160.476	TRUE		FALSE
Azithromycin	MQTOSJVFKKJCRP-UHFFFAOYSA-N	3.29	fully positive	LC-ESIpos	0	0	3		FALSE	Reference CV > 30 %	0	0	3		FALSE	Reference CV > 30 %	0	0	3		FALSE	Reference CV > 30 %	FALSE
Bisoprolol	VHYCDWMUTMEGQY-UHFFFAOYSA-N	2.21	partially positive	LC-ESIpos	0.0185189	0.0320757	3	173.205	TRUE		0	0	3		FALSE	Background too high	0	0	3		TRUE		FALSE
Bupropion	SNPPWIUOZRMYNY-UHFFFAOYSA-N	3.08	partially positive	LC-ESIpos	0.00817449	0.00712128	3	87.1159	FALSE	Reference CV > 30 %	0.0135697	0.00783846	3	57.7644	FALSE	Reference CV > 30 %	0.012974	0.00517333	3	39.8746	FALSE	Reference CV > 30 %	FALSE
Desloratadine	JAUOIFJMECXRGI-UHFFFAOYSA-N	4.8	fully positive	LC-ESIpos	0.203178	0.154353	3	75.9695	TRUE		0.0639108	0.0254096	3	39.7579	TRUE		0.452012	0.574582	3	127.116	TRUE		TRUE
Duloxetine	ZEUITGRIYCTCEM-UHFFFAOYSA-N	4.03	partially positive	LC-ESIpos	0	0	3		FALSE	Reference CV > 30 %	0	0	3		FALSE	Reference CV > 30 %	0	0	3		FALSE	Reference CV > 30 %	FALSE
EDDP	AJRJPORIQGYFMT-PVOVUMCXSA-N	4.91	partially positive	LC-ESIpos	0.00609529	0.00504997	3	82.8504	TRUE		0.0231427	0.0319183	3	137.92	TRUE		0.0013245	0.00229411	3	173.205	TRUE		TRUE
Fluconazole	RFHAOTPXVQNOHP-UHFFFAOYSA-N	0.7	neutral	LC-ESIpos	2.22031	0.249294	3	11.2279	TRUE		4.25851	1.10437	3	25.9333	TRUE		4.90416	1.04305	3	21.2688	TRUE		TRUE
Glibenclamide	ZNNLBTZKUZBEKO-UHFFFAOYSA-N	3.79	partially negative	LC-ESIpos	0	0	3		TRUE		0	0	3		TRUE		0	0	3		TRUE		TRUE
Glimepiride	WIGIZIANZCJQQY-UHFFFAOYSA-N	3.17	partially negative	LC-ESIpos	0	0	3		TRUE		0	0	3		TRUE		0	0	3		TRUE		TRUE
Ketamine	YQEZLKZALYSWHR-UHFFFAOYSA-N	2.12	neutral	LC-ESIpos	7.96675	6.4138	3	80.5072	FALSE	Reference CV > 30 %	6.80132	1.2804	3	18.8257	FALSE	Reference CV > 30 %	1.35754	2.35133	3	173.205	FALSE	Reference CV > 30 %	FALSE
Loperamide	RDOIQAHITMMDAJ-UHFFFAOYSA-N	4.47	partially positive	LC-ESIpos	0	0	3		FALSE	Background too high	0.177888	0	3	0	FALSE	Background too high	0	0	3		FALSE	Background too high	FALSE
Lorazepam	DIWRORZWFLOCLC-UHFFFAOYSA-N	2.49	neutral	LC-ESIpos	4.25098	0.368289	3	8.66364	TRUE		8.29428	1.1291	3	13.6129	TRUE		9.18361	1.39078	3	15.1441	TRUE		TRUE
Memantine	BUGYDGFZZOZRHP-UHFFFAOYSA-N	3.48	fully positive	LC-ESIpos	3.60557	1.85042	3	51.321	TRUE		4.45908	2.7302	3	61.2279	TRUE		3.08415	2.35778	3	76.4484	TRUE		TRUE
Miconazole	BYBLEWFAAKGYCD-UHFFFAOYSA-N	6.2	neutral	LC-ESIpos	33.6453	2.3771	3	7.06518	TRUE		34.8884	3.20018	3	9.17261	TRUE		31.4703	2.81605	3	8.94829	TRUE		TRUE
Mirtazapine	RONZAEMNMFQXRA-UHFFFAOYSA-N	3.01	neutral	LC-ESIpos	0	0	3		FALSE	Reference CV > 30 %	0	0	3		FALSE	Reference CV > 30 %	0	0	3		FALSE	Reference CV > 30 %	FALSE
Norfloxacin	OGJPXUAPXNRGGI-UHFFFAOYSA-N	-0.57	fully positive	LC-ESIpos	0	0	3		FALSE	Reference CV > 30 %	0	0	3		FALSE	Reference CV > 30 %	0	0	3		FALSE	Reference CV > 30 %	FALSE
Oxazepam	ADIMAYPTOBDMTL-UHFFFAOYSA-N	2.06	neutral	LC-ESIpos	1.8131	0.179101	3	9.87818	TRUE		3.6497	0.357074	3	9.78366	TRUE		3.90321	0.52338	3	13.409	TRUE		TRUE
Promethazin	PWWVAXIEGOYWEE-UHFFFAOYSA-N	4.58	partially positive	LC-ESIpos	0	0	3		TRUE		0	0	3		TRUE		0	0	3		TRUE		TRUE
Risperidone	RAPZEAPATHNIPO-UHFFFAOYSA-N	2.6	partially positive	LC-ESIpos	0.00139013	0.00240778	3	173.205	TRUE		0.000764818	0.0017633	3	230.552	TRUE		0	0	3		TRUE		TRUE
Sertraline	VGKDLMBJGBXTGI-SJCJKPOMSA-N	5.18	partially positive	LC-ESIpos	0.493417	0.0647778	3	13.1284	TRUE		0.433845	0.0807578	3	18.6144	TRUE		0.535	0.272502	3	50.935	TRUE		TRUE
Telmisartan	RMMXLENWKUUMAY-UHFFFAOYSA-N	7	fully negative	LC-ESIpos	0.144268	0.0405711	3	28.122	TRUE		0.816967	0.343409	3	42.0346	TRUE		1.28072	0.598503	3	46.7318	TRUE		TRUE
Temazepam	SEQDDYPDSLOBDC-UHFFFAOYSA-N	2.11	neutral	LC-ESIpos	11.1528	0.911214	3	8.17029	TRUE		16.5202	0.708376	3	4.28795	TRUE		17.5983	1.86085	3	10.574	TRUE		TRUE
o-Toluidine	RNVCVTLRINQCPJ-UHFFFAOYSA-N	1.47	neutral	LC-ESIpos	0.669065	0.410954	3	61.4222	TRUE		0.53291	0.299892	3	56.2744	TRUE		0.368663	0.346454	3	93.9757	TRUE		TRUE
N-Methyl-2-pyrrolidone	SECXISVLQFMRJM-UHFFFAOYSA-N	-0.34	neutral	LC-ESIpos	0.103996	0.341383	3	328.264	FALSE	Reference CV > 30 %	0	0.0762826	3		FALSE	Background too high	0.367304	0.496502	3	135.175	FALSE	Reference CV > 30 %	FALSE
Dicyclohexylphthalate	VOWAEIGWURALJQ-UHFFFAOYSA-N	5.32	neutral	LC-ESIpos	54.2762	5.93696	3	10.9384	TRUE		54.9895	6.26469	3	11.3925	TRUE		53.1402	3.22164	3	6.06253	TRUE		TRUE
Triethylphosphate	DQWPFSLDHJDLRL-UHFFFAOYSA-N	1.02	neutral	LC-ESIpos	17.9913	12.7371	3	70.7959	FALSE	CV of replicates > 40 %	16.6802	12.6933	3	76.0977	FALSE	CV of replicates > 40 %	14.9754	4.79918	3	32.0471	TRUE		FALSE
Tris(2-ethylhexl)phosphate	GTVWRXDRKAHEAD-UHFFFAOYSA-N	8.96	neutral	LC-ESIpos	7.7588	1.28037	3	16.5021	FALSE	Reference CV > 30 %	15.8446	1.34433	3	8.48446	FALSE	Reference CV > 30 %	19.134	3.08354	3	16.1155	FALSE	Reference CV > 30 %	FALSE
Tricresylphosphate	BOSMZFBHAYFUBJ-UHFFFAOYSA-N	5	neutral	LC-ESIpos	54.2422	6.27135	3	11.5617	TRUE		56.0742	5.23598	3	9.33759	TRUE		53.9787	3.21609	3	5.95807	TRUE		TRUE
Bis(2-ethylhexyl)phosphate	SEGLCEQVOFDUPX-UHFFFAOYSA-N	5.13	fully negative	LC-ESIpos	5.40759	0.956746	3	17.6927	FALSE	Reference CV > 30 %	11.0834	0.791478	3	7.14111	FALSE	Reference CV > 30 %	14.045	2.1723	3	15.4667	FALSE	Reference CV > 30 %	FALSE
Fenthion	PNVJTZOFSHSLTO-UHFFFAOYSA-N	3.8	neutral	LC-ESIpos	0	0	3		TRUE		0	0	3		TRUE		0	0	3		TRUE		TRUE
Di-n-butyl phosphate	JYFHYPJRHGVZDY-UHFFFAOYSA-N	1.51	fully negative	LC-ESIpos	25.8523	1.51383	3	5.8557	TRUE		31.1175	3.24295	3	10.4216	TRUE		30.9053	1.39465	3	4.51266	TRUE		TRUE
Propamocarb	WZZLDXDUQPOXNW-UHFFFAOYSA-N	1.15	fully positive	LC-ESIpos	0	0.0139287	3		FALSE	Background too high	0.00708546	0.0122724	3	173.205	FALSE	Reference CV > 30 %	0	0	3		FALSE	Reference CV > 30 %	FALSE
Prosulfuron	LTUNNEGNEKBSEH-UHFFFAOYSA-N	2.79	fully negative	LC-ESIpos	0	0	3		TRUE		0	0	3		TRUE		0	0	3		TRUE		TRUE
Acetochlor	VTNQPKFIQCLBDU-UHFFFAOYSA-N	2.99	neutral	LC-ESIpos	41.2485	1.66911	3	4.04647	TRUE		44.9696	3.98397	3	8.85926	TRUE		44.4579	0.89944	3	2.02313	TRUE		TRUE
2-Hydroxyatrazine	NFMIMWNQWAWNDW-UHFFFAOYSA-N	2.71	neutral	LC-ESIpos	0.0754121	0.115542	3	153.215	FALSE	Reference CV > 30 %	0.224081	0.285405	3	127.367	FALSE	Reference CV > 30 %	0.0696083	0.0890457	3	127.924	FALSE	Reference CV > 30 %	FALSE
Omethoate	PZXOQEXFMJCDPG-UHFFFAOYSA-N	-0.39	neutral	LC-ESIpos	4.03961	3.17802	3	78.6714	TRUE		5.91971	3.5305	3	59.6398	TRUE		5.93847	4.23254	3	71.2733	TRUE		TRUE
Triadimenol	BAZVSMNPJJMILC-UHFFFAOYSA-N	3.05	neutral	LC-ESIpos	39.368	1.53395	3	3.89644	TRUE		43.4864	3.78687	3	8.70818	TRUE		43.602	0.1082	3	0.248153	TRUE		TRUE
Ethylenethiourea	PDQAZBWRQCGBEV-UHFFFAOYSA-N	-0.52	neutral	LC-ESIpos	0	0	3		TRUE		0	0	3		TRUE		0.0130159	0.0225443	3	173.205	TRUE		TRUE
Methomyl	UHXUZOCRWCRNSJ-QPJJXVBHSA-N	0.55	neutral	LC-ESIpos	7.01723	6.23387	3	88.8366	FALSE	Reference CV > 30 %	8.80414	8.03783	3	91.2961	FALSE	Reference CV > 30 %	9.72705	8.62802	3	88.7013	FALSE	Reference CV > 30 %	FALSE
Thiophanate-methyl	QGHREAKMXXNCOA-UHFFFAOYSA-N	1.26	partially negative	LC-ESIpos	0	0	3		FALSE	Reference CV > 30 %	0	0	3		FALSE	Reference CV > 30 %	0	0	3		FALSE	Reference CV > 30 %	FALSE
Abamectin	RRZXIRBKKLTSOM-XPNPUAGNSA-N	5.94	neutral	LC-ESIpos	15.6192	3.96169	3	25.3642	FALSE	Reference CV > 30 %	20.9308	2.23201	3	10.6638	FALSE	Reference CV > 30 %	25.3602	5.54855	3	21.879	FALSE	Reference CV > 30 %	FALSE
(Benzothiazol-2-ylthio)methyl thiocyanate	TUBQDCKAWGHZPF-UHFFFAOYSA-N	2.91	neutral	LC-ESIpos	24.7951	3.21637	3	12.9718	TRUE		10.969	3.94616	3	35.9754	TRUE		13.2757	4.5338	3	34.1511	TRUE		TRUE
DCOIT	PORQOHRXAJJKGK-UHFFFAOYSA-N	4.43	neutral	LC-ESIpos	25.7307	3.84053	3	14.9259	TRUE		3.02871	5.24587	3	173.205	TRUE		5.3286	4.6154	3	86.6155	TRUE		TRUE
Isophorone	HJOVHMDZYOCNQW-UHFFFAOYSA-N	1.99	neutral	LC-ESIpos	4.80045	8.31462	3	173.205	TRUE		8.05151	13.9456	3	173.205	FALSE	CV of replicates > 40 %	0	0	3		TRUE		FALSE
Benzidine	HFACYLZERDEVSX-UHFFFAOYSA-N	1.47	neutral	LC-ESIpos	0	0	3		TRUE		0	0	3		TRUE		0	0	3		TRUE		TRUE
3,3'-Dimethylbenzidine	NUIURNJTPRWVAP-UHFFFAOYSA-N	2.4	neutral	LC-ESIpos	0.0838671	0.067569	3	80.5668	FALSE	Reference CV > 30 %	0.0561664	0.0792033	3	141.016	FALSE	Reference CV > 30 %	0.0356774	0.0342445	3	95.9836	FALSE	Reference CV > 30 %	FALSE
1-Naphthylamine	RUFPHBVGCFYCNW-UHFFFAOYSA-N	2.3	neutral	LC-ESIpos	0	0	3		TRUE		0.329652	0.126814	3	38.469	TRUE		0.337591	0.0481264	3	14.2558	TRUE		TRUE
2-Amino-3,8-dimethylimidazo-[4,5-f]quinoxaline (MeIQx)	DVCCCQNKIYNAKB-UHFFFAOYSA-N	1.24	neutral	LC-ESIpos	0.0881384	0.15266	3	173.205	FALSE	Reference CV > 30 %	0.112821	0.195412	3	173.205	FALSE	Reference CV > 30 %	2.06957	3.58461	3	173.205	FALSE	Reference CV > 30 %	FALSE
2-Amino-1-methyl-6-phenylimidazo[4,5-b]pyridine (PhIP)	UQVKZNNCIHJZLS-UHFFFAOYSA-N	2.05	neutral	LC-ESIpos	0.0133492	0.0916076	3	686.241	FALSE	Reference CV > 30 %	0	0	3		FALSE	Reference CV > 30 %	0	0	3		FALSE	Reference CV > 30 %	FALSE
Metobromuron	WLFDQEVORAMCIM-UHFFFAOYSA-N	2.29	neutral	LC-ESIpos	38.5894	1.14172	3	2.95863	TRUE		41.4081	4.1853	3	10.1074	TRUE		41.2451	0.297964	3	0.722423	TRUE		TRUE
Fenofibrate	YMTINGFKWWXKFG-UHFFFAOYSA-N	5.01	neutral	LC-ESIpos	47.1467	4.2007	3	8.90985	TRUE		50.5666	5.29215	3	10.4657	TRUE		47.9747	3.16298	3	6.59301	TRUE		TRUE
Metconazole	XWPZUHJBOLQNMN-UHFFFAOYSA-N	3.74	neutral	LC-ESIpos	39.3499	2.52471	3	6.41604	TRUE		41.8529	2.74181	3	6.55106	TRUE		41.9139	0.14839	3	0.354035	TRUE		TRUE
Bosentan	GJPICJJJRGTNOD-UHFFFAOYSA-N	3.53	fully negative	LC-ESIpos	0	0	3		TRUE		0.516565	0.458217	3	88.7046	TRUE		0.93511	0.24992	3	26.7263	TRUE		TRUE
Domperidone	FGXWKSZFVQUSTL-UHFFFAOYSA-N	4.23	partially positive	LC-ESIpos	0	0	3		TRUE		0	0	3		TRUE		0	0	3		TRUE		TRUE
Efavirenz	XPOQHMRABVBWPR-UHFFFAOYSA-N	4.38	neutral	LC-ESIpos	44.677	4.41032	3	9.87157	TRUE		46.6037	4.50148	3	9.65906	TRUE		47.4328	0.827163	3	1.74386	TRUE		TRUE
Fluvoxamine	CJOFXWAVKWHTFT-UHFFFAOYSA-N	3.04	partially positive	LC-ESIpos	2.41126	0.969736	3	40.2171	TRUE		1.09255	0.962742	3	88.1188	TRUE		2.83298	1.33522	3	47.1311	TRUE		TRUE
Hydroxychloroquine	XXSMGPRMXLTPCZ-UHFFFAOYSA-N	3.5	fully positive	LC-ESIpos	0	0	3		FALSE	Reference CV > 30 %	0	0	3		FALSE	Reference CV > 30 %	0	0	3		FALSE	Reference CV > 30 %	FALSE
L-Thyroxine	XUIIKFGFIJCVMT-LBPRGKRZSA-N	4.8	fully positive	LC-ESIpos	0	0	3		FALSE	Reference CV > 30 %	0	0	3		FALSE	Reference CV > 30 %	0	0	3		FALSE	Reference CV > 30 %	FALSE
Losartan	PSIFNNKUMBGKDQ-UHFFFAOYSA-N	3.58	fully negative	LC-ESIpos	0	0	3		TRUE		0	0	3		TRUE		0	0	3		TRUE		TRUE
Mebeverine	VYVKHNNGDFVQGA-UHFFFAOYSA-N	5.2	partially positive	LC-ESIpos	0	0	3		FALSE	Background too high	0	0	3		FALSE	Background too high	0	0	3		FALSE	Background too high	FALSE
Ondansetron	FELGMEQIXOGIFQ-UHFFFAOYSA-N	2.79	partially positive	LC-ESIpos	5.63498	0.582526	3	10.3377	FALSE	Reference CV > 30 %	8.51706	0.969971	3	11.3886	FALSE	Reference CV > 30 %	9.57732	1.01993	3	10.6494	FALSE	Reference CV > 30 %	FALSE
Pioglitazone	HYAFETHFCAUJAY-UHFFFAOYSA-N	2.58	partially negative	LC-ESIpos	0	0	3		TRUE		0	0	3		TRUE		0	0	3		TRUE		TRUE
Ropinirole	UHSKFQJFRQCDBE-UHFFFAOYSA-N	3.21	partially positive	LC-ESIpos	0	0	3		FALSE	Reference CV > 30 %	0	0	3		FALSE	Reference CV > 30 %	0	0	3		FALSE	Reference CV > 30 %	FALSE
Tacrolimus	QJJXYPPXXYFBGM-NYOQZLQMSA-N	4.1	neutral	LC-ESIpos	23.3455	2.48776	3	10.6562	TRUE		27.601	2.68165	3	9.71575	TRUE		30.4856	2.18573	3	7.16971	TRUE		TRUE
Valsartan	ACWBQPMHZXGDFX-UHFFFAOYSA-N	3.87	fully negative	LC-ESIpos	0	0	3		TRUE		0	0	3		TRUE		0	0	6		TRUE		TRUE
Vardenafil	SECKRCOLJRRGGV-UHFFFAOYSA-N	2.12	partially positive	LC-ESIpos	0	0	3		TRUE		0	0	3		TRUE		0	0	3		TRUE		TRUE
Ziprasidone	MVWVFYHBGMAFLY-UHFFFAOYSA-N	4.08	neutral	LC-ESIpos	0	0	3		TRUE		0	0	3		TRUE		0	0	3		TRUE		TRUE
Amoxicillin	LSQZJLSUYDQPKJ-NJBDSQKTSA-N	0.48	fully positive	LC-ESIpos	0	0	3		FALSE	Reference CV > 30 %	0	0	3		FALSE	Reference CV > 30 %	0	0	3		FALSE	Reference CV > 30 %	FALSE
Terbinafine	DOMXUEMWDBAQBQ-WEVVVXLNSA-N	6.01	neutral	LC-ESIpos	0.00203866	0.00353107	3	173.205	TRUE		0.065018	0.100344	3	154.333	TRUE		0.00508728	0.00881143	3	173.205	TRUE		TRUE
Clopidogrel	GKTWGGQPFAXNFI-UHFFFAOYSA-N	4.21	neutral	LC-ESIpos	26.6553	8.54573	3	32.0601	TRUE		25.4571	7.79981	3	30.639	TRUE		28.3298	5.40531	3	19.0799	TRUE		TRUE
Clozapine	QZUDBNBUXVUHMW-UHFFFAOYSA-N	3.11	partially positive	LC-ESIpos	0.000644993	0.00111716	3	173.205	TRUE		0	0	3		TRUE		0	0	3		TRUE		TRUE
Indometacin	CGIGDMFJXJATDK-UHFFFAOYSA-N	4.02	fully negative	LC-ESIpos	0	0	3		TRUE		0	0	3		TRUE		0	0	3		TRUE		TRUE
Benalaxyl	CJPQIRJHIZUAQP-INIZCTEOSA-N	3.96	neutral	LC-ESIpos	42.81	2.73732	3	6.39411	TRUE		43.993	4.08465	3	9.28477	TRUE		44.5215	2.62118	3	5.88746	TRUE		TRUE
Tamoxifen	NKANXQFJJICGDU-QPLCGJKRSA-N	6.82	partially positive	LC-ESIpos	0	0	3		TRUE		0	0	3		TRUE		0	0	3		TRUE		TRUE
4-Hydroxytamoxifen	TXUZVZSFRXZGTL-UHFFFAOYSA-N	6.44	partially positive	LC-ESIpos	0	0	3		TRUE		0	0	3		TRUE		0	0	3		TRUE		TRUE
Pentoxifylline	BYPFEZZEUUWMEJ-UHFFFAOYSA-N	0.54	neutral	LC-ESIpos	17.2237	0.989282	3	5.74373	TRUE		24.5465	3.89268	3	15.8584	TRUE		27.0334	2.11708	3	7.83135	TRUE		TRUE
Anastrozole	YBBLVLTVTVSKRW-UHFFFAOYSA-N	2.68	neutral	LC-ESIpos	34.7888	2.77858	3	7.98698	TRUE		39.7848	1.5156	3	3.8095	TRUE		41.8455	2.48035	3	5.92741	TRUE		TRUE
Flumequine	DPSPPJIUMHPXMA-UHFFFAOYSA-N	1.61	partially negative	LC-ESIpos	0.511174	0.0925034	3	18.0963	TRUE		2.26228	0.880983	3	38.9424	TRUE		2.30178	1.21202	3	52.6555	TRUE		TRUE
Propanil	LFULEKSKNZEWOE-UHFFFAOYSA-N	3.34	neutral	LC-ESIpos	23.9217	1.93855	3	8.1037	TRUE		25.8147	1.7478	3	6.77058	TRUE		29.0432	1.69111	3	5.82275	TRUE		TRUE
Enalapril	GBXSMTUPTTWBMN-XIRDDKMYSA-N	2	fully negative	LC-ESIpos	0	0	3		TRUE		0	0	3		TRUE		0	0	3		TRUE		TRUE
Acetamiprid	WCXDHFDTOYPNIE-UHFFFAOYSA-N	1.06	neutral	LC-ESIpos	9.85716	0.619404	3	6.2838	TRUE		15.6842	2.78622	3	17.7645	TRUE		17.1973	2.89884	3	16.8564	TRUE		TRUE
Mebendazole	OPXLLQIJSORQAM-UHFFFAOYSA-N	2.76	neutral	LC-ESIpos	13.6802	1.55534	3	11.3693	TRUE		20.9973	1.37665	3	6.55633	TRUE		23.6179	1.80432	3	7.63965	TRUE		TRUE
Mepiquat	NNCAWEWCFVZOGF-UHFFFAOYSA-N	-2.34	neutral	LC-ESIpos	0	0	3		TRUE		0	0	3		TRUE		0	0	3		TRUE		TRUE
Albendazole	HXHWSAZORRCQMX-UHFFFAOYSA-N	3.11	neutral	LC-ESIpos	0	0	3		TRUE		0	0	3		TRUE		0	0	3		TRUE		TRUE
Terbuthylazine-2-hydroxy	OYTCZOJKXCTBHG-UHFFFAOYSA-N	-0.39	fully positive	LC-ESIpos	0.508563	0.491719	3	96.688	FALSE	Reference CV > 30 %	0.816813	0.833255	3	102.013	FALSE	Reference CV > 30 %	0.556348	0.298954	3	53.735	FALSE	Reference CV > 30 %	FALSE
Tetraglyme	ZUHZGEOKBKGPSW-UHFFFAOYSA-N	-0.33	neutral	LC-ESIpos	4.59875	0.349795	3	7.60631	FALSE	Reference CV > 30 %	6.78335	2.03755	3	30.0374	FALSE	Reference CV > 30 %	7.97003	1.58436	3	19.8789	FALSE	Reference CV > 30 %	FALSE
Clofibrate	KNHUKKLJHYUCFP-UHFFFAOYSA-N	3.52	neutral	LC-ESIpos	40.265	0.948623	3	2.35595	TRUE		42.9361	4.21245	3	9.81096	TRUE		43.0076	5.52611	3	12.8492	TRUE		TRUE
Chlorpropham	CWJSHJJYOPWUGX-UHFFFAOYSA-N	3.32	neutral	LC-ESIpos	44.9391	1.8396	3	4.09354	FALSE	Reference CV > 30 %	41.609	38.3653	3	92.2043	FALSE	Reference CV > 30 %	54.137	8.49711	3	15.6956	FALSE	Reference CV > 30 %	FALSE
Denatonium	ZFQMTVNLDNXRNQ-UHFFFAOYSA-O	-0.71	neutral	LC-ESIpos	0	0.475113	3		TRUE	Background too high	1.2842	1.03682	3	80.737	FALSE	Background too high	1.1278	1.33854	3	118.686	FALSE	Background too high	FALSE
Carbaryl	CVXBEEMKQHEXEN-UHFFFAOYSA-N	2.44	neutral	LC-ESIpos	19.2279	0.729327	3	3.79307	TRUE		10.5856	9.31605	3	88.007	TRUE		0	0	3		TRUE		TRUE
Clonidine	GJSURZIOUXUGAL-UHFFFAOYSA-N	1.8	partially positive	LC-ESIpos	7.20823	0.535705	3	7.43186	TRUE		8.61832	0.810044	3	9.3991	TRUE		6.3813	5.73164	3	89.8193	TRUE		TRUE
Tetracain	GKCBAIGFKIBETG-UHFFFAOYSA-N	3.3	partially positive	LC-ESIpos	0	0	3		TRUE		0	0	3		TRUE		0	0	3		TRUE		TRUE
Picoxystrobin	IBSNKSODLGJUMQ-SDNWHVSQSA-N	3.84	neutral	LC-ESIpos	46.982	3.2315	3	6.87817	TRUE		48.5058	5.83112	3	12.0215	TRUE		48.6592	2.66519	3	5.47727	TRUE		TRUE
2-Oxindole	JYGFTBXVXVMTGB-UHFFFAOYSA-N	1.09	neutral	LC-ESIpos	13.8825	12.0461	3	86.7716	FALSE	Reference CV > 30 %	13.7451	11.9531	3	86.9628	FALSE	Reference CV > 30 %	22.0389	0.629467	3	2.85617	FALSE	Reference CV > 30 %	FALSE
4-(Dimethylamino)pyridine	VHYFNPMBLIVWCW-UHFFFAOYSA-N	1.26	partially positive	LC-ESIpos	0	0	3		FALSE	Background too high	0	0	3		FALSE	Background too high	0	0	3		FALSE	Background too high	FALSE
Theophyllin	ZFXYFBGIUFBOJW-UHFFFAOYSA-N	0.13	neutral	LC-ESIpos	0	1.67058	3		FALSE	Background too high	1.42066	3.77938	3	266.029	FALSE	Reference CV > 30 %	3.77959	3.44746	3	91.2127	FALSE	Reference CV > 30 %	FALSE
Lamotrigine	PYZRQGJRPPTADH-UHFFFAOYSA-N	1.68	neutral	LC-ESIpos	0	0	3		FALSE	Reference CV > 30 %	0	0	3		FALSE	Reference CV > 30 %	0	0	3		FALSE	Reference CV > 30 %	FALSE
5-Chlorobenzotriazole	PZBQVZFITSVHAW-UHFFFAOYSA-N	1.97	neutral	LC-ESIpos	0.300043	0.0434267	3	14.4735	TRUE		0.905198	0.205654	3	22.7192	TRUE		1.34356	0.431077	3	32.0847	TRUE		TRUE
Quinoline N-oxide	GIIWGCBLYNDKBO-UHFFFAOYSA-N	0.5	neutral	LC-ESIpos	0	0	3		FALSE	Reference CV > 30 %	0	0	3		FALSE	Reference CV > 30 %	0	0	3		FALSE	Reference CV > 30 %	FALSE
Ifosfamide	HOMGKSMUEGBAAB-UHFFFAOYSA-N	0.68	neutral	LC-ESIpos	3.63964	0.317348	3	8.71921	TRUE		6.15874	1.52261	3	24.7228	TRUE		6.9024	1.50272	3	21.7709	TRUE		TRUE
Sulfathiazole	JNMRHUJNCSQMMB-UHFFFAOYSA-N	0.42	neutral	LC-ESIpos	0	0	3		FALSE	Reference CV > 30 %	0	0	3		FALSE	Reference CV > 30 %	0	0	3		FALSE	Reference CV > 30 %	FALSE
Bupirimate	DSKJPMWIHSOYEA-UHFFFAOYSA-N	2.64	neutral	LC-ESIpos	40.3325	1.3541	3	3.35733	TRUE		43.8683	4.18473	3	9.53929	TRUE		41.4328	2.61148	3	6.30293	TRUE		TRUE
Clothianidin	PGOOBECODWQEAB-UHFFFAOYSA-N	-0.03	neutral	LC-ESIpos	0.812661	0.0306612	3	3.77294	TRUE		1.38996	0.293022	3	21.0813	TRUE		1.64054	0.422346	3	25.7443	TRUE		TRUE
Cyromazine	LVQDKIWDGQRHTE-UHFFFAOYSA-N	0.24	neutral	LC-ESIpos	0	0	3		FALSE	Background too high	1.56813	0.541016	3	34.5007	FALSE	Background too high	1.39919	0.439215	3	31.3906	TRUE		FALSE
Difenoconazole	BQYJATMQXGBDHF-UHFFFAOYSA-N	4	neutral	LC-ESIpos	35.7692	2.06921	3	5.7849	TRUE		38.5236	3.72281	3	9.66373	TRUE		38.0051	2.62848	3	6.91614	TRUE		TRUE
Diflubenzuron	QQQYTWIFVNKMRW-UHFFFAOYSA-N	3.85	neutral	LC-ESIpos	36.2823	2.48474	3	6.84836	TRUE		38.3145	2.2944	3	5.98832	TRUE		40.3558	4.95825	3	12.2863	TRUE		TRUE
Dodemorph	JMXKCYUTURMERF-UHFFFAOYSA-N	5.65	partially positive	LC-ESIpos	1.20472	0.664035	3	55.1193	TRUE		1.31975	1.03292	3	78.2664	TRUE		1.40775	0.456224	3	32.408	TRUE		TRUE
Fenoxycarb	HJUFTIJOISQSKQ-UHFFFAOYSA-N	3.91	neutral	LC-ESIpos	52.0522	2.80111	3	5.38136	TRUE		54.347	4.39831	3	8.09302	TRUE		52.1684	7.94442	3	15.2284	TRUE		TRUE
Fenpropidin	MGNFYQILYYYUBS-UHFFFAOYSA-N	5.72	partially positive	LC-ESIpos	0.0236302	0.00360138	3	15.2406	FALSE	Background too high	0.0301721	0.026469	3	87.7267	TRUE		0.00222696	0	3	0	FALSE	Background too high	FALSE
Fluoxastrobin	UFEODZBUAFNAEU-NLRVBDNBSA-N	4.28	neutral	LC-ESIpos	45.3568	3.85377	3	8.49656	TRUE		50.3128	4.71398	3	9.36934	TRUE		47.1671	5.66322	3	12.0067	TRUE		TRUE
Imidacloprid-urea	ADWTYURAFSWNSU-UHFFFAOYSA-N	0.9	neutral	LC-ESIpos	6.17848	0.381106	3	6.16828	TRUE		10.2266	1.71747	3	16.7941	TRUE		11.6524	1.98905	3	17.0699	TRUE		TRUE
Imidacloprid-guanidine	UEQZFAGVRGWPDK-UHFFFAOYSA-N	0.17	fully positive	LC-ESIpos	0	0	3		FALSE	Background too high	0.00595211	0.00841755	3	141.421	FALSE	Background too high	0	0	3		FALSE	Background too high	FALSE
Oxadiazone	CHNUNORXWHYHNE-UHFFFAOYSA-N	4.51	neutral	LC-ESIpos	39.1085	3.5301	3	9.02643	TRUE		40.3986	3.13223	3	7.7533	TRUE		37.8347	2.66088	3	7.03292	TRUE		TRUE
Propyzamide	PHNUZKMIPFFYSO-UHFFFAOYSA-N	3.42	neutral	LC-ESIpos	34.8245	1.41052	3	4.05037	TRUE		38.5282	1.04996	3	2.72518	TRUE		39.4219	0.714149	3	1.81155	TRUE		TRUE
Pyraclostrobin	HZRSNVGNWUDEFX-UHFFFAOYSA-N	4.07	neutral	LC-ESIpos	46.4164	5.71754	3	12.3179	TRUE		47.905	3.79518	3	7.92231	TRUE		46.5929	3.31571	3	7.11635	TRUE		TRUE
Quinmerac	ALZOLUNSQWINIR-UHFFFAOYSA-N	2.77	fully negative	LC-ESIpos	0	0	3		TRUE		0	0	3		TRUE		0	0	3		TRUE		TRUE
Thiacloprid amide	LEZHOZPJYAQQNU-UVTDQMKNSA-N	0.37	neutral	LC-ESIpos	2.45626	0.751514	3	30.5959	TRUE		3.99642	1.37417	3	34.385	TRUE		4.82766	0.881053	3	18.2501	TRUE		TRUE
Thiamethoxam	NWWZPOKUUAIXIW-DHZHZOJOSA-N	-0.33	neutral	LC-ESIpos	0.200876	0.347927	3	173.205	FALSE	Reference CV > 30 %	0	0	3		FALSE	Reference CV > 30 %	0.369688	0.640318	3	173.205	FALSE	Reference CV > 30 %	FALSE
Triallate	MWBPRDONLNQCFV-UHFFFAOYSA-N	4.93	neutral	LC-ESIpos	29.0453	1.70974	3	5.88648	TRUE		32.2288	4.04048	3	12.5369	TRUE		29.8385	1.89822	3	6.36165	TRUE		TRUE
Orlistat	AHLBNYSZXLDEJQ-FWEHEUNISA-N	8.96	neutral	LC-ESIpos	12.2527	1.51162	3	12.337	FALSE	Reference CV > 30 %	27.1769	3.08828	3	11.3636	FALSE	Reference CV > 30 %	31.2013	3.44323	3	11.0355	FALSE	Reference CV > 30 %	FALSE
Sulfadimethoxine	ZZORFUFYDOWNEF-UHFFFAOYSA-N	1.46	partially negative	LC-ESIpos	0	0	3		TRUE		0	0	3		TRUE		0	0	3		TRUE		TRUE
Benzocain	BLFLLBZGZJTVJG-UHFFFAOYSA-N	1.83	neutral	LC-ESIpos	23.522	1.86853	3	7.94377	TRUE		23.2739	1.66305	3	7.14557	TRUE		26.2507	2.25057	3	8.57336	TRUE		TRUE
Metoprolol acid	PUQIRTNPJRFRCZ-UHFFFAOYSA-N	1.35	fully positive	LC-ESIpos	0	0	3		FALSE	Reference CV > 30 %	0	0	3		FALSE	Reference CV > 30 %	0	0.0114293	3		FALSE	Background too high	FALSE
Bifonazol	OCAPBUJLXMYKEJ-UHFFFAOYSA-N	5.23	neutral	LC-ESIpos	38.6182	3.06615	3	7.93963	TRUE		38.5069	4.53929	3	11.7883	TRUE		35.7006	4.31358	3	12.0827	TRUE		TRUE
Ambroxol	JBDGDEWWOUBZPM-UHFFFAOYSA-N	2.7	partially positive	LC-ESIpos	0.160042	0.0765943	3	47.859	FALSE	Reference CV > 30 %	0.210037	0.0739181	3	35.1928	FALSE	Reference CV > 30 %	0.241853	0.137268	3	56.7568	FALSE	Reference CV > 30 %	FALSE
Ebastin	MJJALKDDGIKVBE-UHFFFAOYSA-N	7.18	partially positive	LC-ESIpos	0.444251	0.072558	3	16.3326	TRUE		0.711763	0.0750196	3	10.54	TRUE		0.468583	0.240539	3	51.3333	TRUE		TRUE
Melperon	DKMFBWQBDIGMHM-UHFFFAOYSA-N	3.58	partially positive	LC-ESIpos	0.0422736	0	3	0	FALSE	Reference CV > 30 %	0.0358663	0	3	0	FALSE	Reference CV > 30 %	0	0	3		FALSE	Reference CV > 30 %	FALSE
Pipamperone	AXKPFOAXAHJUAG-UHFFFAOYSA-N	2.45	partially positive	LC-ESIpos	0	0	3		FALSE	Reference CV > 30 %	0	0	3		FALSE	Reference CV > 30 %	0	0	3		FALSE	Reference CV > 30 %	FALSE
Scopolamine-N-butyl	YBCNXCRZPWQOBR-MWGADRMYSA-N	-1.66	neutral	LC-ESIpos	0.00502963	0	3	0	FALSE	Reference CV > 30 %	0.00142028	0.00245999	3	173.205	FALSE	Reference CV > 30 %	0.00220004	0.00299559	3	136.161	FALSE	Reference CV > 30 %	FALSE
Oxybutynin	XIQVNETUBQGFHX-UHFFFAOYSA-N	4.62	partially positive	LC-ESIpos	0	0	3		TRUE		0	0	3		TRUE		0	0	3		TRUE		TRUE
1-(3-carboxypropyl)-3,7-dimethylxanthine	WKASGTGXOGALBG-UHFFFAOYSA-N	0.2	fully negative	LC-ESIpos	0	0	3		FALSE	Reference CV > 30 %	0	0	3		FALSE	Reference CV > 30 %	0	0	3		FALSE	Reference CV > 30 %	FALSE
7-Amino-4-methylcoumarin	GLNDAGDHSLMOKX-UHFFFAOYSA-N	1.34	neutral	LC-ESIpos	12.6521	0.0754237	3	0.596133	TRUE		17.8724	2.40868	3	13.4771	TRUE		18.8613	2.15075	3	11.403	TRUE		TRUE
2(4-morpholinyl)benzothiazole	VVUVJGRVEYHIHC-UHFFFAOYSA-N	1.99	neutral	LC-ESIpos	27.1472	0.462236	3	1.7027	TRUE		29.2458	2.17914	3	7.45114	TRUE		30.7462	0.942736	3	3.06619	TRUE		TRUE
2-Morpholinothiobenzothiazole	MHKLKWCYGIBEQF-UHFFFAOYSA-N	2.22	partially positive	LC-ESIpos	125.69	8.85258	3	7.04317	FALSE	Reference CV > 30 %	124.203	4.17688	3	3.36294	FALSE	Reference CV > 30 %	129.116	7.87801	3	6.10151	FALSE	Reference CV > 30 %	FALSE
7-Diethylamino-4-methylcoumarin	AFYCEAFSNDLKSX-UHFFFAOYSA-N	3.34	neutral	LC-ESIpos	38.8971	2.6068	3	6.70177	FALSE	Reference CV > 30 %	41.732	1.50578	3	3.60823	FALSE	Reference CV > 30 %	42.4378	1.72242	3	4.05868	FALSE	Reference CV > 30 %	FALSE
N-Cyclohexyl-2-benzothiazole-amine	UPWPIFMHSFSVLE-UHFFFAOYSA-N	4.01	neutral	LC-ESIpos	32.4079	2.21814	3	6.84444	TRUE		34.0329	3.04895	3	8.95884	TRUE		34.1645	1.62199	3	4.74759	TRUE		TRUE
N-Cyclohexyl-2-benzothiazole-sulfenamide	DEQZTKGFXNUBJL-UHFFFAOYSA-N	4.19	fully positive	LC-ESIpos	0	0	3		TRUE		0	0	3		TRUE		0	0	3		TRUE		TRUE
Etofenprox	YREQHYQNNWYQCJ-UHFFFAOYSA-N	6.6	neutral	LC-ESIpos+GC-EI	53.0837	7.37094	6	13.8855	FALSE	Reference CV > 30 %	53.0963	3.71786	6	7.0021	FALSE	Reference CV > 30 %	51.5231	1.48965	6	2.89122	FALSE	Reference CV > 30 %	FALSE
Allethrin	ZCVAOQKBXKSDMS-UHFFFAOYSA-N	5.05	neutral	LC-ESIpos	35.9934	1.58857	3	4.41352	TRUE		38.5514	3.50758	3	9.09846	TRUE		37.8562	1.57432	3	4.15869	TRUE		TRUE
Acridine	DZBUGLKDJFMEHC-UHFFFAOYSA-N	3.34	neutral	LC-ESIpos	0	0	3		FALSE	Reference CV > 30 %	0	0	3		FALSE	Reference CV > 30 %	0	0	3		FALSE	Reference CV > 30 %	FALSE
4-Nitroquinoline-1-oxide	YHQDZJICGQWFHK-UHFFFAOYSA-N	0.59	neutral	LC-ESIpos	14.2504	0.489002	3	3.4315	TRUE		14.7153	1.43894	3	9.77851	TRUE		17.0229	0.80095	3	4.70513	TRUE		TRUE
Acridone	FZEYVTFCMJSGMP-UHFFFAOYSA-N	3.67	neutral	LC-ESIpos	11.4191	0.42765	3	3.74505	TRUE		19.2192	3.21661	3	16.7364	TRUE		21.8415	3.60628	3	16.5111	TRUE		TRUE
2-Amino-3-methyl-imidazo[4,5-f]quinoline (IQ)	ARZWATDYIYAUTA-UHFFFAOYSA-N	1.39	neutral	LC-ESIpos	1.23517	0.145684	3	11.7946	FALSE	Reference CV > 30 %	2.95207	0.676132	3	22.9036	FALSE	Reference CV > 30 %	2.00037	1.73458	3	86.7131	FALSE	Reference CV > 30 %	FALSE
Harman	PSFDQSOCUJVVGF-UHFFFAOYSA-N	3.11	partially positive	LC-ESIpos	0	0	3		FALSE	Reference CV > 30 %	0	0	3		FALSE	Reference CV > 30 %	0	0	3		FALSE	Reference CV > 30 %	FALSE
2-Aminobiphenyl	TWBPWBPGNQWFSJ-UHFFFAOYSA-N	2.69	neutral	LC-ESIpos	14.2121	6.76199	3	47.579	TRUE		13.9912	7.27026	3	51.9629	TRUE		12.2432	11.1365	3	90.9606	FALSE	CV of replicates > 40 %	FALSE
3-Aminoacetophenon	CKQHAYFOPRIUOM-UHFFFAOYSA-N	0.91	neutral	LC-ESIpos	7.12879	3.14485	3	44.1149	TRUE		6.26427	3.14481	3	50.2024	TRUE		3.99625	3.64618	3	91.2401	TRUE		TRUE
Azobenzene	DMLAVOWQYNRWNQ-BUHFOSPRSA-N	4.07	neutral	LC-ESIpos	26.1538	3.91586	3	14.9724	TRUE		28.3684	5.58895	3	19.7013	TRUE		27.9175	3.99911	3	14.3247	TRUE		TRUE
Climbazole	OWEGWHBOCFMBLP-UHFFFAOYSA-N	3.33	neutral	LC-ESIpos	41.1542	2.25442	3	5.47798	TRUE		39.97	0.996025	3	2.49193	TRUE		39.7245	1.44525	3	3.63819	TRUE		TRUE
Butocarboxim	SFNPDDSJBGRXLW-UITAMQMPSA-N	1.25	neutral	LC-ESIpos	0	0	3		TRUE		0	0	3		TRUE		0	0	3		TRUE		TRUE
(Methoxymethyl)triphenylphosphonium	SDMCZCALYDCRBH-UHFFFAOYSA-N	0.7	neutral	LC-ESIpos	0.00248209	0.00351021	3	141.421	FALSE	Background too high	0.000310276	0.00193023	3	622.103	TRUE		0.00282593	0.00349267	3	123.593	TRUE		FALSE
1,3-Dimethyl-2-imidazolidinone	CYSGHNMQYZDMIA-UHFFFAOYSA-N	0.38	neutral	LC-ESIpos	3.18195	2.16024	3	67.8903	TRUE		2.57281	2.98366	3	115.969	TRUE		3.26732	3.21557	3	98.416	TRUE		TRUE
1,3-Diphenylguanidine	OWRCNXZUPFZXOS-UHFFFAOYSA-N	2.57	fully positive	LC-ESIpos	1.28464	1.96804	3	153.198	FALSE	Reference CV > 30 %	3.28647	2.03014	3	61.7727	FALSE	Reference CV > 30 %	1.8377	0.806449	3	43.8836	FALSE	Reference CV > 30 %	FALSE
1-Butyl-3-methyl-imidazolium	IQQRAVYLUAZUGX-UHFFFAOYSA-N	-2.87	neutral	LC-ESIpos	0	0	3		TRUE		0	0	3		TRUE		0	0	3		TRUE		TRUE
1-Ethyl-3-methyl-imidazolium	NJMWOUFKYKNWDW-UHFFFAOYSA-N	-3.19	neutral	LC-ESIpos	0	0	3		TRUE		0	0	3		TRUE		0	0	3		TRUE		TRUE
2,2,6,6-Tetramethyl-4 piperidone	JWUXJYZVKZKLTJ-UHFFFAOYSA-N	1.14	fully positive	LC-ESIpos	0.706943	0.493536	3	69.8127	TRUE		1.16753	0.150746	3	12.9115	TRUE		0.677492	0.172153	3	25.4104	TRUE		TRUE
2-Hydroxyquinoline	LISFMEBWQUVKPJ-UHFFFAOYSA-N	2	neutral	LC-ESIpos	10.8568	0.644847	3	5.93957	TRUE		15.6335	2.02441	3	12.9491	TRUE		17.0814	2.41488	3	14.1375	TRUE		TRUE
4-Hydroxyquinoline	PMZDQRJGMBOQBF-UHFFFAOYSA-N	2.1	neutral	LC-ESIpos	0.168757	0.146879	3	87.0359	FALSE	Reference CV > 30 %	0.266219	0.246574	3	92.6209	FALSE	Reference CV > 30 %	0.245559	0.236447	3	96.2892	FALSE	Reference CV > 30 %	FALSE
Ciclopirox	SCKYRAXSEDYPSA-UHFFFAOYSA-N	1.87	partially negative	LC-ESIpos	22.0012	4.95122	3	22.5043	TRUE		19.9586	2.59834	3	13.0186	TRUE		21.6922	2.48907	3	11.4745	TRUE		TRUE
7-(Ethylamino)-4-methylcoumarin	OTNIKUTWXUODJZ-UHFFFAOYSA-N	2.42	neutral	LC-ESIpos	26.7027	4.12298	3	15.4403	TRUE		28.6761	2.98135	3	10.3966	TRUE		30.7208	1.90782	3	6.21018	TRUE		TRUE
Amidosulfuron	CTTHWASMBLQOFR-UHFFFAOYSA-N	0.59	fully negative	LC-ESIpos	0	0	3		TRUE		0	0	3		TRUE		0	0	3		TRUE		TRUE
5-Carboline	RDMFHRSPDKWERA-UHFFFAOYSA-N	2.65	neutral	LC-ESIpos	2.62567	0.276273	3	10.522	FALSE	Reference CV > 30 %	2.77351	0.247442	3	8.9216	FALSE	Reference CV > 30 %	3.06763	0.303547	3	9.89517	FALSE	Reference CV > 30 %	FALSE
Carboline	BPMFPOGUJAAYHL-UHFFFAOYSA-N	2.93	neutral	LC-ESIpos	0	0	3		FALSE	Reference CV > 30 %	0	0	3		FALSE	Reference CV > 30 %	0	0	3		FALSE	Reference CV > 30 %	FALSE
Norharmane	AIFRHYZBTHREPW-UHFFFAOYSA-N	2.78	partially positive	LC-ESIpos	24.8271	1.17157	3	4.71893	TRUE		28.3419	0.840965	3	2.96721	TRUE		29.0264	1.55625	3	5.3615	TRUE		TRUE
Harmine	BXNJHAXVSOCGBA-UHFFFAOYSA-N	2.91	partially positive	LC-ESIpos	26.524	2.24648	3	8.46962	FALSE	Reference CV > 30 %	29.0377	1.52445	3	5.24991	FALSE	Reference CV > 30 %	31.8191	1.83925	3	5.78031	FALSE	Reference CV > 30 %	FALSE
Dimoxystrobin	WXUZAHCNPWONDH-DYTRJAOYSA-N	4.2	neutral	LC-ESIpos	42.7858	4.29917	3	10.0481	TRUE		44.8814	3.37774	3	7.52593	TRUE		43.2206	1.9177	3	4.437	TRUE		TRUE
Diphenylphosphine oxide	YFPJFKYCVYXDJK-UHFFFAOYSA-N	-0.36	neutral	LC-ESIpos	7.5847	1.25698	3	16.5726	FALSE	Reference CV > 30 %	13.3359	2.63418	3	19.7525	FALSE	Reference CV > 30 %	15.7359	2.57023	3	16.3336	FALSE	Reference CV > 30 %	FALSE
Flumioxazin	FOUWCSDKDDHKQP-UHFFFAOYSA-N	2	neutral	LC-ESIpos	38.7642	1.5949	3	4.11436	FALSE	Reference CV > 30 %	27.018	5.40615	3	20.0094	FALSE	Reference CV > 30 %	29.482	3.29884	3	11.1893	FALSE	Reference CV > 30 %	FALSE
Gabapentin-Lactam	JAWPQJDOQPSNIQ-UHFFFAOYSA-N	1.49	neutral	LC-ESIpos	22.2958	0.465786	3	2.08912	TRUE		28.4609	1.58979	3	5.58588	TRUE		31.2485	1.59072	3	5.09053	TRUE		TRUE
Indoxacarb	VBCVPMMZEGZULK-NRFANRHFSA-N	3.7	neutral	LC-ESIpos	52.5781	5.84676	3	11.1201	TRUE		51.9979	9.08442	3	17.4707	TRUE		53.2483	3.77453	3	7.08854	TRUE		TRUE
Isoxaben	PMHURSZHKKJGBM-UHFFFAOYSA-N	3.6	neutral	LC-ESIpos	42.4577	2.76323	3	6.50821	TRUE		47.1676	3.5112	3	7.4441	TRUE		45.3874	1.05267	3	2.31929	TRUE		TRUE
Methyltriphenylphosphonium	AZFQCTBZOPUVOW-UHFFFAOYSA-N	0.73	neutral	LC-ESIpos	0	0	3		TRUE		0.000644257	0.00111589	3	173.205	TRUE		0	0	3		TRUE		TRUE
Metolachlor-NOA 413-173	WOXWIWNBIJDJHI-JTQLQIEISA-N	-0.2	fully negative	LC-ESIpos	1.9729	4.42638	3	224.359	TRUE		9.47663	1.34873	3	14.2321	TRUE		7.51251	6.94932	3	92.5033	TRUE		TRUE
Tetrapropylammonium	OSBSFAARYOCBHB-UHFFFAOYSA-N	-1.77	neutral	LC-ESIpos	0.00120868	0.00749157	3	619.814	FALSE	Reference CV > 30 %	0	0	3		FALSE	Reference CV > 30 %	0	0	3		FALSE	Reference CV > 30 %	FALSE
Pyridaben	DWFZBUWUXWZWKD-UHFFFAOYSA-N	5.44	neutral	LC-ESIpos	50.3951	7.53908	3	14.9599	TRUE		49.735	3.59791	3	7.23416	TRUE		49.3542	2.39539	3	4.85347	TRUE		TRUE
Pyriproxyfen	NHDHVHZZCFYRSB-UHFFFAOYSA-N	4.48	neutral	LC-ESIpos	48.1786	4.82892	3	10.023	TRUE		50.862	6.10912	3	12.0112	TRUE		49.3024	2.75862	3	5.5953	TRUE		TRUE
Trichlorfon	NFACJZMKEDPNKN-UHFFFAOYSA-N	0.73	neutral	LC-ESIpos	0	0	3		TRUE		0	0	3		TRUE		0	0	3		TRUE		TRUE
Methyldesphenylchloridazon	XNSGCNYTNLWRKM-UHFFFAOYSA-N	-0.52	neutral	LC-ESIpos	1.07137	0.261945	3	24.4496	TRUE		1.44097	0.307218	3	21.3203	TRUE		1.23771	1.10585	3	89.3471	TRUE		TRUE
Prochloraz BTS44596	RHDVQZWCBQXOJW-UHFFFAOYSA-N	3.71	neutral	LC-ESIpos	39.571	3.23133	3	8.16591	TRUE		42.2235	4.2117	3	9.97476	TRUE		43.2025	2.18285	3	5.05259	TRUE		TRUE
Vancomycin2H	MYPYJXKWCTUITO-LYRMYLQWSA-N	-2.06	fully positive	LC-ESIpos	0	0	3		FALSE	Reference CV > 30 %	0	0	3		FALSE	Reference CV > 30 %	0	0	3		FALSE	Reference CV > 30 %	FALSE
TylosinCH4O	WBPYTXDJUQJLPQ-VMXQISHHSA-N	1.7	partially positive	LC-ESIpos	0	0	3		TRUE		0	0	3		TRUE		0	0	3		TRUE		TRUE
Spinosyn A	SRJQTHAZUNRMPR-UYQKXTDMSA-N	5.01	partially positive	LC-ESIpos	0.0082402	0.0142724	3	173.205	TRUE		0.019341	0.0334997	3	173.205	TRUE		0.00694717	0.0120328	3	173.205	TRUE		TRUE
Emamectin B1a	CXEGAUYXQAKHKJ-NSBHKLITSA-N	6.32	partially positive	LC-ESIpos	0.153551	0.0440159	3	28.6653	TRUE		0.139383	0.0468643	3	33.6227	TRUE		0.0632741	0.0555484	3	87.7902	TRUE		TRUE
Ivermectin B1a	AZSNMRSAGSSBNP-XPNPUAGNSA-N	6.21	neutral	LC-ESIpos	39.2342	7.55206	3	19.2487	FALSE	Reference CV > 30 %	47.349	1.43005	3	3.02023	FALSE	Reference CV > 30 %	51.2802	9.32892	3	18.1921	FALSE	Reference CV > 30 %	FALSE
Methiocarb-sulfoxide phenol	ZHBBDQFXEDCQFI-UHFFFAOYSA-N	1.63	neutral	LC-ESIpos	18.6773	0.391419	3	2.09569	TRUE		20.6302	0.905241	3	4.38793	TRUE		20.7015	1.1869	3	5.7334	TRUE		TRUE
2-(Piperazin-1-yl)ethanamine	IMUDHTPIFIBORV-UHFFFAOYSA-N	-0.86	fully positive	LC-ESIpos	0	0	3		FALSE	Reference CV > 30 %	0	0	3		FALSE	Reference CV > 30 %	0	0	3		FALSE	Reference CV > 30 %	FALSE
4-Hydroxy-1-(2-hydroxyethyl)-2,2,6,6-tetramethylpiperidine	STEYNUVPFMIUOY-UHFFFAOYSA-N	1.42	partially positive	LC-ESIpos	0	0	3		FALSE	Background too high	0	0	3		FALSE	Background too high	0	0	3		FALSE	Background too high	FALSE
Phenylethylmalonamide	JFZHPFOXAAIUMB-UHFFFAOYSA-N	0.21	neutral	LC-ESIpos	0	0	3		FALSE	Reference CV > 30 %	0.450442	0.780188	3	173.205	FALSE	Reference CV > 30 %	1.0593	0.999461	3	94.3507	FALSE	Reference CV > 30 %	FALSE
Trifloxystrobin NOA413161	FNMBGDHYHINSHI-TYNPDKIBSA-N	3.93	fully negative	LC-ESIpos	0	0	3		TRUE		0	0	3		TRUE		0	0	3		TRUE		TRUE
Trifloxystrobin NOA413163	FNMBGDHYHINSHI-VDYLEKFBSA-N	3.93	fully negative	LC-ESIpos	0	0	3		TRUE		0	0	3		TRUE		0	0	3		TRUE		TRUE
Tripropyl phosphate	RXPQRKFMDQNODS-UHFFFAOYSA-N	2.47	neutral	LC-ESIpos	29.8093	6.26625	3	21.0211	TRUE		35.2615	6.55691	3	18.5951	TRUE		33.7588	2.34787	3	6.95484	TRUE		TRUE
Metolachlor CGA 357704	IMFSUYMDPTXKCC-UHFFFAOYSA-N	1.28	fully negative	LC-ESIpos	0	0	3		FALSE	Reference CV > 30 %	0	0	3		FALSE	Reference CV > 30 %	0	0	3		FALSE	Reference CV > 30 %	FALSE
Metolachlor CGA 368208	QPVPJECIHVSBLZ-UHFFFAOYSA-N	0.01	fully negative	LC-ESIpos	0	0	3		TRUE		0	0	3		TRUE		0	0	3		TRUE		TRUE
Prochloraz BTS403-48	CLFQSOIBYICELN-UHFFFAOYSA-N	4.24	partially positive	LC-ESIpos	0.601967	0.13032	3	21.649	TRUE		0.603888	0.12217	3	20.2305	TRUE		0.861989	0.223651	3	25.9459	TRUE		TRUE
Metazachlor BH 479-9	DYCHUHSHQIYFAI-UHFFFAOYSA-N	0.91	fully negative	LC-ESIpos	0	0	3		TRUE		0	0	3		TRUE		0	0	3		TRUE		TRUE
Metazachlor BH 479-11	GFGYMDAFJMPNCC-UHFFFAOYSA-N	1.38	neutral	LC-ESIpos	5.75383	0.426106	3	7.4056	TRUE		9.78975	2.31855	3	23.6834	TRUE		11.0691	1.10578	3	9.9898	TRUE		TRUE
Simazine 2-Hydroxy	YQIXRXMOJFQVBV-UHFFFAOYSA-N	2.44	neutral	LC-ESIpos	0	0	3		FALSE	Reference CV > 30 %	0	0	3		FALSE	Reference CV > 30 %	0	0	3		FALSE	Reference CV > 30 %	FALSE
Etoposide	VJJPUSNTGOMMGY-UHFFFAOYSA-N	0.66	neutral	LC-ESIpos	0	0	3		TRUE		0	0	3		TRUE		0	0	3		TRUE		TRUE
Tributylamine	IMFACGCPASFAPR-UHFFFAOYSA-N	4.16	fully positive	LC-ESIpos	0.0737245	0.0792983	3	107.56	FALSE	Reference CV > 30 %	0.186704	0.138304	3	74.0767	FALSE	Reference CV > 30 %	0.0368754	0.0328239	3	89.0131	FALSE	Reference CV > 30 %	FALSE
N-Methyldodecylamine	OMEMQVZNTDHENJ-UHFFFAOYSA-N	5.2	fully positive	LC-ESIpos	0	0	3		TRUE		0	0	3		TRUE		0	0	3		TRUE		TRUE
2-Amino-9H-pyrido[2,3-b]indole (AalphaC)	FJTNLJLPLJDTRM-UHFFFAOYSA-N	2.56	neutral	LC-ESIpos	2.99696	0.112456	3	3.75232	TRUE		3.48896	1.24502	3	35.6847	TRUE		5.64752	2.5095	3	44.4355	TRUE		TRUE
Benzyldimethyltetradecylammonium	WNBGYVXHFTYOBY-UHFFFAOYSA-N	3.02	neutral	LC-ESIpos	0	0.288115	3		TRUE	Background too high	11.9086	19.7224	3	165.615	FALSE	CV of replicates > 40 %	0.508434	1.0078	3	198.216	TRUE		FALSE
N,N-Dimethyltetradecylamine-N-oxide	ONHFWHCMZAJCFB-UHFFFAOYSA-N	4.48	neutral	LC-ESIpos	0.598794	0.545101	3	91.0331	TRUE		1.20267	0.353834	3	29.4207	TRUE		1.00677	0.257522	3	25.5791	TRUE		TRUE
N,N-Dimethyldodecylamine	YWFWDNVOPHGWMX-UHFFFAOYSA-N	5.69	fully positive	LC-ESIpos	0	0	3		TRUE		0	0	3		TRUE		0	0	3		TRUE		TRUE
N,N-Dimethyldecylamine	YWWNNLPSZSEZNZ-UHFFFAOYSA-N	4.81	fully positive	LC-ESIpos	0	0	3		TRUE		0	0	3		TRUE		0.000993083	0.00172007	3	173.205	TRUE		TRUE
N,N-Dimethyltetradecylamine	SFBHPFQSSDCYSL-UHFFFAOYSA-N	6.96	fully positive	LC-ESIpos	0	0	3		TRUE		0.0160599	0.0218309	3	135.934	TRUE		0	0	3		TRUE		TRUE
4-tert-Butylbenzenesulfonamide	KYDZEZNYRFJCSA-UHFFFAOYSA-N	2.18	neutral	LC-ESIpos	37.6432	1.67219	3	4.44222	TRUE		37.0877	3.4978	3	9.43115	TRUE		37.7578	0.727485	3	1.92672	TRUE		TRUE
Piperine	MXXWOMGUGJBKIW-YPCIICBESA-N	2.55	neutral	LC-ESIpos	34.8145	3.24887	3	9.33194	TRUE		39.2916	4.14659	3	10.5534	TRUE		36.6218	1.74348	3	4.76076	TRUE		TRUE
DINCH	HORIEOQXBKUKGQ-UHFFFAOYSA-N	8.66	neutral	LC-ESIpos	0	1.65575	3		FALSE	Background too high	6.59351	5.75545	3	87.2897	FALSE	Reference CV > 30 %	7.4104	6.49554	3	87.6543	FALSE	Reference CV > 30 %	FALSE
Quinoline	SMWDFEZZVXVKRB-UHFFFAOYSA-N	1.98	neutral	LC-ESIpos	8.77246	5.3316	3	60.7766	TRUE		9.55101	7.50729	3	78.602	TRUE		4.42507	4.19073	3	94.7043	TRUE		TRUE
Octyl-3,5-di-tert-butyl-4-hydroxyhydrocinnamate	CFXCGWWYIDZIMU-UHFFFAOYSA-N	8.7	neutral	LC-ESIpos	0	0	3		FALSE	Reference CV > 30 %	0	0	3		FALSE	Reference CV > 30 %	0	0	3		FALSE	Reference CV > 30 %	FALSE
Octocrylene	FMJSMJQBSVNSBF-UHFFFAOYSA-N	6.34	neutral	LC-ESIpos	62.4643	6.36371	3	10.1877	TRUE		65.4877	8.01827	3	12.2439	TRUE		65.3679	1.85989	3	2.84526	TRUE		TRUE
Norethindrone	VIKNJXKGJWUCNN-XGXHKTLJSA-N	2.98	neutral	LC-ESIpos	40.0756	2.08457	3	5.20159	TRUE		46.0557	2.27652	3	4.94296	TRUE		47.5766	1.2496	3	2.62651	TRUE		TRUE
Progesterone	RJKFOVLPORLFTN-LEKSSAKUSA-N	3.72	neutral	LC-ESIpos	47.328	3.52672	3	7.45166	TRUE		50.5813	4.35061	3	8.60122	TRUE		48.1996	0.507098	3	1.05208	TRUE		TRUE
Norgestimate	KIQQMECNKUGGKA-NMYWJIRASA-N	4.84	neutral	LC-ESIpos	15.897	6.17701	3	38.8563	TRUE		9.34914	5.2149	3	55.7794	TRUE		13.479	8.58926	3	63.7234	TRUE		TRUE
Phantolide	VDBHOHJWUDKDRW-UHFFFAOYSA-N	5.28	neutral	LC-ESIpos	32.9023	0.971436	3	2.95248	TRUE		37.4149	3.80791	3	10.1775	TRUE		34.0745	3.63813	3	10.677	TRUE		TRUE
Cortisone	MFYSYFVPBJMHGN-ZPOLXVRWSA-N	1.46	neutral	LC-ESIpos	0	0	3		TRUE		0	0	3		TRUE		0	0	3		TRUE		TRUE
Dexamethasone	UREBDLICKHMUKA-CXSFZGCWSA-N	1.92	neutral	LC-ESIpos	0.145782	0.138186	3	94.7893	TRUE		0.248182	0.229862	3	92.6181	TRUE		0.633693	0.586668	3	92.5791	TRUE		TRUE
Prednisolone	OIGNJSKKLXVSLS-VWUMJDOOSA-N	1.66	neutral	LC-ESIpos	0	0	3		TRUE		0	0	3		TRUE		0	0	3		TRUE		TRUE
Ambrettolide	NVIPUOMWGQAOIT-RQOWECAXSA-N	5.59	neutral	LC-ESIpos	0	0	3		FALSE	Reference CV > 30 %	0	0	3		FALSE	Reference CV > 30 %	0	0	3		FALSE	Reference CV > 30 %	FALSE
Creatinine	DDRJAANPRJIHGJ-UHFFFAOYSA-N	-1.47	neutral	LC-ESIpos	0	0	3		FALSE	Background too high	0	0	3		FALSE	Background too high	0	0	3		FALSE	Background too high	FALSE
N,N-Dimethylsulfamide	QMHAHUAQAJVBIW-UHFFFAOYSA-N	-1.1	neutral	LC-ESIpos	0	0	3		FALSE	Reference CV > 30 %	0	0	3		FALSE	Reference CV > 30 %	0	0	3		FALSE	Reference CV > 30 %	FALSE
Testosterone	MUMGGOZAMZWBJJ-DYKIIFRCSA-N	3.16	neutral	LC-ESIpos	29.7098	1.88742	3	6.35286	TRUE		35.7489	2.15858	3	6.03817	TRUE		35.5573	0.608548	3	1.71146	TRUE		TRUE
Canrenone	UJVLDDZCTMKXJK-AFDHUMPMSA-N	2.5	neutral	LC-ESIpos	41.8015	1.71205	3	4.09566	FALSE	Reference CV > 30 %	45.0974	2.16065	3	4.79108	FALSE	Reference CV > 30 %	45.2686	0.617838	3	1.36483	FALSE	Reference CV > 30 %	FALSE
4-Androstene-3,17-dione	AEMFNILZOJDQLW-QAGGRKNESA-N	2.9	neutral	LC-ESIpos	39.7553	3.01192	3	7.57615	TRUE		43.4261	1.67084	3	3.84754	TRUE		42.5809	3.70277	3	8.69583	TRUE		TRUE
Androsterone	QGXBDMJGAMFCBF-HLUDHZFRSA-N	3.69	neutral	LC-ESIpos	0	0	3		FALSE	Reference CV > 30 %	0	0	3		FALSE	Reference CV > 30 %	0	0	3		FALSE	Reference CV > 30 %	FALSE
Clobetasol	FCSHDIVRCWTZOX-DVTGEIKXSA-N	2.74	neutral	LC-ESIpos	1.51762	0.648694	3	42.744	TRUE		4.53175	1.15084	3	25.3951	TRUE		4.85532	0.99522	3	20.4975	TRUE		TRUE
Aldosterone	PQSUYGKTWSAVDQ-ZVIOFETBSA-N	1.07	neutral	LC-ESIpos	0	0	3		FALSE	Reference CV > 30 %	0	0	3		FALSE	Reference CV > 30 %	0	0	3		FALSE	Reference CV > 30 %	FALSE
Paramethasone	MKPDWECBUAZOHP-AFYJWTTESA-N	1.77	neutral	LC-ESIpos	0.145782	0.138186	3	94.7893	TRUE		0.248182	0.229862	3	92.6181	TRUE		0.633693	0.586668	3	92.5791	TRUE		TRUE
Triamcinolone	GFNANZIMVAIWHM-OBYCQNJPSA-N	0.92	neutral	LC-ESIpos	0	0	3		TRUE		0	0	3		TRUE		0	0	3		TRUE		TRUE
Dihydrotestosterone	NVKAWKQGWWIWPM-ABEVXSGRSA-N	3.69	neutral	LC-ESIpos	0	0	3		FALSE	Reference CV > 30 %	0	0	3		FALSE	Reference CV > 30 %	0	0	3		FALSE	Reference CV > 30 %	FALSE
Norgestrel	WWYNJERNGUHSAO-CULCCENASA-N	3.32	neutral	LC-ESIpos	46.4525	1.72737	3	3.71857	TRUE		50.5989	2.86271	3	5.65765	TRUE		48.0088	6.19248	3	12.8986	TRUE		TRUE
Exemestane	BFYIZQONLCFLEV-DAELLWKTSA-N	3.01	neutral	LC-ESIpos	0	0	3		FALSE	Reference CV > 30 %	0	0	3		FALSE	Reference CV > 30 %	0	0	3		FALSE	Reference CV > 30 %	FALSE
Medroxyprogesterone	FRQMUZJSZHZSGN-HBNHAYAOSA-N	3.52	neutral	LC-ESIpos	40.5114	2.41983	3	5.97322	TRUE		46.1944	3.38845	3	7.33519	TRUE		44.5029	6.17221	3	13.8692	TRUE		TRUE
Gestoden	SIGSPDASOTUPFS-XUDSTZEESA-N	3.12	neutral	LC-ESIpos	34.1332	1.71998	3	5.03901	TRUE		43.017	2.28295	3	5.30709	TRUE		40.8605	4.13226	3	10.1131	TRUE		TRUE
Drospirenone	METQSPRSQINEEU-HXCATZOESA-N	3.46	neutral	LC-ESIpos	41.8769	2.47824	3	5.91791	TRUE		45.6933	2.9881	3	6.53947	TRUE		44.944	1.41701	3	3.15284	TRUE		TRUE
Hydrocortisone	JYGXADMDTFJGBT-VWUMJDOOSA-N	1.66	neutral	LC-ESIpos	0	0	3		TRUE		0	0	3		TRUE		0	0	3		TRUE		TRUE
Bethamethasone	UREBDLICKHMUKA-DVTGEIKXSA-N	1.92	neutral	LC-ESIpos	0.145782	0.138186	3	94.7893	TRUE		0.248182	0.229862	3	92.6181	TRUE		0.633693	0.586668	3	92.5791	TRUE		TRUE
Prednisone	XOFYZVNMUHMLCC-ZPOLXVRWSA-N	1.64	neutral	LC-ESIpos	0	0	3		TRUE		0.175689	0.176078	3	100.222	TRUE		0.264683	0.0915289	3	34.5806	TRUE		TRUE
Budesonide	VOVIALXJUBGFJZ-VXKMTNQYSA-N	3.02	neutral	LC-ESIpos	4.20772	7.28798	3	173.205	TRUE		14.7814	12.8717	3	87.0804	FALSE	CV of replicates > 40 %	22.5948	1.52187	3	6.73546	TRUE		FALSE
6alpha Methylprednisolone	VHRSUDSXCMQTMA-PJHHCJLFSA-N	1.97	neutral	LC-ESIpos	0	0	3		TRUE		0	0	3		TRUE		0	0	3		TRUE		TRUE
Flumethasone	WXURHACBFYSXBI-GQKYHHCASA-N	1.74	neutral	LC-ESIpos	0	0	3		TRUE		0	0	3		TRUE		0	0	3		TRUE		TRUE
Cyproterone	DUSHUSLJJMDGTE-ZJPMUUANSA-N	3.01	neutral	LC-ESIpos	34.3985	3.28023	3	9.53597	TRUE		39.0326	1.56849	3	4.01841	TRUE		39.5225	1.23377	3	3.1217	TRUE		TRUE
Fluorometholone	FAOZLTXFLGPHNG-KNAQIMQKSA-N	2.45	neutral	LC-ESIpos	1.65604	0.402519	3	24.306	TRUE		3.74513	0.692668	3	18.4952	TRUE		4.15375	0.951245	3	22.9009	TRUE		TRUE
Flunisolide	XSFJVAJPIHIPKU-XWCQMRHXSA-N	2.54	neutral	LC-ESIpos	5.95303	0.600493	3	10.0872	TRUE		10.1985	1.62911	3	15.974	TRUE		11.6609	1.96628	3	16.8623	TRUE		TRUE
Trenbolone	MEHHPFQKXOUFFV-FOIPXRHGSA-N	2.48	neutral	LC-ESIpos	27.7699	1.07288	3	3.86345	FALSE	Reference CV > 30 %	31.2616	2.27357	3	7.27273	FALSE	Reference CV > 30 %	32.5004	0.685517	3	2.10926	FALSE	Reference CV > 30 %	FALSE
Amcinonide	ILKJAFIWWBXGDU-MOGDOJJUSA-N	3.56	neutral	LC-ESIpos	35.5751	2.58911	3	7.27787	TRUE		38.1381	2.40682	3	6.3108	TRUE		35.596	2.71661	3	7.63178	TRUE		TRUE
Triamcinolone acetonide	YNDXUCZADRHECN-JNQJZLCISA-N	2.57	neutral	LC-ESIpos	3.35921	0.453883	3	13.5116	FALSE	Reference CV > 30 %	6.49388	1.15198	3	17.7395	FALSE	Reference CV > 30 %	7.14879	1.47493	3	20.6318	FALSE	Reference CV > 30 %	FALSE
Dydrogesterone	JGMOKGBVKVMRFX-HQZYFCCVSA-N	3.3	neutral	LC-ESIpos	46.4525	1.72737	3	3.71857	TRUE		50.5989	2.86271	3	5.65765	TRUE		48.0088	6.19248	3	12.8986	TRUE		TRUE
Hydrocortisonacetate	ALEXXDVDDISNDU-JZYPGELDSA-N	2.41	neutral	LC-ESIpos	0.20686	0.235586	3	113.887	FALSE	Reference CV > 30 %	0.415763	0.497218	3	119.592	FALSE	Reference CV > 30 %	0.211227	0.365855	3	173.205	FALSE	Reference CV > 30 %	FALSE
Medroxyprogesteroneacetate	PSGAAPLEWMOORI-PEINSRQWSA-N	4.04	neutral	LC-ESIpos	41.4649	4.33954	3	10.4656	TRUE		46.8252	1.87064	3	3.99494	TRUE		43.4427	1.47416	3	3.39334	TRUE		TRUE
Megestrol-17-acetate	RQZAXGRLVPAYTJ-GQFGMJRRSA-N	3.83	neutral	LC-ESIpos	41.8242	5.80876	3	13.8885	TRUE		46.303	1.86704	3	4.03223	TRUE		42.9924	1.38366	3	3.2184	TRUE		TRUE
Velvione	ABRIMXGLNHCLIP-UHFFFAOYSA-N	5.17	neutral	LC-ESIpos	41.6885	2.90463	3	6.96747	TRUE		43.0803	12.2915	3	28.5315	TRUE		40.2087	13.2618	3	32.9825	TRUE		TRUE
11-Ketotestosterone	WTPMRQZHJLJSBO-XQALERBDSA-N	2.06	neutral	LC-ESIpos	4.69877	9.71209	3	206.694	TRUE		0	0	3		TRUE		0	0	3		TRUE		TRUE
17alpha-Hydroxyprogesterone	DBPWSSGDRRHUNT-UHFFFAOYSA-N	3.16	neutral	LC-ESIpos	7.93928	0.80297	3	10.1139	TRUE		12.1701	1.29863	3	10.6707	TRUE		13.1087	1.1422	3	8.71329	TRUE		TRUE
17alpha-Methyltestosterone	GCKMFJBGXUYNAG-HLXURNFRSA-N	3.53	neutral	LC-ESIpos	34.6115	2.1425	3	6.19015	TRUE		36.396	2.89813	3	7.96279	TRUE		37.6167	0.756851	3	2.01201	TRUE		TRUE
4-Androsten-11beta-ol-3,17-dione	WSCUHXPGYUMQEX-KCZNZURUSA-N	1.9	neutral	LC-ESIpos	0	0	3		FALSE	Reference CV > 30 %	0	0	3		FALSE	Reference CV > 30 %	0	0	3		FALSE	Reference CV > 30 %	FALSE
Desonide	WBGKWQHBNHJJPZ-LECWWXJVSA-N	2.79	neutral	LC-ESIpos	0	0	3		FALSE	Reference CV > 30 %	0	0	3		FALSE	Reference CV > 30 %	0	0	3		FALSE	Reference CV > 30 %	FALSE
Fluticasone propionate	WMWTYOKRWGGJOA-CENSZEJFSA-N	3.71	neutral	LC-ESIpos	32.3272	2.98516	3	9.2342	TRUE		39.291	3.6711	3	9.34338	TRUE		41.2595	2.28211	3	5.53111	TRUE		TRUE
Betamethasone dipropionate	CIWBQSYVNNPZIQ-UHFFFAOYSA-N	3.71	neutral	LC-ESIpos	42.4265	2.98404	3	7.03344	TRUE		44.0116	1.26454	3	2.87319	TRUE		45.428	3.1739	3	6.98667	TRUE		TRUE
Betamethasone-17-valerate	SNHRLVCMMWUAJD-SUYDQAKGSA-N	3.74	neutral	LC-ESIpos	12.8696	1.26897	3	9.8602	TRUE		18.8112	1.25697	3	6.68202	TRUE		20.0661	1.19932	3	5.97682	TRUE		TRUE
Mometasone fuorate	WOFMFGQZHJDGCX-ZULDAHANSA-N	3.96	neutral	LC-ESIpos	22.364	3.0374	3	13.5817	TRUE		29.39	3.39914	3	11.5656	TRUE		32.6467	2.58726	3	7.92504	TRUE		TRUE
Fluocinolone acetonide	FEBLZLNTKCEFIT-VSXGLTOVSA-N	2.39	neutral	LC-ESIpos	1.758	0.424877	3	24.1683	FALSE	Reference CV > 30 %	3.90624	0.782137	3	20.0227	FALSE	Reference CV > 30 %	4.40543	1.16334	3	26.4069	FALSE	Reference CV > 30 %	FALSE
Dexamethasone-21-acetate	AKUJBENLRBOFTD-RPRRAYFGSA-N	2.82	neutral	LC-ESIpos	6.84163	0.698899	3	10.2154	TRUE		12.0237	2.35099	3	19.5529	TRUE		13.2536	2.12437	3	16.0286	TRUE		TRUE
Fludrocortisone-21-acetate	SYWHXTATXSMDSB-GSLJADNHSA-N	2.25	neutral	LC-ESIpos	2.66148	0.288291	3	10.832	FALSE	Reference CV > 30 %	5.01157	0.765757	3	15.2798	FALSE	Reference CV > 30 %	5.50642	0.870251	3	15.8043	FALSE	Reference CV > 30 %	FALSE
Clobetasol propionate	CBGUOGMQLZIXBE-XGQKBEPLSA-N	3.36	neutral	LC-ESIpos	28.2308	4.43334	3	15.7039	TRUE		36.8693	2.07262	3	5.62153	TRUE		37.2456	3.89585	3	10.4599	TRUE		TRUE
6-beta-Hydroxycortisol	GNFTWPCIRXSCQF-UJXAPRPESA-N	0.34	neutral	LC-ESIpos	0	0	3		FALSE	Reference CV > 30 %	0	0	3		FALSE	Reference CV > 30 %	0	0	3		FALSE	Reference CV > 30 %	FALSE
Dimethachlor CGA369873	ZNKNVJGSYJFDHT-UHFFFAOYSA-N	-0.49	fully negative	LC-ESIpos	0	0	3		FALSE	Reference CV > 30 %	0	0	3		FALSE	Reference CV > 30 %	0	0	3		FALSE	Reference CV > 30 %	FALSE
Quaternium-15 (free base)	LDLCEGCJYSDJLX-UPHRSURJSA-N	-1.82	neutral	LC-ESIpos	0	0	3		FALSE	Reference CV > 30 %	0	0	3		FALSE	Reference CV > 30 %	0	0	3		FALSE	Reference CV > 30 %	FALSE
Chlormequat	JUZXDNPBRPUIOR-UHFFFAOYSA-N	-3.04	neutral	LC-ESIpos	0	0	3		TRUE		0	0	3		TRUE		0	0	3		TRUE		TRUE
DiatrizoateH	YVPYQUNUQOZFHG-UHFFFAOYSA-N	2.15	fully negative	LC-ESIpos	0	0	3		FALSE	Reference CV > 30 %	0	0	3		FALSE	Reference CV > 30 %	0	0	3		FALSE	Reference CV > 30 %	FALSE
2,3-Epoxypropyltrimethylammonium	LRQFRDLKOBFOSG-UHFFFAOYSA-N	-3.1	neutral	LC-ESIpos	0	0	3		FALSE	Background too high	0	0	3		FALSE	Background too high	0	0	3		FALSE	Background too high	FALSE
Melamine	JDSHMPZPIAZGSV-UHFFFAOYSA-N	-1.18	neutral	LC-ESIpos	0	0.538724	3		FALSE	Background too high	0	0.68532	3		FALSE	Background too high	2.57344	2.23302	3	86.7721	FALSE	Reference CV > 30 %	FALSE
Methimazol	PMRYVIKBURPHAH-UHFFFAOYSA-N	-0.11	neutral	LC-ESIpos	0	0	3		TRUE		0	0	3		TRUE		0	0	3		TRUE		TRUE
Guanylurea	SQSPRWMERUQXNE-UHFFFAOYSA-N	-1.75	partially positive	LC-ESIpos	0	0.0441903	3		TRUE	Background too high	0.186715	0	3	0	FALSE	Background too high	0.310844	0	3	0	FALSE	Background too high	FALSE
2-Thiouracil	ZEMGGZBWXRYJHK-UHFFFAOYSA-N	-0.82	neutral	LC-ESIpos	0	0	3		FALSE	Reference CV > 30 %	0	0	3		FALSE	Reference CV > 30 %	0	0	3		FALSE	Reference CV > 30 %	FALSE
2,6-Di-tert-butyl-1,4-benzoquinone	RDQSIADLBQFVMY-UHFFFAOYSA-N	3.87	neutral	LC-ESIpos+GC-EI	0	0	6		FALSE	Reference CV > 30 %	0	0	6		FALSE	Reference CV > 30 %	0	0	6		FALSE	Reference CV > 30 %	FALSE
2-Bromoaniline	AOPBDRUWRLBSDB-UHFFFAOYSA-N	1.98	neutral	LC-ESIpos	6.56277	0.990466	3	15.0922	TRUE		9.84157	2.98303	3	30.3105	TRUE		5.90977	1.29716	3	21.9494	TRUE		TRUE
4-Methylmorpholine-N-oxide	LFTLOKWAGJYHHR-UHFFFAOYSA-N	-1.33	neutral	LC-ESIpos	0	0	3		FALSE	Background too high	0	0	3		FALSE	Background too high	0	0	3		FALSE	Background too high	FALSE
BDE47	XYBSIYMGXVUVGY-UHFFFAOYSA-N	6.51	neutral	GC-EI	64.0053	55.6036	3	86.8735	FALSE	CV of replicates > 40 %	37.251	64.5206	3	173.205	FALSE	CV of replicates > 40 %	35.0341	60.6808	3	173.205	FALSE	CV of replicates > 40 %	FALSE
BDE99	WHPVYXDFIXRKLN-UHFFFAOYSA-N	7.18	neutral	GC-EI	51.8787	45.0381	3	86.8142	FALSE	CV of replicates > 40 %	99.0797	12.7391	3	12.8575	TRUE		92.3986	7.21536	3	7.80895	TRUE		FALSE
BDE100	NSKIRYMHNFTRLR-UHFFFAOYSA-N	7.08	neutral	GC-EI	48.0765	41.73	3	86.7992	FALSE	CV of replicates > 40 %	99.1079	13.3695	3	13.4899	TRUE		95.8656	5.94537	3	6.20178	TRUE		FALSE
BDE153	RZXIRSKYBISPGF-UHFFFAOYSA-N	7.76	neutral	GC-EI	22.742	19.6952	3	86.6025	FALSE	CV of replicates > 40 %	68.8557	6.32374	3	9.18405	TRUE		71.7075	9.88641	3	13.7871	TRUE		FALSE
BDE154	VHNPZYZQKWIWOD-UHFFFAOYSA-N	7.75	neutral	GC-EI	21.6074	18.7136	3	86.6071	FALSE	CV of replicates > 40 %	67.1815	9.7722	3	14.546	TRUE		66.6973	20.0534	3	30.0663	TRUE		FALSE
Pentachlorobenzene	CEOCDNVZRAIOQZ-UHFFFAOYSA-N	4.88	neutral	GC-EI	19.7339	9.58898	3	48.5914	TRUE		21.9632	8.86931	3	40.3825	TRUE		21.6584	7.59117	3	35.0496	TRUE		TRUE
1,2,4-Trichlorobenzene	PBKONEOXTCPAFI-UHFFFAOYSA-N	3.9	neutral	GC-EI	0	0	3		FALSE	Reference CV > 30 %	0	0	3		FALSE	Reference CV > 30 %	0	0	3		FALSE	Reference CV > 30 %	FALSE
1,2-Dichlorobenzene	RFFLAFLAYFXFSW-UHFFFAOYSA-N	3.26	neutral	GC-EI	0	0	3		FALSE	Reference CV > 30 %	0	0	3		FALSE	Reference CV > 30 %	0	0	3		FALSE	Reference CV > 30 %	FALSE
1,4-Dichlorobenzene	OCJBOOLMMGQPQU-UHFFFAOYSA-N	3.29	neutral	GC-EI	0	0	3		FALSE	Background too high	0	0	3		FALSE	Background too high	199.66	282.362	3	141.421	FALSE	Recovery too high	FALSE
Hexachlorobenzene	CKAPSXZOOQJIBF-UHFFFAOYSA-N	5.35	neutral	GC-EI	43.4127	8.81221	3	20.2987	TRUE		49.4501	13.4851	3	27.2701	TRUE		41.2837	10.698	3	25.9135	TRUE		TRUE
Dicofol	UOAMTSKGCBMZTC-UHFFFAOYSA-N	5.33	neutral	GC-EI	45.1804	19.2527	3	42.613	FALSE	CV of replicates > 40 %	56.8895	17.7197	3	31.1476	TRUE		77.4351	31.5995	3	40.8078	FALSE	CV of replicates > 40 %	FALSE
3-Bromocarbazole	LTBWKAYPXIIVPC-UHFFFAOYSA-N	4.57	neutral	GC-EI	694.23	1202.44	3	173.205	FALSE	Reference CV > 30 %	97.1984	168.353	3	173.205	FALSE	Reference CV > 30 %	159.443	165.851	3	104.019	FALSE	Reference CV > 30 %	FALSE
2,6-Diisopropylnaphthalene	GWLLTEXUIOFAFE-UHFFFAOYSA-N	5.68	neutral	GC-EI	0	0	3		FALSE	Reference CV > 30 %	0	0	3		FALSE	Reference CV > 30 %	0	0	3		FALSE	Reference CV > 30 %	FALSE
4,4-DDMU	LNKQQZFLNUVWQQ-UHFFFAOYSA-N	6.07	neutral	GC-EI	66.7643	31.8084	3	47.6429	FALSE	CV of replicates > 40 %	67.8202	4.66084	3	6.87234	TRUE		62.2641	4.5632	3	7.32878	TRUE		FALSE
trans-a-Methylstilbene	OVZXISBUYCEVEV-OUKQBFOZSA-N	4.73	neutral	GC-EI	109.775	63.7804	3	58.1009	FALSE	CV of replicates > 40 %	97.6463	12.7659	3	13.0736	TRUE		111.604	44.2087	3	39.6121	TRUE		FALSE
Methylphenylsulfone	JCDWETOKTFWTHA-UHFFFAOYSA-N	0.68	neutral	GC-EI	94.0622	26.3883	3	28.0541	TRUE		98.5321	32.8447	3	33.334	TRUE		100.388	27.8511	3	27.7435	TRUE		TRUE
9-Vinylanthracene	OGOYZCQQQFAGRI-UHFFFAOYSA-N	5.34	neutral	GC-EI	43.6657	75.6311	3	173.205	FALSE	CV of replicates > 40 %	77.508	68.1293	3	87.8997	FALSE	CV of replicates > 40 %	30.7374	53.2388	3	173.205	FALSE	CV of replicates > 40 %	FALSE
p-Benzyldiphenyl	AGPLQTQFIZBOLI-UHFFFAOYSA-N	5.49	neutral	GC-EI	52.187	46.1938	3	88.516	FALSE	CV of replicates > 40 %	98.1749	8.95898	3	9.12553	TRUE		81.5126	15.8251	3	19.4143	TRUE		FALSE
Perylene	CSHWQDPOILHKBI-UHFFFAOYSA-N	6.59	neutral	GC-EI	73.8094	6.23228	3	8.44374	TRUE		71.9256	9.94841	3	13.8315	TRUE		79.5323	6.04102	3	7.59569	TRUE		TRUE
Benzo(e)pyrene	TXVHTIQJNYSSKO-UHFFFAOYSA-N	6.35	neutral	GC-EI	50.1794	12.959	3	25.8253	TRUE		62.9698	7.78484	3	12.3628	TRUE		63.5921	2.4098	3	3.78947	TRUE		TRUE
Cyclopenta(cd)pyren-3,4-H-one	SWEWVKNBZYILAE-UHFFFAOYSA-N	4.52	neutral	GC-EI	263.725	505.507	3	191.68	FALSE	Reference CV > 30 %	0	0	3		FALSE	Reference CV > 30 %	0	0	3		FALSE	Reference CV > 30 %	FALSE
Benzo(b)fluorene	HAPOJKSPCGLOOD-UHFFFAOYSA-N	5.51	neutral	GC-EI	153.276	90.3466	3	58.9438	FALSE	Recovery too high	107.079	3.90518	3	3.64701	TRUE		109.77	12.6201	3	11.4969	TRUE		FALSE
Indeno(1,2,3-cd)fluoranthene	XAKRHFYJDSMEMI-UHFFFAOYSA-N	6.47	neutral	GC-EI	70.5204	3.98996	3	5.65788	TRUE		79.6802	9.84442	3	12.3549	TRUE		77.4708	5.1614	3	6.66238	TRUE		TRUE
1-Phenylnaphthalene	IYDMICQAKLQHLA-UHFFFAOYSA-N	5.44	neutral	GC-EI	70.2962	19.6794	3	27.995	TRUE		70.5878	5.20289	3	7.3708	TRUE		78.0914	10.7596	3	13.7782	TRUE		TRUE
p-Terphenyl	XJKSTNDFUHDPQJ-UHFFFAOYSA-N	5.51	neutral	GC-EI	61.7466	54.2108	3	87.7957	FALSE	CV of replicates > 40 %	97.7375	4.29534	3	4.39477	TRUE		103.473	11.7657	3	11.3708	TRUE		FALSE
m-Terphenyl	YJTKZCDBKVTVBY-UHFFFAOYSA-N	5.77	neutral	GC-EI	90.1824	24.2069	3	26.8421	TRUE		86.7883	18.1271	3	20.8866	TRUE		101.319	36.9998	3	36.5181	TRUE		TRUE
o-Terphenyl	OIAQMFOKAXHPNH-UHFFFAOYSA-N	5.54	neutral	GC-EI	81.9036	25.5341	3	31.1758	TRUE		81.5096	8.15459	3	10.0045	TRUE		88.7932	17.7939	3	20.0397	TRUE		TRUE
Dioctyldiphenylamine	QAPVYZRWKDXNDK-UHFFFAOYSA-N	10.53	neutral	GC-EI	3.85381	3.36931	3	87.4279	TRUE		5.97376	2.95366	3	49.444	TRUE		6.0782	2.4845	3	40.8755	TRUE		TRUE
Aldrin	QBYJBZPUGVGKQQ-SJJAEHHWSA-N	5.9	neutral	GC-EI	84.1074	2.38	3	2.82972	TRUE		90.4309	11.56	3	12.7833	TRUE		99.8322	12.252	3	12.2726	TRUE		TRUE
alpha-Endosulfan	RDYMFSUJUZBWLH-AZVNHNRSSA-N	3.87	neutral	GC-EI	0	0	3		FALSE	Reference CV > 30 %	0	0	3		FALSE	Reference CV > 30 %	0	0	3		FALSE	Reference CV > 30 %	FALSE
beta-Endosulfan	RDYMFSUJUZBWLH-BRZMKDEISA-N	3.87	neutral	GC-EI	60.5851	7.85475	3	12.9648	TRUE		77.7734	18.3339	3	23.5735	TRUE		80.6281	17.4815	3	21.6817	TRUE		TRUE
Endrinaldehyde	HCTWZIFNBBCVGM-YFQUMFGZSA-N	3.32	neutral	GC-EI	561.513	806.928	3	143.706	FALSE	Reference CV > 30 %	154.207	97.6756	3	63.3404	FALSE	Reference CV > 30 %	104.076	38.9629	3	37.4371	FALSE	Reference CV > 30 %	FALSE
Heptachlorepoxide	ZXFXBSWRVIQKOD-HWKPLSEASA-N	5.29	neutral	GC-EI	49.9041	43.4989	3	87.1651	FALSE	CV of replicates > 40 %	99.3758	12.791	3	12.8713	TRUE		55.8558	48.4964	3	86.8244	FALSE	CV of replicates > 40 %	FALSE
alpha-HCH	JLYXXMFPNIAWKQ-SHFUYGGZSA-N	3.82	neutral	GC-EI	56.7469	14.5279	3	25.6013	TRUE		69.8559	17.8653	3	25.5744	TRUE		66.0871	13.7025	3	20.734	TRUE		TRUE
beta-HCH	JLYXXMFPNIAWKQ-CDRYSYESSA-N	3.82	neutral	GC-EI	50.3208	44.038	3	87.5145	FALSE	CV of replicates > 40 %	80.4782	10.0404	3	12.4759	TRUE		77.1336	5.87398	3	7.61533	TRUE		FALSE
gamma-HCH	JLYXXMFPNIAWKQ-GNIYUCBRSA-N	3.82	neutral	GC-EI	26.9045	23.7554	3	88.2951	FALSE	CV of replicates > 40 %	57.3875	18.0172	3	31.3957	TRUE		58.6131	17.8435	3	30.4428	TRUE		FALSE
delta-HCH	JLYXXMFPNIAWKQ-GPIVLXJGSA-N	3.82	neutral	GC-EI	71.2689	56.9571	3	79.9187	FALSE	Reference CV > 30 %	84.3733	53.8865	3	63.8668	FALSE	Reference CV > 30 %	112.644	24.2915	3	21.5648	FALSE	Reference CV > 30 %	FALSE
4,4-DDE	UCNVFOCBFJOQAL-UHFFFAOYSA-N	6.46	neutral	GC-EI	83.8297	11.7526	3	14.0196	TRUE		87.8888	3.92183	3	4.46226	TRUE		93.0468	12.7072	3	13.6568	TRUE		TRUE
4,4-DDT	YVGGHNCTFXOJCH-UHFFFAOYSA-N	6.22	neutral	GC-EI	257.348	485.828	3	188.783	FALSE	Reference CV > 30 %	0	44.5859	3		FALSE	Background too high	154.497	338.178	3	218.89	FALSE	Reference CV > 30 %	FALSE
Dieldrin	DFBKLUNHFCTMDC-FONWZRDRSA-N	4.94	neutral	GC-EI	111.92	66.5073	3	59.4237	FALSE	CV of replicates > 40 %	115.281	66.9594	3	58.0836	FALSE	CV of replicates > 40 %	97.0428	29.0533	3	29.9386	TRUE		FALSE
Acenaphthene	CWRYPZZKDGJXCA-UHFFFAOYSA-N	3.99	neutral	GC-EI	24.9976	17.189	3	68.7627	FALSE	CV of replicates > 40 %	97.1179	49.148	3	50.6066	FALSE	Background too high	44.6221	54.095	3	121.229	FALSE	CV of replicates > 40 %	FALSE
Dibenz(ah)anthracene	LHRCREOYAASXPZ-UHFFFAOYSA-N	6.9	neutral	GC-EI	66.7747	58.5569	3	87.6933	FALSE	Reference CV > 30 %	109.402	10.3279	3	9.44035	FALSE	Reference CV > 30 %	88.6062	10.9151	3	12.3186	FALSE	Reference CV > 30 %	FALSE
Fluoranthene	GVEPBJHOBDJJJI-UHFFFAOYSA-N	5.12	neutral	GC-EI	64.8834	57.9429	3	89.3031	FALSE	CV of replicates > 40 %	105.606	24.0597	3	22.7826	TRUE		145.786	84.0527	3	57.6547	FALSE	Recovery too high	FALSE
Pyrene	BBEAQIROQSPTKN-UHFFFAOYSA-N	4.92	neutral	GC-EI	51.9503	45.023	3	86.6655	FALSE	CV of replicates > 40 %	79.5795	17.0237	3	21.3921	TRUE		77.7685	20.4933	3	26.3517	TRUE		FALSE
Acenaphthylene	HXGDTGSAIMULJN-UHFFFAOYSA-N	3.87	neutral	GC-EI	0	0	3		FALSE	Background too high	0	0	3		FALSE	Background too high	0	0	3		FALSE	Background too high	FALSE
Benz(a)anthracene	DXBHBZVCASKNBY-UHFFFAOYSA-N	5.85	neutral	GC-EI	196.798	340.863	3	173.205	FALSE	Reference CV > 30 %	25.4704	66.2621	3	260.154	FALSE	Reference CV > 30 %	179.478	214.216	3	119.355	FALSE	Reference CV > 30 %	FALSE
Benzo(a)pyrene	FMMWHPNWAFZXNH-UHFFFAOYSA-N	6.32	neutral	GC-EI	50.1794	12.959	3	25.8253	TRUE		62.9698	7.78484	3	12.3628	TRUE		63.5921	2.4098	3	3.78947	TRUE		TRUE
Benzo(b)fluoranthene	FTOVXSOBNPWTSH-UHFFFAOYSA-N	6.3	neutral	GC-EI	52.6115	45.8915	3	87.2271	FALSE	CV of replicates > 40 %	93.055	4.84373	3	5.20524	TRUE		93.5836	18.0476	3	19.285	TRUE		FALSE
Benzo(ghi)perylene	GYFAGKUZYNFMBN-UHFFFAOYSA-N	6.82	neutral	GC-EI	82.3991	9.61234	3	11.6656	FALSE	Reference CV > 30 %	88.2874	3.13812	3	3.55443	FALSE	Reference CV > 30 %	78.658	5.51279	3	7.00856	FALSE	Reference CV > 30 %	FALSE
Benzo(k)fluoranthene	HAXBIWFMXWRORI-UHFFFAOYSA-N	6.18	neutral	GC-EI	52.6319	45.9093	3	87.2271	FALSE	CV of replicates > 40 %	92.5182	5.61246	3	6.06633	TRUE		93.8291	18.3125	3	19.5168	TRUE		FALSE
Chrysene	WDECIBYCCFPHNR-UHFFFAOYSA-N	5.71	neutral	GC-EI	0	0	3		FALSE	Reference CV > 30 %	0	0	3		FALSE	Reference CV > 30 %	0	0	3		FALSE	Reference CV > 30 %	FALSE
PCB18	DCMURXAZTZQAFB-UHFFFAOYSA-N	5.5	neutral	GC-EI	48.1816	2.52975	3	5.25044	TRUE		50.345	10.2748	3	20.4087	TRUE		46.5186	10.0175	3	21.5343	TRUE		TRUE
PCB170	RMPWIIKNWPVWNG-UHFFFAOYSA-N	7.09	neutral	GC-EI	51.2092	7.29947	3	14.2542	TRUE		88.8549	10.2358	3	11.5197	TRUE		94.0637	13.1375	3	13.9666	TRUE		TRUE
PCB180	WBHQEUPUMONIKF-UHFFFAOYSA-N	6.97	neutral	GC-EI	18.2113	15.7768	3	86.6318	FALSE	CV of replicates > 40 %	67.771	8.04485	3	11.8706	TRUE		73.3205	5.69059	3	7.76126	TRUE		FALSE
PCB28	BZTYNSQSZHARAZ-UHFFFAOYSA-N	5.56	neutral	GC-EI	0	0	3		FALSE	Background too high	48.0119	8.74795	3	18.2204	FALSE	Background too high	0	0	3		FALSE	Background too high	FALSE
PCB52	HCWZEPKLWVAEOV-UHFFFAOYSA-N	5.94	neutral	GC-EI	19.4004	16.8024	3	86.6086	FALSE	CV of replicates > 40 %	38.9964	7.62225	3	19.546	FALSE	Background too high	24.7717	22.2218	3	89.7062	FALSE	CV of replicates > 40 %	FALSE
PCB101	LAHWLEDBADHJGA-UHFFFAOYSA-N	6.21	neutral	GC-EI	88.4351	5.65757	3	6.39743	TRUE		98.3986	14.1122	3	14.3419	TRUE		96.8529	3.48402	3	3.59723	TRUE		TRUE
PCB138	RPUMZMSNLZHIGZ-UHFFFAOYSA-N	6.87	neutral	GC-EI	67.3523	9.48109	3	14.0769	TRUE		91.8092	1.38052	3	1.50369	TRUE		89.4378	5.18355	3	5.7957	TRUE		TRUE
PCB149	LKHLFUVHHXCNJH-UHFFFAOYSA-N	6.69	neutral	GC-EI	109.482	47.2302	3	43.1397	FALSE	CV of replicates > 40 %	103.064	13.8042	3	13.3938	TRUE		100.442	8.07946	3	8.04393	TRUE		FALSE
PCB153	MVWHGTYKUMDIHL-UHFFFAOYSA-N	6.71	neutral	GC-EI	55.0923	6.78869	3	12.3224	TRUE		86.4361	3.62962	3	4.19919	TRUE		82.1513	2.60824	3	3.17493	TRUE		TRUE
Bifenthrin	OMFRMAHOUUJSGP-UNOMPAQXSA-N	6.93	neutral	GC-EI	329.815	328.005	3	99.4513	FALSE	Reference CV > 30 %	0	65.9333	3		FALSE	Background too high	190.777	199.421	3	104.531	FALSE	Reference CV > 30 %	FALSE
Transfluthrin	DDVNRFNDOPPVQJ-HQJQHLMTSA-N	5.45	neutral	GC-EI	79.659	13.5888	3	17.0587	TRUE		112.88	37.3953	3	33.1284	TRUE		92.7318	12.3107	3	13.2756	TRUE		TRUE
2-Chloronaphthalene	CGYGETOMCSJHJU-UHFFFAOYSA-N	4.2	neutral	GC-EI	10.238	1.67635	3	16.3738	TRUE		18.4437	15.364	3	83.3022	FALSE	Background too high	6.7905	0	3	0	FALSE	Background too high	FALSE
1,2,4,5-Tetrachlorobenzene	JHBKHLUZVFWLAG-UHFFFAOYSA-N	4.39	neutral	GC-EI	0	0	3		TRUE		0	0	3		TRUE		0	0	3		TRUE		TRUE
1,3-Dichlorobenzene	ZPQOPVIELGIULI-UHFFFAOYSA-N	3.27	neutral	GC-EI	55.3178	60.9042	3	110.099	FALSE	Reference CV > 30 %	0	4.00699	3		FALSE	Background too high	12.0156	17.9973	3	149.783	FALSE	Reference CV > 30 %	FALSE
Hexachlorobutadiene	RWNKSTSCBHKHTB-UHFFFAOYSA-N	4.57	neutral	GC-EI	0	0	3		TRUE		0	0	3		TRUE		0	0	3		TRUE		TRUE
Hexachloroethane	VHHHONWQHHHLTI-UHFFFAOYSA-N	4.13	neutral	GC-EI	0	0	3		TRUE		0	0	3		TRUE		0	0	3		TRUE		TRUE
Hexachloropropene	VFDYKPARTDCDCU-UHFFFAOYSA-N	5.1	neutral	GC-EI	0	0	3		FALSE	Reference CV > 30 %	0	0	3		FALSE	Reference CV > 30 %	0	0	3		FALSE	Reference CV > 30 %	FALSE
Hexabromobenzene	CAYGQBVSOZLICD-UHFFFAOYSA-N	6.17	neutral	GC-EI	57.3893	49.9107	3	86.9687	FALSE	CV of replicates > 40 %	86.7701	14.3472	3	16.5347	TRUE		82.1422	12.9192	3	15.7279	TRUE		FALSE
4H-Cyclopenta(def)phenanthrene	RKZDZWJDQTZDLD-UHFFFAOYSA-N	4.93	neutral	GC-EI	94.4304	31.6595	3	33.5268	TRUE		93.1837	14.2904	3	15.3357	TRUE		107.519	42.6384	3	39.6566	TRUE		TRUE
Decahydronaphthalene	NNBZCPXTIHJBJL-UHFFFAOYSA-N	4.56	neutral	GC-EI	0	38.6421	3		FALSE	Background too high	0	24.6593	3		FALSE	Background too high	0	0	3		FALSE	Reference CV > 30 %	FALSE
Diphenylsulfone	KZTYYGOKRVBIMI-UHFFFAOYSA-N	2.25	neutral	GC-EI	56.9004	11.7063	3	20.5733	TRUE		66.7053	39.2702	3	58.8711	FALSE	CV of replicates > 40 %	86.0172	41.9461	3	48.7648	FALSE	CV of replicates > 40 %	FALSE
Indane	PQNFLJBBNBOBRQ-UHFFFAOYSA-N	3.05	neutral	GC-EI	0	0	3		FALSE	Reference CV > 30 %	0	0	3		FALSE	Reference CV > 30 %	0	0	3		FALSE	Reference CV > 30 %	FALSE
cis-Stilbene	PJANXHGTPQOBST-QXMHVHEDSA-N	4.39	neutral	GC-EI	85.4071	74.303	3	86.9986	FALSE	Reference CV > 30 %	52.5252	74.2837	3	141.425	FALSE	Reference CV > 30 %	55.158	112.971	3	204.813	FALSE	Reference CV > 30 %	FALSE
1,1-Dichloro-2,2-bis-4-methoxyphenylethan	RBEICLNUPBZRMH-UHFFFAOYSA-N	4.94	neutral	GC-EI	77.5553	22.4959	3	29.0063	FALSE	Reference CV > 30 %	74.84	8.51125	3	11.3726	FALSE	Reference CV > 30 %	75.6569	10.0183	3	13.2418	FALSE	Reference CV > 30 %	FALSE
alpha-Tocopherolacetate	ZAKOWWREFLAJOT-CEFNRUSXSA-N	10.51	neutral	GC-EI	323.51	498.489	3	154.088	FALSE	Reference CV > 30 %	0	60.8752	3		FALSE	Background too high	49.3537	38.9868	3	78.9947	FALSE	Reference CV > 30 %	FALSE
Diphenylmethane	CZZYITDELCSZES-UHFFFAOYSA-N	4.08	neutral	GC-EI	33.7711	1.17108	3	3.46769	TRUE		19.6504	12.3105	3	62.6475	FALSE	CV of replicates > 40 %	40.389	11.6796	3	28.9179	TRUE		FALSE
Endrinketone	IZHZFAQWVKBTSL-VFUTZTILSA-N	3.34	neutral	GC-EI	75.3846	12.9865	3	17.227	TRUE		90.2745	6.95754	3	7.7071	TRUE		87.528	2.87204	3	3.28128	TRUE		TRUE
4,4-DDD	AHJKRLASYNVKDZ-UHFFFAOYSA-N	5.84	neutral	GC-EI	1.60994	0.665586	3	41.3421	TRUE		1.42303	0.0855274	3	6.01023	TRUE		1.39472	0.106249	3	7.61794	TRUE		TRUE
Fluorene	NIHNNTQXNPWCJQ-UHFFFAOYSA-N	4.06	neutral	GC-EI	0	0	3		FALSE	Background too high	0	0	3		FALSE	Background too high	0	0	3		FALSE	Background too high	FALSE
Indeno(1,2,3-cd)pyrene	SXQBHARYMNFBPS-UHFFFAOYSA-N	6.62	neutral	GC-EI	48.9745	42.9181	3	87.6335	FALSE	Reference CV > 30 %	56.4094	49.0161	3	86.8936	FALSE	Reference CV > 30 %	46.4212	40.7705	3	87.8275	FALSE	Reference CV > 30 %	FALSE
Naphthalene	UFWIBTONFRDIAS-UHFFFAOYSA-N	3.37	neutral	GC-EI	0	0	3		FALSE	Reference CV > 30 %	0	0	3		FALSE	Reference CV > 30 %	0	0	3		FALSE	Reference CV > 30 %	FALSE
Phenanthrene	YNPNZTXNASCQKK-UHFFFAOYSA-N	4.71	neutral	GC-EI	75.761	6.61043	3	8.72538	FALSE	Reference CV > 30 %	59.7976	5.73746	3	9.5948	FALSE	Reference CV > 30 %	80.2782	15.8975	3	19.803	FALSE	Reference CV > 30 %	FALSE
Anthracene	MWPLVEDNUUSJAV-UHFFFAOYSA-N	4.68	neutral	GC-EI	70.0282	4.10426	3	5.86086	TRUE		79.6785	8.82824	3	11.0798	TRUE		80.5701	7.97632	3	9.89985	TRUE		TRUE
PCB194	DTMRKGRREZAYAP-UHFFFAOYSA-N	7.47	neutral	GC-EI	13.8435	11.9956	3	86.6512	FALSE	CV of replicates > 40 %	54.4413	6.26508	3	11.508	TRUE		63.3672	5.42276	3	8.55769	TRUE		FALSE
PCB209	ONXPZLFXDMAPRO-UHFFFAOYSA-N	8.3	neutral	GC-EI	6.36586	5.77938	3	90.7871	TRUE		12.1162	10.5056	3	86.707	FALSE	CV of replicates > 40 %	11.5443	10.0001	3	86.6237	FALSE	CV of replicates > 40 %	FALSE
PCB44	ALDJIKXAHSDLLB-UHFFFAOYSA-N	5.88	neutral	GC-EI	83.5454	2.13819	3	2.55932	TRUE		90.2331	12.369	3	13.7079	TRUE		99.0824	10.6697	3	10.7685	TRUE		TRUE
PCB118	IUTPYMGCWINGEY-UHFFFAOYSA-N	6.29	neutral	GC-EI	74.8741	4.32285	3	5.77349	TRUE		63.6437	55.1238	3	86.6132	FALSE	CV of replicates > 40 %	59.9744	52.0353	3	86.7626	FALSE	CV of replicates > 40 %	FALSE
Tefluthrin	ZFHGXWPMULPQSE-GPCIZFCYSA-N	5.88	neutral	GC-EI	79.4753	15.0026	3	18.877	TRUE		127.865	35.2991	3	27.6065	FALSE	Recovery too high	89.031	12.7673	3	14.3402	TRUE		FALSE
Chlorpyrifos	SBPBAQFWLVIOKP-UHFFFAOYSA-N	4.78	neutral	GC-EI	62.1321	34.4094	3	55.3811	FALSE	Reference CV > 30 %	90.9975	7.8898	3	8.67035	FALSE	Reference CV > 30 %	96.523	9.79814	3	10.1511	FALSE	Reference CV > 30 %	FALSE
Permethrin	RLLPVAHGXHCWKJ-UHFFFAOYSA-N	6.47	neutral	GC-EI	73.4179	63.8071	3	86.9095	FALSE	Reference CV > 30 %	128.245	16.847	3	13.1366	FALSE	Reference CV > 30 %	129.77	9.03762	3	6.96432	FALSE	Reference CV > 30 %	FALSE
2,6-di-tert-Butylphenol	DKCPKDPYUFEZCP-UHFFFAOYSA-N	4.69	neutral	GC-EI	0	0	3		FALSE	Reference CV > 30 %	0	0	3		FALSE	Reference CV > 30 %	809.668	0	3	0	FALSE	Reference CV > 30 %	FALSE
Ethyleneglycoldiphenylether	XCSGHNKDXGYELG-UHFFFAOYSA-N	3.82	neutral	GC-EI	0	0	3		FALSE	Reference CV > 30 %	0	0	3		FALSE	Reference CV > 30 %	0	0	3		FALSE	Reference CV > 30 %	FALSE
Galaxolide	ONKNPOPIGWHAQC-UHFFFAOYSA-N	5.93	neutral	GC-EI	0	0	3		TRUE		0	0	3		TRUE		0	0	3		TRUE		TRUE
Triclosan-methyl	NLYDHBBTVWMLFD-UHFFFAOYSA-N	5.52	neutral	GC-EI	46.046	46.5945	3	101.191	FALSE	CV of replicates > 40 %	87.1501	83.8084	3	96.1656	FALSE	CV of replicates > 40 %	84.6188	26.5216	3	31.3425	TRUE		FALSE
Dibutylhydroxytoluene	NLZUEZXRPGMBCV-UHFFFAOYSA-N	5.07	neutral	GC-EI	0	0	3		FALSE	Background too high	0	0	3		FALSE	Background too high	0	0	3		FALSE	Background too high	FALSE
Homosalate	WSSJONWNBBTCMG-UHFFFAOYSA-N	5.31	neutral	GC-EI	0	0	3		FALSE	Reference CV > 30 %	0	0	3		FALSE	Reference CV > 30 %	0	0	3		FALSE	Reference CV > 30 %	FALSE
ISOESuper	PRGQOPPDPVELEG-UHFFFAOYSA-N	0.45	neutral	GC-EI	526.646	732.231	3	139.037	FALSE	Reference CV > 30 %	0	82.0818	3		FALSE	Background too high	27.5688	47.105	3	170.863	FALSE	Reference CV > 30 %	FALSE
2-Phenylphenol	LLEMOWNGBBNAJR-UHFFFAOYSA-N	3.08	neutral	GC-EI	42.3265	14.6084	3	34.5135	FALSE	Reference CV > 30 %	45.0322	18.1329	3	40.2666	FALSE	Reference CV > 30 %	70.0331	32.2331	3	46.0256	FALSE	Reference CV > 30 %	FALSE
Diphenylamine	DMBHHRLKUKUOEG-UHFFFAOYSA-N	3.12	neutral	GC-EI	0	0	3		FALSE	Reference CV > 30 %	0	0	3		FALSE	Reference CV > 30 %	0	0	3		FALSE	Reference CV > 30 %	FALSE
Benzylbenzoate	SESFRYSPDFLNCH-UHFFFAOYSA-N	3.59	neutral	GC-EI	0	0	3		FALSE	Reference CV > 30 %	0	0	3		FALSE	Reference CV > 30 %	0	0	3		FALSE	Reference CV > 30 %	FALSE
Diphenylether	USIUVYZYUHIAEV-UHFFFAOYSA-N	4.03	neutral	GC-EI	0	0	3		FALSE	Reference CV > 30 %	0	0	3		FALSE	Reference CV > 30 %	0	0	3		FALSE	Reference CV > 30 %	FALSE

## Sheet: S2-3
Table S2-3: Chemical recoveries per chemical (%) and method with information about identifier, mode, n, decisions for inclusion or exclusion for comparing equilibration times in SPE after PES
					Recovery (%)						Recovery (%)						Recovery (%)
Compound	ID	logKow	charge at pH 7.4	Mode	1d_mean	1d_sd	1d_n	1d_CV	1d_accepted	1d_reason	3d_mean	3d_sd	3d_n	3d_CV	3d_accepted	3d_reason	6d_mean	6d_sd	6d_n	6d_CV	6d_accepted	6d_reason	Combined_accepted
2,4-Dichlorophenoxyacetic acid	OVSKIKFHRZPJSS-UHFFFAOYSA-N	2.84	fully negative	LC-ESIneg	48.7428	10.9897	3	22.5463	FALSE	Reference CV > 30 %	35.1938	30.5876	3	86.912	FALSE	Reference CV > 30 %	0	0	3		FALSE	Reference CV > 30 %	FALSE
Clofibric acid	TXCGAZHTZHNUAI-UHFFFAOYSA-N	2.74	fully negative	LC-ESIneg	53.0939	9.47963	3	17.8545	TRUE		58.7362	6.20357	3	10.5618	TRUE		51.4674	4.84004	3	9.40408	TRUE		TRUE
Bezafibrate	IIBYAHWJQTYFKB-UHFFFAOYSA-N	3.48	fully negative	LC-ESIneg+LC-ESIpos	52.6754	6.15136	6	11.6779	TRUE		56.9032	2.64542	6	4.64898	TRUE		53.6056	2.62	6	4.88755	TRUE		TRUE
Bentazone	ZOMSMJKLGFBRBS-UHFFFAOYSA-N	2.04	fully negative	LC-ESIneg	54.7878	8.07506	3	14.7388	TRUE		57.9858	4.1439	3	7.1464	TRUE		54.7378	3.06714	3	5.60333	TRUE		TRUE
Chloramphenicol	WIIZWVCIJKGZOK-UHFFFAOYSA-N	1.02	neutral	LC-ESIneg	58.6018	10.651	3	18.1752	TRUE		62.1268	6.76914	3	10.8957	TRUE		57.418	6.99659	3	12.1854	TRUE		TRUE
4-Nitrophenol	BTJIUGUIPKRLHP-UHFFFAOYSA-N	1.71	partially negative	LC-ESIneg	57.4326	7.18387	3	12.5083	TRUE		59.3236	2.90921	3	4.90397	TRUE		55.0569	4.59632	3	8.34832	TRUE		TRUE
Furosemide	ZZUFCTLCJUWOSV-UHFFFAOYSA-N	2.35	fully negative	LC-ESIneg	55.4576	11.9167	3	21.488	TRUE		70.9368	4.31554	3	6.08363	TRUE		66.1743	5.92724	3	8.95701	TRUE		TRUE
Perfluorodecanoic acid	PCIUEQPBYFRTEM-UHFFFAOYSA-N	7.37	fully negative	LC-ESIneg	25.2547	4.64282	3	18.384	TRUE		24.1276	4.48425	3	18.5855	TRUE		26.1633	11.5425	3	44.1173	FALSE	CV of replicates > 40 %	FALSE
Pravastatin	TUZYXOIXSAXUGO-UHFFFAOYSA-N	2.33	fully negative	LC-ESIneg	45.9236	8.95061	3	19.4902	FALSE	Reference CV > 30 %	49.3723	7.83959	3	15.8785	FALSE	Reference CV > 30 %	42.3448	6.4757	3	15.2928	FALSE	Reference CV > 30 %	FALSE
Fipronil	ZOCSXAVNDGMNBV-UHFFFAOYSA-N	3.71	neutral	LC-ESIneg	18.9708	4.91443	3	25.9052	TRUE		21.5484	4.26365	3	19.7864	TRUE		15.3686	2.52797	3	16.4489	TRUE		TRUE
Sulcotrione	PQTBTIFWAXVEPB-UHFFFAOYSA-N	1.63	fully negative	LC-ESIneg+LC-ESIpos	53.9121	7.03971	6	13.0578	TRUE		59.9034	2.51828	6	4.2039	TRUE		54.4974	2.0359	6	3.73577	TRUE		TRUE
Phenylbenzimidazole sulfonic acid	UVCJGUGAGLDPAA-UHFFFAOYSA-N	0.54	fully negative	LC-ESIneg	42.2346	5.21654	3	12.3513	TRUE		48.9911	1.80979	3	3.69411	TRUE		45.7606	8.4033	3	18.3636	TRUE		TRUE
Hydrochlorothiazide	JZUFKLXOESDKRF-UHFFFAOYSA-N	0.01	neutral	LC-ESIneg	55.8044	7.45606	3	13.3611	TRUE		59.0935	3.30172	3	5.58728	TRUE		53.9412	4.32917	3	8.02572	TRUE		TRUE
Dichlorprop	MZHCENGPTKEIGP-UHFFFAOYSA-N	3.06	fully negative	LC-ESIneg	47.8229	10.0094	3	20.9302	TRUE		53.5461	3.6848	3	6.88154	TRUE		48.7969	2.19308	3	4.49429	TRUE		TRUE
Dinoseb	OWZPCEFYPSAJFR-UHFFFAOYSA-N	3.32	fully negative	LC-ESIneg	43.7325	2.57421	3	5.88627	TRUE		46.9338	6.36305	3	13.5575	TRUE		43.8155	6.97824	3	15.9264	TRUE		TRUE
Nicosulfuron	RTCOGUMHFFWOJV-UHFFFAOYSA-N	-0.31	fully negative	LC-ESIneg+LC-ESIpos	51.5659	5.20325	6	10.0905	TRUE		55.9641	2.50727	6	4.48015	TRUE		50.3402	3.26373	6	6.48336	TRUE		TRUE
Perfluorooctanoic acid	SNGREZUHAYWORS-UHFFFAOYSA-N	5.57	fully negative	LC-ESIneg	28.99	19.7226	3	68.0325	FALSE	CV of replicates > 40 %	40.6348	18.9067	3	46.5283	FALSE	CV of replicates > 40 %	39.65	38.0492	3	95.9627	FALSE	CV of replicates > 40 %	FALSE
Acesulfame	YGCFIWIQZPHFLU-UHFFFAOYSA-N	-0.77	neutral	LC-ESIneg	12.7941	14.5049	3	113.371	FALSE	CV of replicates > 40 %	1.85689	0.989858	3	53.3073	TRUE		8.52784	4.15655	3	48.741	TRUE		FALSE
Flutamide	MKXKFYHWDHIYRV-UHFFFAOYSA-N	3.14	neutral	LC-ESIneg	21.7313	2.72186	3	12.5251	TRUE		22.2264	0.830574	3	3.73689	TRUE		15.516	1.09172	3	7.0361	TRUE		TRUE
Sucralose	BAQAVOSOZGMPRM-UHFFFAOYSA-N	-0.17	neutral	LC-ESIneg	0	0	3		FALSE	Reference CV > 30 %	0	0	3		FALSE	Reference CV > 30 %	0	0	3		FALSE	Reference CV > 30 %	FALSE
Triclosan	XEFQLINVKFYRCS-UHFFFAOYSA-N	5.27	neutral	LC-ESIneg	24.7859	8.26043	3	33.3271	TRUE		23.4573	2.00793	3	8.55992	TRUE		20.241	3.30857	3	16.3459	TRUE		TRUE
Saccharin	CVHZOJJKTDOEJC-UHFFFAOYSA-N	0.7	fully negative	LC-ESIneg	26.0935	8.1901	3	31.3875	FALSE	Reference CV > 30 %	27.3565	1.44359	3	5.27695	FALSE	Reference CV > 30 %	33.5597	15.8374	3	47.1917	FALSE	Reference CV > 30 %	FALSE
Perfluorooctanesulfonic acid	YFSUTJLHUFNCNZ-UHFFFAOYSA-N	4.16	fully negative	LC-ESIneg	38.2463	4.45222	3	11.6409	FALSE	Reference CV > 30 %	20.4204	16.2812	3	79.7301	FALSE	Reference CV > 30 %	32.9566	20.1318	3	61.086	FALSE	Reference CV > 30 %	FALSE
Cyclamate	HCAJEUSONLESMK-UHFFFAOYSA-N	-0.01	fully negative	LC-ESIneg	7.95009	6.07617	3	76.4289	TRUE		5.40516	0.924399	3	17.1022	TRUE		8.35363	3.38716	3	40.5471	TRUE		TRUE
Diclofenac	DCOPUUMXTXDBNB-UHFFFAOYSA-N	4.48	fully negative	LC-ESIneg	46.6893	9.27462	3	19.8645	TRUE		51.5641	1.68512	6	3.268	TRUE		46.035	2.30584	6	5.00887	TRUE		TRUE
Mefenamic acid	HYYBABOKPJLUIN-UHFFFAOYSA-N	5	fully negative	LC-ESIneg+LC-ESIpos	14.8643	4.9887	6	33.5617	TRUE		16.3718	0.370641	6	2.26389	TRUE		14.4579	3.02094	6	20.8948	TRUE		TRUE
Perfluorohexanoic acid	PXUULQAPEKKVAH-UHFFFAOYSA-N	3.9	fully negative	LC-ESIneg	28.3765	27.6843	3	97.5608	FALSE	CV of replicates > 40 %	44.3219	30.3029	3	68.37	FALSE	CV of replicates > 40 %	37.5987	44.2638	3	117.727	FALSE	CV of replicates > 40 %	FALSE
Mecoprop	WNTGYJSOUMFZEP-UHFFFAOYSA-N	2.97	fully negative	LC-ESIneg	53.8419	8.90633	3	16.5416	TRUE		58.7606	3.08748	3	5.25433	TRUE		53.9159	3.16852	3	5.87677	TRUE		TRUE
MCPA	WHKUVVPPKQRRBV-UHFFFAOYSA-N	2.55	fully negative	LC-ESIneg	56.0871	10.7451	3	19.1579	TRUE		64.231	5.57713	3	8.68292	TRUE		58.7764	3.12321	3	5.31371	TRUE		TRUE
Benzophenone-4	CXVGEDCSTKKODG-UHFFFAOYSA-N	0.88	fully negative	LC-ESIneg	41.0189	10.5574	3	25.7378	TRUE		48.6746	3.37285	3	6.92938	TRUE		43.2758	4.38184	3	10.1254	TRUE		TRUE
Chlorophene	NCKMMSIFQUPKCK-UHFFFAOYSA-N	4.31	neutral	LC-ESIneg	36.8725	6.11256	3	16.5776	TRUE		29.2183	5.88369	3	20.137	TRUE		28.5985	5.57825	3	19.5054	TRUE		TRUE
Chlorothalonil-4-hydroxy	MDQKYGOECVSPIW-UHFFFAOYSA-N	3.46	fully negative	LC-ESIneg	16.6741	22.2077	3	133.187	FALSE	CV of replicates > 40 %	23.171	12.9506	3	55.8912	FALSE	CV of replicates > 40 %	34.5706	45.8976	3	132.765	FALSE	CV of replicates > 40 %	FALSE
Triclocarban	ICUTUKXCWQYESQ-UHFFFAOYSA-N	5.23	neutral	LC-ESIneg	29.7694	8.1657	3	27.4299	TRUE		28.1652	4.87468	6	17.3075	TRUE		24.3131	3.97323	6	16.342	TRUE		TRUE
2-Naphthalene sulfonic acid	KVBGVZZKJNLNJU-UHFFFAOYSA-N	0.8	fully negative	LC-ESIneg	45.0444	9.60221	3	21.3172	TRUE		52.1694	2.05032	3	3.93012	TRUE		49.2921	5.8527	3	11.8735	TRUE		TRUE
Pentobarbital	WEXRUCMBJFQVBZ-UHFFFAOYSA-N	2.02	neutral	LC-ESIneg	0	0	3		FALSE	Reference CV > 30 %	0	0	3		FALSE	Reference CV > 30 %	0	0	3		FALSE	Reference CV > 30 %	FALSE
Tetrabromobisphenol A	VEORPZCZECFIRK-UHFFFAOYSA-N	6.8	neutral	LC-ESIneg	24.1	14.6289	3	60.7009	FALSE	CV of replicates > 40 %	30.3958	11.0622	3	36.3937	TRUE		27.4551	15.9178	3	57.9776	FALSE	CV of replicates > 40 %	FALSE
Perfluorobutanoic acid	YPJUNDFVDDCYIH-UHFFFAOYSA-N	2.62	fully negative	LC-ESIneg	24.1289	5.99738	3	24.8555	TRUE		23.8656	1.94602	3	8.15411	TRUE		23.2593	8.07212	3	34.7049	TRUE		TRUE
Tetrachlorosalicylanilide	SJQBHPJLLIJASD-UHFFFAOYSA-N	6.03	fully negative	LC-ESIneg	11.5518	5.35056	3	46.3179	TRUE		3.54144	6.13395	3	173.205	TRUE		0	0	3		TRUE		TRUE
Metolachlor OA	LNOOSYCKMKZOJB-UHFFFAOYSA-N	2.03	fully negative	LC-ESIneg+LC-ESIpos	32.425	6.67935	6	20.5994	TRUE		35.1185	2.27593	6	6.48072	TRUE		30.2828	2.65874	6	8.7797	TRUE		TRUE
Metolachlor ESA	CIGKZVUEZXGYSV-UHFFFAOYSA-N	0.16	fully negative	LC-ESIneg+LC-ESIpos	38.8898	5.30721	6	13.6468	TRUE		42.9266	5.74326	6	13.3793	TRUE		39.6744	6.8169	6	17.1821	TRUE		TRUE
2,4-Dinitrophenol	UFBJCMHMOXMLKC-UHFFFAOYSA-N	1.66	fully negative	LC-ESIneg	49.436	8.90501	3	18.0132	TRUE		52.0074	3.04661	3	5.85803	TRUE		50.869	4.45211	3	8.75212	TRUE		TRUE
Mycophenolic acid	HPNSFSBZBAHARI-RUDMXATFSA-N	3.43	fully negative	LC-ESIneg+LC-ESIpos	48.5789	4.271	6	8.79188	TRUE		53.0147	2.66204	6	5.02133	TRUE		46.3246	1.99894	6	4.31507	TRUE		TRUE
Lincomycin	OJMMVQQUTAEWLP-KIDUDLJLSA-N	0.63	partially positive	LC-ESIneg+LC-ESIpos	15.0263	15.6247	6	103.983	FALSE	Reference CV > 30 %	8.04815	5.57684	6	69.2935	FALSE	Reference CV > 30 %	14.4215	15.9089	6	110.313	FALSE	Reference CV > 30 %	FALSE
Benzenesulfonic acid	SRSXLGNVWSONIS-UHFFFAOYSA-N	-0.14	fully negative	LC-ESIneg	3.18168	3.4997	3	109.995	TRUE		1.76593	0.982161	3	55.6173	TRUE		2.93127	1.14456	3	39.0466	TRUE		TRUE
3,5,6-Trichloro-2-pyridinol	WCYYAQFQZQEUEN-UHFFFAOYSA-N	2.88	partially negative	LC-ESIneg	58.1395	9.57351	3	16.4665	TRUE		64.6627	4.23077	3	6.54283	TRUE		62.3172	1.01057	3	1.62166	TRUE		TRUE
2,4-Dichlorophenol	HFZWRUODUSTPEG-UHFFFAOYSA-N	3.14	neutral	LC-ESIneg	49.2924	11.3318	3	22.989	TRUE		56.9	4.32317	3	7.59785	TRUE		50.8758	3.09571	3	6.08485	TRUE		TRUE
Genistein	TZBJGXHYKVUXJN-UHFFFAOYSA-N	2.63	neutral	LC-ESIneg+LC-ESIpos	46.1801	7.74857	6	16.779	TRUE		50.0061	4.50224	6	9.00338	TRUE		46.9732	3.70816	6	7.8942	TRUE		TRUE
Daidzein	ZQSIJRDFPHDXIC-UHFFFAOYSA-N	2.91	neutral	LC-ESIneg+LC-ESIpos	56.2374	7.40684	6	13.1707	TRUE		61.2561	2.38482	6	3.89319	TRUE		56.1865	3.78231	6	6.7317	TRUE		TRUE
Bisphenol S	VPWNQTHUCYMVMZ-UHFFFAOYSA-N	1.81	neutral	LC-ESIneg+LC-ESIpos	50.3037	5.7604	6	11.4513	TRUE		54.6663	2.88907	6	5.28491	TRUE		50.9284	3.766	6	7.3947	TRUE		TRUE
Secobarbital	KQPKPCNLIDLUMF-UHFFFAOYSA-N	1.92	neutral	LC-ESIneg	31.5849	5.42788	3	17.185	FALSE	Reference CV > 30 %	31.1613	3.75422	3	12.0477	FALSE	Reference CV > 30 %	13.2076	11.4388	3	86.6071	FALSE	Reference CV > 30 %	FALSE
Bromoxynil	UPMXNNIRAGDFEH-UHFFFAOYSA-N	3.14	fully negative	LC-ESIneg	58.5492	9.47752	3	16.1873	TRUE		62.8984	3.13791	3	4.98885	TRUE		58.63	2.6226	3	4.47314	TRUE		TRUE
Atorvastatin	XUKUURHRXDUEBC-UHFFFAOYSA-N	4.36	fully negative	LC-ESIneg+LC-ESIpos	105.576	14.0891	6	13.345	FALSE	Reference CV > 30 %	1159.39	118.848	6	10.251	FALSE	Reference CV > 30 %	1472.76	998.285	6	67.7835	FALSE	Reference CV > 30 %	FALSE
3,4,5-Trichlorophenol	GBNHEBQXJVDXSW-UHFFFAOYSA-N	3.89	neutral	LC-ESIneg	37.1262	33.2504	3	89.5604	FALSE	Reference CV > 30 %	0	0	3		FALSE	Reference CV > 30 %	0	0	3		FALSE	Reference CV > 30 %	FALSE
4-Chlorophenol	WXNZTHHGJRFXKQ-UHFFFAOYSA-N	2.49	neutral	LC-ESIneg	59.9672	11.7042	3	19.5177	TRUE		66.4183	6.88676	3	10.3688	TRUE		59.4203	4.2753	3	7.19503	TRUE		TRUE
2,4-Dichlorobenzoic acid	ATCRIUVQKHMXSH-UHFFFAOYSA-N	2.96	fully negative	LC-ESIneg	47.477	9.05987	3	19.0826	TRUE		46.9302	8.34388	3	17.7794	TRUE		46.9554	2.44839	3	5.21429	TRUE		TRUE
Perfluorooctanesulfonamide	RRRXPPIDPYTNJG-UHFFFAOYSA-N	5.53	neutral	LC-ESIneg	32.8995	5.99672	3	18.2274	FALSE	Reference CV > 30 %	35.668	14.6802	3	41.1579	FALSE	Reference CV > 30 %	31.2687	12.2162	3	39.0683	FALSE	Reference CV > 30 %	FALSE
Perfluoroheptanoic acid	ZWBAMYVPMDSJGQ-UHFFFAOYSA-N	4.86	fully negative	LC-ESIneg	30.6242	24.3258	3	79.4334	FALSE	CV of replicates > 40 %	44.4034	22.5813	3	50.8549	FALSE	CV of replicates > 40 %	41.4463	40.8673	3	98.6031	FALSE	CV of replicates > 40 %	FALSE
6.2 fluorotelomer sulfonic acid	VIONGDJUYAYOPU-UHFFFAOYSA-N	2.5	fully negative	LC-ESIneg	28.5437	18.1976	3	63.7536	FALSE	CV of replicates > 40 %	40.7245	20.1586	3	49.5	FALSE	CV of replicates > 40 %	39.0709	36.6024	3	93.6822	FALSE	CV of replicates > 40 %	FALSE
Bromochlorophen	TYBHZVUFOINFDV-UHFFFAOYSA-N	6.22	partially negative	LC-ESIneg	34.8378	10.1534	3	29.1448	TRUE		36.0025	20.9426	3	58.1699	FALSE	CV of replicates > 40 %	37.4995	22.3815	3	59.6847	FALSE	CV of replicates > 40 %	FALSE
Celecoxib	RZEKVGVHFLEQIL-UHFFFAOYSA-N	3.24	neutral	LC-ESIneg+LC-ESIpos	45.7483	5.52473	6	12.0764	TRUE		39.7047	1.79063	6	4.50987	TRUE		32.4093	1.68398	6	5.19598	TRUE		TRUE
Valsartan	ACWBQPMHZXGDFX-UHFFFAOYSA-N	3.87	fully negative	LC-ESIneg+LC-ESIpos	46.2879	6.06775	6	13.1087	TRUE		46.217	2.33165	6	5.04501	TRUE		43.0965	4.04282	6	9.38085	TRUE		TRUE
Bicalutamide	LKJPYSCBVHEWIU-UHFFFAOYSA-N	2.53	neutral	LC-ESIneg	49.5962	4.42117	3	8.91433	FALSE	Reference CV > 30 %	48.7476	1.22986	3	2.52291	FALSE	Reference CV > 30 %	44.0043	1.32404	3	3.00888	FALSE	Reference CV > 30 %	FALSE
Raloxifene	GZUITABIAKMVPG-UHFFFAOYSA-N	5.57	partially positive	LC-ESIneg+LC-ESIpos	41.2629	2.14744	6	5.2043	TRUE		46.1375	2.42841	6	5.26342	TRUE		39.8015	2.84405	6	7.14558	TRUE		TRUE
Bifenox free acid	IUSYSZLVZMUVDO-UHFFFAOYSA-N	4.57	fully negative	LC-ESIneg	32.5709	18.2651	3	56.0778	FALSE	CV of replicates > 40 %	40.7495	15.9064	3	39.0347	TRUE		33.9677	19.8003	3	58.2917	FALSE	CV of replicates > 40 %	FALSE
Oryzalin	UNAHYJYOSSSJHH-UHFFFAOYSA-N	2.59	neutral	LC-ESIneg+LC-ESIpos	39.1558	5.18494	6	13.2418	TRUE		33.9012	2.946	6	8.68998	TRUE		27.6908	1.66929	6	6.02833	TRUE		TRUE
Flufenoxuron	RYLHNOVXKPXDIP-UHFFFAOYSA-N	5.88	neutral	LC-ESIneg+LC-ESIpos	1.62142	0.234433	6	14.4585	FALSE	Reference CV > 30 %	1.72828	0.678755	6	39.2733	FALSE	Reference CV > 30 %	1.64841	0	6	0	FALSE	Reference CV > 30 %	FALSE
Nitrofurantoin	NXFQHRVNIOXGAQ-YCRREMRBSA-N	-0.03	partially negative	LC-ESIneg	38.4019	1.10637	3	2.88104	FALSE	Reference CV > 30 %	54.9697	3.69288	3	6.71802	FALSE	Reference CV > 30 %	49.2408	4.83509	3	9.81927	FALSE	Reference CV > 30 %	FALSE
4-Fluorobenzoylpropionic acid	WUYWHIAAQYQKPP-UHFFFAOYSA-N	1.26	fully negative	LC-ESIneg	60.4385	6.40488	3	10.5974	TRUE		60.2804	4.63375	3	7.687	TRUE		56.5892	5.08095	3	8.97865	TRUE		TRUE
Nitrendipin	PVHUJELLJLJGLN-UHFFFAOYSA-N	3.76	neutral	LC-ESIneg+LC-ESIpos	7.6122	0.886499	6	11.6458	TRUE		5.1821	0.188376	6	3.63514	TRUE		2.81037	0.15649	6	5.5683	TRUE		TRUE
Dichlorophen	MDNWOSOZYLHTCG-UHFFFAOYSA-N	4.56	neutral	LC-ESIneg	53.185	20.6188	3	38.7682	TRUE		51.8118	31.1833	3	60.1857	FALSE	CV of replicates > 40 %	55.2512	29.1483	3	52.756	FALSE	CV of replicates > 40 %	FALSE
2-Hydroxybenzothiazole	YEDUAINPPJYDJZ-UHFFFAOYSA-N	1.74	partially negative	LC-ESIneg	36.2149	6.00199	3	16.5733	TRUE		37.6729	2.37094	3	6.2935	TRUE		30.3437	2.47241	3	8.14803	TRUE		TRUE
6-Propyl-2-thiouracil	KNAHARQHSZJURB-UHFFFAOYSA-N	0.46	neutral	LC-ESIneg+LC-ESIpos	10.1888	5.75384	6	56.4721	FALSE	Reference CV > 30 %	5.36791	1.83964	6	34.271	FALSE	Reference CV > 30 %	5.78781	4.96101	6	85.7148	FALSE	Reference CV > 30 %	FALSE
Dimethachlor OA	MHGMSAFPNAKIRZ-UHFFFAOYSA-N	1.36	fully negative	LC-ESIneg+LC-ESIpos	60.2465	9.19509	6	15.2624	TRUE		69.3743	2.31693	6	3.33975	TRUE		61.3497	2.80089	6	4.56545	TRUE		TRUE
Metazachlor ESA	IPVCSECPEVHQOV-UHFFFAOYSA-N	-0.48	fully negative	LC-ESIneg+LC-ESIpos	44.3007	5.77675	6	13.0399	TRUE		50.5611	2.10929	6	4.17177	TRUE		43.3838	3.02384	6	6.96998	TRUE		TRUE
Fipronil sulfide	FQXWEKADCSXYOC-UHFFFAOYSA-N	4.8	neutral	LC-ESIneg	21.1915	6.19903	3	29.2525	TRUE		19.9077	0.920263	3	4.62265	TRUE		15.2638	2.99501	3	19.6217	TRUE		TRUE
Fipronil sulfone	LGHZJDKSVUTELU-UHFFFAOYSA-N	4.86	neutral	LC-ESIneg	41.5551	14.0858	3	33.8966	TRUE		34.1054	7.6711	3	22.4923	TRUE		30.8085	9.50701	3	30.8584	TRUE		TRUE
Fipronil desulfinyl	JWKXVHLIRTVXLD-UHFFFAOYSA-N	4.56	neutral	LC-ESIneg	17.642	2.48799	3	14.1026	TRUE		18.014	1.88142	3	10.4442	TRUE		13.7757	0.849261	3	6.16492	TRUE		TRUE
m-Xylene-4-sulfonic acid	CHZLVSBMXZSPNN-UHFFFAOYSA-N	0.47	fully negative	LC-ESIneg	21.0542	19.1178	3	90.8029	FALSE	CV of replicates > 40 %	36.327	2.27269	3	6.25621	TRUE		38.3036	8.85699	3	23.1231	TRUE		FALSE
Dimethachlor ESA	RVSCDWJKJDBFRS-UHFFFAOYSA-N	-0.39	fully negative	LC-ESIneg+LC-ESIpos	46.8698	7.32207	6	15.6221	TRUE		53.3356	3.1575	6	5.92006	TRUE		47.992	4.46123	6	9.29578	TRUE		TRUE
Labetalol	SGUAFYQXFOLMHL-UHFFFAOYSA-N	2.74	partially positive	LC-ESIneg+LC-ESIpos	46.3603	3.93844	6	8.49529	TRUE		50.6152	3.42023	6	6.75732	TRUE		44.8011	2.30509	6	5.14516	TRUE		TRUE
Torasemide	NGBFQHCMQULJNZ-UHFFFAOYSA-N	3.43	partially negative	LC-ESIneg+LC-ESIpos	50.8129	5.38253	6	10.5928	TRUE		54.0071	2.86931	6	5.31283	TRUE		50.9205	2.33921	6	4.59384	TRUE		TRUE
Trifloxystrobin CGA 321113	ISZQNKFXNXQTTF-NACSPRHISA-N	4.25	fully negative	LC-ESIneg+LC-ESIpos	34.9581	15.4773	6	44.2737	FALSE	CV of replicates > 40 %	38.9489	4.60844	3	11.832	TRUE		33.5816	9.22011	3	27.4558	TRUE		FALSE
Decylsulfate	CSMFSDCPJHNZRY-UHFFFAOYSA-N	3.31	fully negative	LC-ESIneg	24.9874	17.6795	3	70.7537	FALSE	CV of replicates > 40 %	33.1951	14.3219	3	43.1447	FALSE	CV of replicates > 40 %	36.1149	36.5332	3	101.158	FALSE	CV of replicates > 40 %	FALSE
Imazapyr	CLQMBPJKHLGMQK-UHFFFAOYSA-N	0.43	fully negative	LC-ESIneg+LC-ESIpos	49.48	5.41695	6	10.9478	TRUE		53.0821	3.20358	6	6.03515	TRUE		49.2315	2.43926	6	4.95467	TRUE		TRUE
Metolachlor-NOA 413173	WOXWIWNBIJDJHI-JTQLQIEISA-N	-0.2	fully negative	LC-ESIneg	15.6186	13.5403	3	86.6936	FALSE	CV of replicates > 40 %	28.5217	9.33627	3	32.7339	TRUE		33.878	4.14242	3	12.2275	TRUE		FALSE
Azoxystrobin acid	IKCXDZCEWZARFL-FOWTUZBSSA-N	3.29	fully negative	LC-ESIneg+LC-ESIpos	46.8069	4.85106	6	10.364	TRUE		50.3928	2.02244	6	4.01335	TRUE		45.8927	2.29477	6	5.0003	TRUE		TRUE
Dimethenamid ESA	YMYKMSAZEZQEER-UHFFFAOYSA-N	-0.49	fully negative	LC-ESIneg	45.4765	8.46919	3	18.6232	TRUE		51.4027	4.38153	3	8.52393	TRUE		45.3649	4.06481	3	8.96027	TRUE		TRUE
Metazachlor OA	PHMHHVKFXZNTKU-UHFFFAOYSA-N	1.34	fully negative	LC-ESIneg+LC-ESIpos	56.8868	8.44963	6	14.8534	TRUE		63.3574	2.76455	6	4.36343	TRUE		57.2132	4.37091	6	7.63969	TRUE		TRUE
2-Amido-3,5,6-trichloro-4-cyanobenzenesulfonic acid	JNMMKKYUIIQPDG-UHFFFAOYSA-N	0.6	fully negative	LC-ESIneg	36.1458	6.76569	3	18.7177	TRUE		45.0886	0.706719	3	1.5674	TRUE		43.3971	8.17694	3	18.8421	TRUE		TRUE
2-Hydroxydesethylterbuthylazine	NUISVCFZNCYUIM-UHFFFAOYSA-N	1.93	neutral	LC-ESIneg+LC-ESIpos	4.17535	4.1704	6	99.8814	FALSE	Reference CV > 30 %	4.9248	4.65887	6	94.6003	FALSE	Reference CV > 30 %	0	0	6		FALSE	Reference CV > 30 %	FALSE
Dicyclohexyl sulfosuccinate	QPSVFNQMURAADJ-UHFFFAOYSA-N	1.75	fully negative	LC-ESIneg	23.9386	20.9549	3	87.5359	FALSE	CV of replicates > 40 %	37.2108	19.8687	3	53.3949	FALSE	CV of replicates > 40 %	32.9637	34.0802	3	103.387	FALSE	CV of replicates > 40 %	FALSE
Dimethachlor CGA369-873	ZNKNVJGSYJFDHT-UHFFFAOYSA-N	-0.49	fully negative	LC-ESIneg	13.7491	12.8465	3	93.4351	FALSE	CV of replicates > 40 %	23.602	2.80922	3	11.9025	TRUE		28.1596	8.65269	3	30.7274	TRUE		FALSE
Dimethyl-5-sulfoisophthalate	HTXMGVTWXZBZNC-UHFFFAOYSA-N	0.47	fully negative	LC-ESIneg	49.7581	6.73561	3	13.5367	TRUE		54.2122	3.94351	3	7.2742	TRUE		49.3187	3.95502	3	8.01931	TRUE		TRUE
Metazachlor BH479-12	DFJUHFNLKWOTIZ-UHFFFAOYSA-N	1.01	fully negative	LC-ESIneg+LC-ESIpos	42.0484	5.95276	6	14.1569	TRUE		49.953	0.36396	6	0.728605	TRUE		46.3971	4.76447	6	10.2689	TRUE		TRUE
Thiadone	JFZSAWUKZISBJM-UHFFFAOYSA-N	0.31	partially negative	LC-ESIneg	30.6282	16.6041	3	54.2118	FALSE	CV of replicates > 40 %	47.8807	6.78698	3	14.1748	TRUE		41.5434	13.7197	3	33.0249	TRUE		FALSE
Dimethenamid OA	HOYCASTVMCEOTP-UHFFFAOYSA-N	1.42	fully negative	LC-ESIneg+LC-ESIpos	52.1539	8.07444	6	15.482	TRUE		58.9087	3.75187	6	6.36896	TRUE		51.8044	2.64992	6	5.11524	TRUE		TRUE
Metolachlor CGA 357-704	IMFSUYMDPTXKCC-UHFFFAOYSA-N	1.28	fully negative	LC-ESIneg	33.5632	29.1389	3	86.8179	FALSE	CV of replicates > 40 %	54.1524	4.13934	3	7.64388	TRUE		47.4467	2.98183	3	6.28458	TRUE		FALSE
Metolachlor CGA 368-208	QPVPJECIHVSBLZ-UHFFFAOYSA-N	0.01	fully negative	LC-ESIneg	37.877	8.11541	3	21.4257	TRUE		46.1003	2.68652	3	5.82754	TRUE		43.1127	7.20491	3	16.7118	TRUE		TRUE
2-Naphthol-8-sulfonic acid	HUYJTJXLNBOVFO-UHFFFAOYSA-N	0.27	fully negative	LC-ESIneg	28.0882	24.6334	3	87.7003	FALSE	CV of replicates > 40 %	47.8698	0.575895	3	1.20304	TRUE		45.0188	6.42646	3	14.2751	TRUE		FALSE
Salinomycin	KQXDHUJYNAXLNZ-XQSDOZFQSA-N	5.73	fully negative	LC-ESIneg	8.12881	7.38994	3	90.9104	FALSE	Reference CV > 30 %	7.14565	4.36816	3	61.1304	FALSE	Reference CV > 30 %	2.90856	3.42346	3	117.703	FALSE	Reference CV > 30 %	FALSE
2-Aminonaphthalene-1,5-disulfonic acid	YAIKCRUPEVOINQ-UHFFFAOYSA-N	-1.3	fully negative	LC-ESIneg	0	0	3		FALSE	Reference CV > 30 %	0	0	3		FALSE	Reference CV > 30 %	0	0	3		FALSE	Reference CV > 30 %	FALSE
Dodecylbenzenesulfonic acid	WBIQQQGBSDOWNP-UHFFFAOYSA-N	5.84	fully negative	LC-ESIneg	0	0	3		FALSE	Reference CV > 30 %	0	0	3		FALSE	Reference CV > 30 %	0	0	3		FALSE	Reference CV > 30 %	FALSE
Ketoprofen	DKYWVDODHFEZIM-UHFFFAOYSA-N	3.12	fully negative	LC-ESIneg+LC-ESIpos	47.4917	5.4679	6	11.5134	TRUE		53.9813	2.63794	6	4.88677	TRUE		48.1542	2.23547	6	4.64231	TRUE		TRUE
Dodecyl sulfate	MOTZDAYCYVMXPC-UHFFFAOYSA-N	4.12	fully negative	LC-ESIneg	0	0	3		FALSE	Reference CV > 30 %	0	0	3		FALSE	Reference CV > 30 %	0	0	3		FALSE	Reference CV > 30 %	FALSE
2,7-Naphthalenedisulfonic acid	VILFVXYKHXVYAB-UHFFFAOYSA-N	-0.89	fully negative	LC-ESIneg	40.949	71.491	3	174.586	FALSE	Reference CV > 30 %	0	0	3		FALSE	Reference CV > 30 %	0	0.698241	3		FALSE	Background too high	FALSE
Perfluorotetradecanoic acid	RUDINRUXCKIXAJ-UHFFFAOYSA-N	9.52	fully negative	LC-ESIneg	0.184222	0.319081	3	173.205	FALSE	Reference CV > 30 %	15.1089	26.9532	3	178.393	FALSE	Reference CV > 30 %	29.7963	39.3118	3	131.935	FALSE	Reference CV > 30 %	FALSE
5-Fluorouracil	XFTQFXBQDVWOCY-UHFFFAOYSA-N	-0.57	neutral	LC-ESIneg	0	0	3		TRUE		0	0	3		TRUE		0	0	3		FALSE	Background too high	FALSE
(4-Sulfophenyl)acetic acid	KGJGWDQUGUEMIW-UHFFFAOYSA-N	-0.37	fully negative	LC-ESIneg	1.90673	2.16408	3	113.497	FALSE	Reference CV > 30 %	1.19751	0.671712	3	56.0923	FALSE	Reference CV > 30 %	1.79914	1.08364	3	60.2313	FALSE	Reference CV > 30 %	FALSE
Salicylic acid	YGSDEFSMJLZEOE-UHFFFAOYSA-N	2.37	fully negative	LC-ESIneg	61.1176	12.656	3	20.7076	TRUE		78.8669	5.64878	3	7.16242	TRUE		59.7597	3.90519	3	6.53482	TRUE		TRUE
Methylparaben	LXCFILQKKLGQFO-UHFFFAOYSA-N	2.14	neutral	LC-ESIneg	65.9357	8.46347	3	12.836	TRUE		67.9205	7.11804	3	10.48	TRUE		61.1773	6.73662	3	11.0116	TRUE		TRUE
Propylparaben	QELSKZZBTMNZEB-UHFFFAOYSA-N	2.87	neutral	LC-ESIneg	40.3142	8.14956	3	20.2151	TRUE		43.0167	3.7842	3	8.79705	TRUE		34.0392	0.676104	3	1.98625	TRUE		TRUE
Phthalamic acid	CYMRPDYINXWJFU-UHFFFAOYSA-N	0.4	fully negative	LC-ESIneg	0	86.9375	3		FALSE	Background too high	45.3605	10.426	3	22.9848	FALSE	Reference CV > 30 %	0	91.8025	3		FALSE	Background too high	FALSE
Acyclovir	MKUXAQIIEYXACX-UHFFFAOYSA-N	-1.45	neutral	LC-ESIneg	0.394499	0.363824	3	92.2243	FALSE	Reference CV > 30 %	0	0	3		FALSE	Reference CV > 30 %	0	0	3		FALSE	Reference CV > 30 %	FALSE
Montelukast	UCHDWCPVSPXUMX-UHFFFAOYSA-N	7.56	fully negative	LC-ESIneg+LC-ESIpos	13.713	2.85031	6	20.7855	FALSE	Reference CV > 30 %	3.07698	1.92097	6	62.4304	FALSE	Reference CV > 30 %	7.05675	5.57802	6	79.0451	FALSE	Reference CV > 30 %	FALSE
N-Acetyl mesalazine	GEFDRROBUCULOD-UHFFFAOYSA-N	1.63	fully negative	LC-ESIneg	56.1553	8.38613	3	14.9338	TRUE		61.5965	4.09623	3	6.6501	TRUE		55.1401	4.23563	3	7.68157	TRUE		TRUE
6-Mercaptopurine	GLVAUDGFNGKCSF-UHFFFAOYSA-N	0.09	neutral	LC-ESIneg	0	0	3		FALSE	Reference CV > 30 %	0	0	3		FALSE	Reference CV > 30 %	0	0	3		FALSE	Reference CV > 30 %	FALSE
Oxypurinol	HXNFUBHNUDHIGC-UHFFFAOYSA-N	-1.16	fully positive	LC-ESIneg	0	1.18412	3		FALSE	Background too high	1.01782	0.272753	3	26.7978	TRUE		0.92777	0.454773	3	49.0179	FALSE	Background too high	FALSE
Tetradecylsulfate	URLJMZWTXZTZRR-UHFFFAOYSA-N	5.1	fully negative	LC-ESIneg	0	0	3		FALSE	Reference CV > 30 %	0	0	3		FALSE	Reference CV > 30 %	0	0	3		FALSE	Reference CV > 30 %	FALSE
5-Aminonaphthalene-2-sulfonic acid	UWPJYQYRSWYIGZ-UHFFFAOYSA-N	-0.13	fully negative	LC-ESIneg	8.83376	3.80605	3	43.0852	FALSE	Reference CV > 30 %	7.01358	1.79028	3	25.5259	FALSE	Reference CV > 30 %	7.91203	1.67335	3	21.1494	FALSE	Reference CV > 30 %	FALSE
1-Naphthol-5-sulfonic acid	YLKCHWCYYNKADS-UHFFFAOYSA-N	0.27	fully negative	LC-ESIneg	13.9222	12.3135	3	88.445	FALSE	Reference CV > 30 %	27.6982	0.826166	3	2.98274	FALSE	Reference CV > 30 %	27.9411	6.88802	3	24.652	FALSE	Reference CV > 30 %	FALSE
Daminozide	NOQGZXFMHARMLW-UHFFFAOYSA-N	-0.93	fully negative	LC-ESIneg+LC-ESIpos	1.49026	2.50963	6	168.403	TRUE		0.206101	0.356977	6	173.205	TRUE		0.535852	0.27572	6	51.4545	TRUE		TRUE
Dioctylsulfosuccinate	HNSDLXPSAYFUHK-UHFFFAOYSA-N	4.51	fully negative	LC-ESIneg	0	0	3		FALSE	Reference CV > 30 %	0	0	3		FALSE	Reference CV > 30 %	0	0	3		FALSE	Reference CV > 30 %	FALSE
Tepraloxydim	IOYNQIMAUDJVEI-ZFNPBRLTSA-N	3.14	fully negative	LC-ESIneg+LC-ESIpos	47.5074	6.90745	6	14.5397	TRUE		48.288	2.88926	6	5.98339	TRUE		41.926	3.22979	6	7.70353	TRUE		TRUE
Mesotrione MNBA	QNOUABMNRMROSL-UHFFFAOYSA-N	0.7	fully negative	LC-ESIneg	32.5034	28.7476	3	88.4449	FALSE	CV of replicates > 40 %	51.5679	4.83717	3	9.3802	TRUE		55.4962	15.5289	3	27.9819	TRUE		FALSE
Quinmerac BH518-2	ZYIDIAPHYHJMCU-UHFFFAOYSA-N	2.08	fully negative	LC-ESIneg+LC-ESIpos	33.9735	5.15308	6	15.1679	TRUE		42.4355	1.50882	6	3.55557	TRUE		39.1668	1.94637	6	4.96943	TRUE		TRUE
2-Trifluoromethyl-benzenesulfonamide	AFFPZJFLSDVZBV-UHFFFAOYSA-N	1.13	neutral	LC-ESIneg+LC-ESIpos	31.9744	9.21716	6	28.8267	FALSE	Reference CV > 30 %	34.0327	8.64328	6	25.397	FALSE	Reference CV > 30 %	27.4193	1.12395	6	4.09911	FALSE	Reference CV > 30 %	FALSE
Phenylphosphate	CMPQUABWPXYYSH-UHFFFAOYSA-N	-0.18	fully negative	LC-ESIneg+LC-ESIpos	0	0.100716	6		FALSE	Background too high	0.0250424	0.00851894	6	34.018	FALSE	Reference CV > 30 %	0	0	6		FALSE	Reference CV > 30 %	FALSE
Trifloxystrobin NOA413-161	FNMBGDHYHINSHI-TYNPDKIBSA-N	3.93	fully negative	LC-ESIneg	7.13524	6.36844	3	89.2533	TRUE		8.84529	8.13583	3	91.9793	TRUE		13.0388	22.5839	3	173.205	FALSE	CV of replicates > 40 %	FALSE
Trifloxystrobin NOA413-163	FNMBGDHYHINSHI-VDYLEKFBSA-N	3.93	fully negative	LC-ESIneg	14.3719	12.4588	3	86.6889	FALSE	Reference CV > 30 %	23.6277	2.71635	3	11.4964	FALSE	Reference CV > 30 %	23.1019	21.4157	3	92.7013	FALSE	Reference CV > 30 %	FALSE
Chlorothalonil R611965	XKFUETYLBPYNKF-UHFFFAOYSA-N	2.47	fully negative	LC-ESIneg	32.5518	28.2563	3	86.8041	FALSE	CV of replicates > 40 %	49.5661	1.4365	3	2.89815	TRUE		45.3923	6.41326	3	14.1285	TRUE		FALSE
5-Hydroxyindole-3-acetic acid	DUUGKQCEGZLZNO-UHFFFAOYSA-N	0.95	fully negative	LC-ESIneg	75.9573	14.8083	3	19.4956	FALSE	Reference CV > 30 %	71.4577	1.2778	3	1.7882	FALSE	Reference CV > 30 %	65.6851	7.43701	3	11.3222	FALSE	Reference CV > 30 %	FALSE
Indole-3-acetic acid	SEOVTRFCIGRIMH-UHFFFAOYSA-N	1.73	fully negative	LC-ESIneg	34.6212	61.4869	3	177.599	FALSE	Reference CV > 30 %	46.7029	6.21897	3	13.316	FALSE	Reference CV > 30 %	47.12	22.4587	3	47.6627	FALSE	Reference CV > 30 %	FALSE
4-Hydroxycoumarin	VXIXUWQIVKSKSA-UHFFFAOYSA-N	1.09	partially negative	LC-ESIneg+LC-ESIpos	69.264	16.2538	6	23.4665	TRUE		64.3119	4.66605	6	7.25535	TRUE		77.9884	15.2476	3	19.5511	TRUE		TRUE
Naproxen	CMWTZPSULFXXJA-UHFFFAOYSA-N	2.98	fully negative	LC-ESIpos	39.6143	17.8702	3	45.1104	FALSE	CV of replicates > 40 %	36.6158	5.49333	3	15.0026	TRUE		36.5279	9.14047	3	25.0232	TRUE		FALSE
Ciprofloxacin	MYSWGUAQZAJSOK-UHFFFAOYSA-N	-0.3	fully positive	LC-ESIpos	33.5645	8.88115	3	26.46	FALSE	Reference CV > 30 %	40.8753	2.36087	3	5.77578	FALSE	Reference CV > 30 %	38.7728	1.00192	3	2.58408	FALSE	Reference CV > 30 %	FALSE
Phenazone	VEQOALNAAJBPNY-UHFFFAOYSA-N	0.72	neutral	LC-ESIpos	47.3365	5.38859	3	11.3836	TRUE		46.2826	4.5589	3	9.85012	TRUE		35.0243	3.03801	3	8.674	TRUE		TRUE
Dichlorvos	OEBRKCOSUFCWJD-UHFFFAOYSA-N	1.28	neutral	LC-ESIpos	4.05747	3.73275	3	91.997	TRUE		5.78038	0.507488	3	8.77948	TRUE		2.62583	2.29798	3	87.5143	TRUE		TRUE
Azinphos methyl	CJJOSEISRRTUQB-UHFFFAOYSA-N	3.01	neutral	LC-ESIpos	2.53697	0.450475	3	17.7564	TRUE		3.93653	0.298963	3	7.59458	TRUE		2.06983	0.231515	3	11.1852	TRUE		TRUE
Monensin	GAOZTHIDHYLHMS-UHFFFAOYSA-N	3.5	fully negative	LC-ESIpos	3.18745	0.797867	3	25.0315	TRUE		2.2561	0.386449	3	17.1291	TRUE		1.33086	0.269047	3	20.216	TRUE		TRUE
Clotrimazole	VNFPBHJOKIVQEB-UHFFFAOYSA-N	5.25	neutral	LC-ESIpos	0	0	3		FALSE	Reference CV > 30 %	0	0	3		FALSE	Reference CV > 30 %	0	0	3		FALSE	Reference CV > 30 %	FALSE
Propyphenazone	PXWLVJLKJGVOKE-UHFFFAOYSA-N	2.14	neutral	LC-ESIpos	4.35635	0.181367	3	4.16327	TRUE		3.88677	0.787362	3	20.2575	TRUE		2.01392	0.191971	3	9.5322	TRUE		TRUE
Dimethoate	MCWXGJITAZMZEV-UHFFFAOYSA-N	1.03	neutral	LC-ESIpos	45.3984	3.99544	3	8.80084	TRUE		46.4102	4.77233	3	10.2829	TRUE		37.1274	2.93647	3	7.90917	TRUE		TRUE
Metoprolol	IUBSYMUCCVWXPE-UHFFFAOYSA-N	1.85	partially positive	LC-ESIpos	35.3727	4.19	3	11.8453	FALSE	Reference CV > 30 %	38.1282	3.53016	3	9.25866	FALSE	Reference CV > 30 %	34.5326	3.23421	3	9.36566	FALSE	Reference CV > 30 %	FALSE
Diuron	XMTQQYYKAHVGBJ-UHFFFAOYSA-N	2.75	neutral	LC-ESIpos	8.43775	0.829626	3	9.83232	TRUE		7.52	0.908691	3	12.0837	TRUE		4.83297	0.332577	3	6.88142	TRUE		TRUE
Isoproturon	PUIYMUZLKQOUOZ-UHFFFAOYSA-N	2.45	neutral	LC-ESIpos	5.76117	0.47079	3	8.17177	TRUE		5.50142	0.879816	3	15.9925	TRUE		3.07953	0.391291	3	12.7062	TRUE		TRUE
Erythromycin	ULGZDMOVFRHVEP-RWJQBGPGSA-N	2.44	partially positive	LC-ESIpos	22.5454	18.086	3	80.2203	FALSE	CV of replicates > 40 %	11.935	6.75646	3	56.6107	TRUE		6.4871	3.77063	3	58.1251	TRUE		FALSE
Ofloxacin	GSDSWSVVBLHKDQ-UHFFFAOYSA-N	0.17	fully positive	LC-ESIpos	0	0	3		FALSE	Reference CV > 30 %	0	0	3		FALSE	Reference CV > 30 %	0	0	3		FALSE	Reference CV > 30 %	FALSE
Atenolol	METKIMKYRPQLGS-UHFFFAOYSA-N	0.24	partially positive	LC-ESIpos	17.1335	13.9427	3	81.377	FALSE	Reference CV > 30 %	10.5088	2.52617	3	24.0386	FALSE	Reference CV > 30 %	20.2203	9.57543	3	47.3556	FALSE	Reference CV > 30 %	FALSE
Cyclophosphamide	CMSMOCZEIVJLDB-UHFFFAOYSA-N	0.53	neutral	LC-ESIpos	0	0	3		TRUE		0	0	3		TRUE		0	0	3		TRUE		TRUE
Gemfibrozil	HEMJJKBWTPKOJG-UHFFFAOYSA-N	4.19	fully negative	LC-ESIpos	0	0	3		FALSE	Reference CV > 30 %	0	0	3		FALSE	Reference CV > 30 %	0	0	3		FALSE	Reference CV > 30 %	FALSE
Diazinon	FHIVAFMUCKRCQO-UHFFFAOYSA-N	3.8	neutral	LC-ESIpos	0.161462	0.142363	3	88.1712	TRUE		0.22337	0.0707924	3	31.6929	TRUE		0.0729531	0.0637999	3	87.4533	TRUE		TRUE
Chlorotoluron	JXCGFZXSOMJFOA-UHFFFAOYSA-N	2.48	neutral	LC-ESIpos	10.3286	0.877538	3	8.49616	TRUE		9.60076	1.24201	3	12.9366	TRUE		5.83362	0.278297	3	4.77057	TRUE		TRUE
Paroxetine	AHOUBRCZNHFOSL-UHFFFAOYSA-N	3.68	fully positive	LC-ESIpos	2.65157	0.22197	3	8.37124	TRUE		3.10607	0.294697	3	9.48778	TRUE		2.26617	0.158462	3	6.9925	TRUE		TRUE
Propranolol	AQHHHDLHHXJYJD-UHFFFAOYSA-N	3.26	partially positive	LC-ESIpos	8.65703	0.638277	3	7.37293	TRUE		9.05816	1.12735	3	12.4456	TRUE		7.30595	0.572082	3	7.83036	TRUE		TRUE
Verapamil	SGTNSNPWRIOYBX-UHFFFAOYSA-N	3.95	partially positive	LC-ESIpos	0.712282	0.199056	3	27.9462	TRUE		0.807444	0.270697	3	33.5251	TRUE		0.38521	0.028093	3	7.2929	TRUE		TRUE
Myclobutanil	HZJKXKUJVSEEFU-UHFFFAOYSA-N	3.19	neutral	LC-ESIpos	1.71194	0.259197	3	15.1406	TRUE		1.32367	0.298008	3	22.5138	TRUE		0	0	3		TRUE		TRUE
Iminostilbene	LCGTWRLJTMHIQZ-UHFFFAOYSA-N	3.54	neutral	LC-ESIpos	3.68826	2.38587	3	64.6882	TRUE		3.9985	1.05688	3	26.4319	TRUE		2.50315	1.34133	3	53.5857	TRUE		TRUE
2-Aminobenzimidazole	JWYUFVNJZUSCSM-UHFFFAOYSA-N	1.07	partially positive	LC-ESIpos	21.5646	6.85922	3	31.8078	FALSE	Reference CV > 30 %	19.6947	3.27397	3	16.6236	FALSE	Reference CV > 30 %	27.2855	12.1656	3	44.5864	FALSE	Reference CV > 30 %	FALSE
Isophorone diamine	RNLHGQLZWXBQNY-UHFFFAOYSA-N	1.44	fully positive	LC-ESIpos	0	3.57697	3		TRUE	Background too high	0	0.911561	3		TRUE	Background too high	1.22202	0.751448	3	61.4925	TRUE		TRUE
3,3'-Dichlorobenzidine	HUWXDEQWWKGHRV-UHFFFAOYSA-N	3.41	neutral	LC-ESIpos	16.0845	5.54216	3	34.4566	TRUE		17.3472	2.04577	3	11.7931	TRUE		14.5768	2.75089	3	18.8717	TRUE		TRUE
N,N'-Dimethyl-p-phenylenediamine	BZORFPDSXLZWJF-UHFFFAOYSA-N	1.14	neutral	LC-ESIpos	50.8621	88.0958	3	173.205	FALSE	Reference CV > 30 %	0	0	3		FALSE	Reference CV > 30 %	0	0	3		FALSE	Reference CV > 30 %	FALSE
4'-Aminoacetanilide	CHMBIJAOCISYEW-UHFFFAOYSA-N	0.29	neutral	LC-ESIpos	1.66534	2.05427	3	123.354	TRUE		0.649489	0.315832	3	48.6278	TRUE		1.18525	0.44184	3	37.2783	TRUE		TRUE
N,N-Dimethyldodecylamine N-oxide	SYELZBGXAIXKHU-UHFFFAOYSA-N	3.5	neutral	LC-ESIpos	23.5128	3.50322	3	14.8992	TRUE		17.6998	3.04691	3	17.2143	TRUE		9.45859	8.28841	3	87.6283	TRUE		TRUE
Triethylcitrate	DOOTYTYQINUNNV-UHFFFAOYSA-N	1.09	neutral	LC-ESIpos	18.1113	0.54286	3	2.99736	TRUE		26.0799	4.3661	3	16.7412	TRUE		16.9834	1.2516	3	7.36954	TRUE		TRUE
Piperonyl butoxide	FIPWRIJSWJWJAI-UHFFFAOYSA-N	4	neutral	LC-ESIpos	0.248986	0.123577	3	49.6321	TRUE		0.336795	0.29358	3	87.1686	TRUE		0.239783	0.0135328	3	5.64378	TRUE		TRUE
Imazalil	PZBPKYOVPCNPJY-UHFFFAOYSA-N	4.03	neutral	LC-ESIpos	0.376297	0.0810626	3	21.5422	TRUE		0.334365	0.200333	3	59.9143	TRUE		0.104316	0.00591924	3	5.67433	TRUE		TRUE
Diflufenican	WYEHFWKAOXOVJD-UHFFFAOYSA-N	4.1	neutral	LC-ESIpos	0	0	3		FALSE	Reference CV > 30 %	0	0	3		FALSE	Reference CV > 30 %	0	0	3		FALSE	Reference CV > 30 %	FALSE
Flusilazole	FQKUGOMFVDPBIZ-UHFFFAOYSA-N	4.09	neutral	LC-ESIpos	0.319728	0.123419	3	38.6012	TRUE		0.382555	0.146608	3	38.3235	TRUE		0.135502	0.00930605	3	6.86781	TRUE		TRUE
Trifloxystrobin	ONCZDRURRATYFI-TVJDWZFNSA-N	4.85	neutral	LC-ESIpos	0	0	3		TRUE		0	0	3		TRUE		0	0	3		TRUE		TRUE
Propoxycarbazone	JTHMVYBOQLDDIY-UHFFFAOYSA-N	0.63	partially negative	LC-ESIpos	27.1117	5.6109	3	20.6955	TRUE		32.0355	2.52718	3	7.88868	TRUE		29.3785	1.37436	3	4.67813	TRUE		TRUE
4-Amino-NN-dimethylbenzenesulfonamide	BABGMPQXLCJMSK-UHFFFAOYSA-N	0.69	neutral	LC-ESIpos	51.5599	3.60615	3	6.9941	FALSE	Reference CV > 30 %	50.482	3.44287	3	6.81999	FALSE	Reference CV > 30 %	42.1758	2.99654	3	7.10488	FALSE	Reference CV > 30 %	FALSE
4-Aminobenzamide	QIKYZXDTTPVVAC-UHFFFAOYSA-N	-0.28	neutral	LC-ESIpos	17.0771	17.5488	3	102.762	FALSE	CV of replicates > 40 %	5.92007	1.69797	3	28.6816	TRUE		10.0258	3.92609	3	39.1599	TRUE		FALSE
2-Methylbenzothiazole	DXYYSGDWQCSKKO-UHFFFAOYSA-N	2.46	neutral	LC-ESIpos	0.082691	0.143225	3	173.205	TRUE		0.252975	0.114167	3	45.1299	TRUE		0.0668921	0.11586	3	173.205	TRUE		TRUE
N-Acetyl-4-aminoantipyrine	OIAGWXKSCXPNNZ-UHFFFAOYSA-N	0.07	neutral	LC-ESIpos	76.7842	3.93879	3	5.12969	FALSE	Reference CV > 30 %	74.2034	2.74183	3	3.69502	FALSE	Reference CV > 30 %	72.0439	10.4256	3	14.4712	FALSE	Reference CV > 30 %	FALSE
4-Aminoantipyrine	RLFWWDJHLFCNIJ-UHFFFAOYSA-N	0.15	neutral	LC-ESIpos	0	0	3		FALSE	Reference CV > 30 %	0	0	3		FALSE	Reference CV > 30 %	0	0	3		FALSE	Reference CV > 30 %	FALSE
Benzophenone-3	DXGLGDHPHMLXJC-UHFFFAOYSA-N	3.88	neutral	LC-ESIpos	1.49607	0.478943	3	32.0133	TRUE		1.88467	0.307073	3	16.2932	TRUE		1.40632	0.170896	3	12.152	TRUE		TRUE
Thiabendazole	WJCNZQLZVWNLKY-UHFFFAOYSA-N	2.39	neutral	LC-ESIpos	23.3419	1.57874	3	6.76354	FALSE	Reference CV > 30 %	13.61	2.01915	3	14.8358	FALSE	Reference CV > 30 %	7.23514	0.834037	3	11.5276	FALSE	Reference CV > 30 %	FALSE
N-isopropyl-N-phenyl-p-phenylenediamine	OUBMGJOQLXMSNT-UHFFFAOYSA-N	3.3	neutral	LC-ESIpos	0	0	3		FALSE	Reference CV > 30 %	0	0	3		FALSE	Reference CV > 30 %	0	0	3		FALSE	Reference CV > 30 %	FALSE
2-Acetonaphthone	XSAYZAUNJMRRIR-UHFFFAOYSA-N	3.04	neutral	LC-ESIpos	0	25.5054	3		FALSE	Background too high	0	29.3679	3		FALSE	Background too high	0	20.1389	3		FALSE	Background too high	FALSE
Metribuzin	FOXFZRUHNHCZPX-UHFFFAOYSA-N	1.5	partially positive	LC-ESIpos	10.9195	1.34048	3	12.276	TRUE		15.2738	1.35297	3	8.85808	TRUE		10.4044	1.81273	3	17.4227	TRUE		TRUE
Prochloraz	TVLSRXXIMLFWEO-UHFFFAOYSA-N	4.08	neutral	LC-ESIpos	0.519444	0.104016	3	20.0245	TRUE		0.456602	0.140255	3	30.7172	TRUE		0.17317	0.0474258	3	27.3869	TRUE		TRUE
Dimethenamid	JLYFCTQDENRSOL-UHFFFAOYSA-N	2.45	neutral	LC-ESIpos	1.44682	0.0526058	3	3.63597	TRUE		2.07939	0.364775	3	17.5424	TRUE		1.24779	0.104625	3	8.3848	TRUE		TRUE
Hexazinone	CAWXEEYDBZRFPE-UHFFFAOYSA-N	1.91	neutral	LC-ESIpos	38.8886	6.58101	3	16.9227	TRUE		35.1182	2.09766	3	5.97315	TRUE		22.529	4.35968	3	19.3514	TRUE		TRUE
Carbetamide	AMRQXHFXNZFDCH-SECBINFHSA-N	1.72	neutral	LC-ESIpos	49.621	7.57004	3	15.2557	TRUE		45.5638	4.55695	3	10.0012	TRUE		37.2484	7.94892	3	21.3403	TRUE		TRUE
Metalaxyl	ZQEIXNIJLIKNTD-UHFFFAOYSA-N	1.88	neutral	LC-ESIpos	5.4061	0.4575	3	8.46266	TRUE		5.15892	0.63497	3	12.3082	TRUE		0.954941	1.65401	3	173.205	TRUE		TRUE
Cyproconazole	UFNOUKDBUJZYDE-UHFFFAOYSA-N	2.95	neutral	LC-ESIpos	2.91279	0.355965	3	12.2208	TRUE		2.32303	0.457972	3	19.7144	TRUE		1.25222	0.0884945	3	7.067	TRUE		TRUE
Cyprodinil	HAORKNGNJCEJBX-UHFFFAOYSA-N	3.62	neutral	LC-ESIpos	0.889737	0.779167	3	87.5727	TRUE		0.732701	0.651998	3	88.9855	TRUE		0.3617	0.327917	3	90.66	TRUE		TRUE
Imidacloprid	YWTYJOPNNQFBPC-UHFFFAOYSA-N	0.38	neutral	LC-ESIpos	49.0084	6.31057	3	12.8765	TRUE		50.1579	4.60345	3	9.1779	TRUE		43.19	2.69907	3	6.24929	TRUE		TRUE
Dimethachlor	SCCDDNKJYDZXMM-UHFFFAOYSA-N	2.63	neutral	LC-ESIpos	2.27227	0.105375	3	4.63743	TRUE		2.96026	0.375076	3	12.6704	TRUE		1.65829	0.0897948	3	5.41491	TRUE		TRUE
Flufenacet	IANUJLZYFUDJIH-UHFFFAOYSA-N	3.01	neutral	LC-ESIpos	0.558387	0.0612195	3	10.9636	TRUE		0.58326	0.143355	3	24.5782	TRUE		0.268807	0.0432315	3	16.0827	TRUE		TRUE
Propachlor	MFOUDYKPLGXPGO-UHFFFAOYSA-N	2.28	neutral	LC-ESIpos	1.58038	0.405436	3	25.6543	TRUE		2.49417	0.439969	3	17.6399	TRUE		1.57532	0.0917405	3	5.82361	TRUE		TRUE
Prosulfocarb	NQLVQOSNDJXLKG-UHFFFAOYSA-N	4.1	neutral	LC-ESIpos	0	0	3		FALSE	Reference CV > 30 %	0.225846	0.195993	3	86.7815	FALSE	Reference CV > 30 %	0	0	3		FALSE	Reference CV > 30 %	FALSE
Kresoxim-methyl	ZOTBXTZVPHCKPN-ZPHPHTNESA-N	4	neutral	LC-ESIpos	0	0	3		TRUE		0	0	3		TRUE		0	0	3		TRUE		TRUE
Pethoxamid	CSWIKHNSBZVWNQ-UHFFFAOYSA-N	3.4	neutral	LC-ESIpos	0	0	3		TRUE		0.187329	0.324463	3	173.205	TRUE		0	0	3		TRUE		TRUE
Ethofumesate	IRCMYGHHKLLGHV-UHFFFAOYSA-N	2.14	neutral	LC-ESIpos	0.619599	1.07318	3	173.205	TRUE		1.94487	1.68584	3	86.6816	TRUE		0.895575	1.55118	3	173.205	TRUE		TRUE
Metamitron	VHCNQEUWZYOAEV-UHFFFAOYSA-N	0.87	neutral	LC-ESIpos	38.8965	2.26273	3	5.8173	FALSE	Reference CV > 30 %	40.6999	3.18453	3	7.82441	FALSE	Reference CV > 30 %	32.1377	2.1489	3	6.68653	FALSE	Reference CV > 30 %	FALSE
Chloridazon	WYKYKTKDBLFHCY-UHFFFAOYSA-N	0.92	neutral	LC-ESIpos	53.688	8.12382	3	15.1315	TRUE		57.0868	3.25425	3	5.70052	TRUE		51.803	4.50158	3	8.68981	TRUE		TRUE
Spiroxamine	PUYXTUJWRLOUCW-UHFFFAOYSA-N	4.78	partially positive	LC-ESIpos	0.0923808	0.0660294	3	71.4753	TRUE		0.08291	0.0533812	3	64.3846	TRUE		0.0434097	0.00858671	3	19.7806	TRUE		TRUE
Pyrazophos	JOOMJVFZQRQWKR-UHFFFAOYSA-N	3.6	neutral	LC-ESIpos	0	0	3		TRUE		0	0	3		TRUE		0	0	3		TRUE		TRUE
Simetryn	MGLWZSOBALDPEK-UHFFFAOYSA-N	2.63	neutral	LC-ESIpos	12.8741	2.2032	3	17.1134	TRUE		5.73103	0.831157	3	14.5028	TRUE		3.34188	0.472791	3	14.1475	TRUE		TRUE
Azoxystrobin	WFDXOXNFNRHQEC-UHFFFAOYSA-N	3.54	neutral	LC-ESIpos	5.12256	0.841513	3	16.4276	TRUE		3.87881	0.439823	3	11.3391	TRUE		2.15067	0.215827	3	10.0353	TRUE		TRUE
Fenpropimorph	RYAUSSKQMZRMAI-ALOPSCKCSA-N	5.03	neutral	LC-ESIpos	0.123733	0.0799113	3	64.5838	TRUE		0.0659616	0.0639009	3	96.8759	TRUE		0.01418	0.0167314	3	117.993	TRUE		TRUE
Epoxiconazole	ZMYFCFLJBGAQRS-UHFFFAOYSA-N	3.72	neutral	LC-ESIpos	0.968376	0.044356	3	4.58046	TRUE		0.628502	0.210162	3	33.4385	TRUE		0.284568	0.0177919	3	6.25225	TRUE		TRUE
Bendiocarb	XEGGRYVFLWGFHI-UHFFFAOYSA-N	1.85	neutral	LC-ESIpos	20.4387	0.98724	3	4.83024	TRUE		26.5241	2.12892	3	8.02636	TRUE		21.6039	1.7447	3	8.07585	TRUE		TRUE
N-Butylbenzenesulfonamide	IPRJXAGUEGOFGG-UHFFFAOYSA-N	1.85	neutral	LC-ESIpos	11.4022	0.854064	3	7.49036	TRUE		17.482	1.51142	3	8.64562	TRUE		11.4626	1.36928	3	11.9456	TRUE		TRUE
Diazepam	AAOVKJBEBIDNHE-UHFFFAOYSA-N	2.92	neutral	LC-ESIpos	9.28971	2.0493	3	22.0599	TRUE		6.69789	0.879335	3	13.1285	TRUE		4.56372	0.396779	3	8.6942	TRUE		TRUE
Tris(2-chloroethyl)phosphate	HQUQLFOMPYWACS-UHFFFAOYSA-N	1.42	neutral	LC-ESIpos	14.9669	1.59974	3	10.6885	TRUE		14.9521	1.77992	3	11.9041	TRUE		9.84409	0.876566	3	8.90449	TRUE		TRUE
Clarithromycin	AGOYDEPGAOXOCK-UHFFFAOYSA-N	3.12	partially positive	LC-ESIpos	22.0457	3.33489	3	15.1272	TRUE		24.442	2.80091	3	11.4594	TRUE		22.3036	2.1881	3	9.81053	TRUE		TRUE
Desethylatrazine	DFWFIQKMSFGDCQ-UHFFFAOYSA-N	1.54	neutral	LC-ESIpos	30.3742	3.66692	3	12.0725	TRUE		26.266	3.25207	3	12.3813	TRUE		18.9919	2.3823	3	12.5438	TRUE		TRUE
Sulfamethoxazole	JLKIGFTWXXRPMT-UHFFFAOYSA-N	0.65	partially negative	LC-ESIpos	56.5111	7.474	3	13.2257	TRUE		58.2541	4.45897	3	7.65435	TRUE		55.3035	2.80895	3	5.07916	TRUE		TRUE
TMDD	LXOFYPKXCSULTL-UHFFFAOYSA-N	2.94	neutral	LC-ESIpos	29.266	4.14925	3	14.1777	FALSE	Background too high	15.5578	22.5779	3	145.123	FALSE	CV of replicates > 40 %	38.6227	5.94641	3	15.3961	TRUE		FALSE
Sulfapyridine	GECHUMIMRBOMGK-UHFFFAOYSA-N	0.47	neutral	LC-ESIpos	8.34878	0.797241	3	9.54919	FALSE	Reference CV > 30 %	7.56624	0.491735	3	6.49907	FALSE	Reference CV > 30 %	8.27927	2.50229	3	30.2235	FALSE	Reference CV > 30 %	FALSE
Desethylterbutylazine	LMKQNTMFZLAJDV-UHFFFAOYSA-N	1.96	neutral	LC-ESIpos	10.0174	1.07319	3	10.7132	TRUE		9.28579	1.02195	3	11.0056	TRUE		6.02947	0.449831	3	7.46054	TRUE		TRUE
Ethion	RIZMRRKBZQXFOY-UHFFFAOYSA-N	4.94	neutral	LC-ESIpos	0	0	3		TRUE		0	0	3		TRUE		0	0	3		TRUE		TRUE
Pirimiphos-methyl	QHOQHJPRIBSPCY-UHFFFAOYSA-N	3.93	neutral	LC-ESIpos	0.601601	0.131365	3	21.836	TRUE		0.452526	0.413424	3	91.3592	TRUE		0.274894	0.239194	3	87.0132	TRUE		TRUE
Ethyl azinphos	RQVGAIADHNPSME-UHFFFAOYSA-N	3.58	neutral	LC-ESIpos	2.46167	0.600242	3	24.3835	TRUE		2.42306	0.180186	3	7.43629	TRUE		1.19201	0.205971	3	17.2793	TRUE		TRUE
Desisopropylatrazine	IVENSCMCQBJAKW-UHFFFAOYSA-N	1.26	neutral	LC-ESIpos	29.048	3.45357	3	11.8892	FALSE	Reference CV > 30 %	28.4481	3.15266	3	11.0821	FALSE	Reference CV > 30 %	24.2246	1.38787	3	5.7292	FALSE	Reference CV > 30 %	FALSE
Caffeine	RYYVLZVUVIJVGH-UHFFFAOYSA-N	0.28	neutral	LC-ESIpos+GC-EI	5.69963	3.02955	6	53.1535	FALSE	Reference CV > 30 %	5.24517	2.27015	6	43.2808	FALSE	Reference CV > 30 %	4.85451	5.27897	6	108.744	FALSE	Reference CV > 30 %	FALSE
Celestolide	IKTHMQYJOWTSJO-UHFFFAOYSA-N	5.31	neutral	LC-ESIpos	0	0	3		TRUE		0	0	3		TRUE		0.0136714	0.0904235	3	661.408	TRUE		TRUE
Tonalide	DNRJTBAOUJJKDY-UHFFFAOYSA-N	5.75	neutral	LC-ESIpos	0.525551	0.910281	3	173.205	TRUE		0	0	3		TRUE		0	0	3		TRUE		TRUE
Cashmeran	MIZGSAALSYARKU-UHFFFAOYSA-N	4.06	neutral	LC-ESIpos	0	0	3		TRUE		0	0	3		TRUE		0	0	3		TRUE		TRUE
Octyl-methoxycinnamate	YBGZDTIWKVFICR-JLHYYAGUSA-N	5.19	neutral	LC-ESIpos+GC-EI	1032.54	738.35	6	71.5084	FALSE	Reference CV > 30 %	1561.11	318.431	6	20.3977	FALSE	Reference CV > 30 %	1055.8	187.294	6	17.7396	FALSE	Reference CV > 30 %	FALSE
2-(2-(Chlorophenyl)amino)benzaldehyde	DAAHPDZFLSFYPJ-UHFFFAOYSA-N	3.91	neutral	LC-ESIpos	0.711653	0.787741	3	110.692	TRUE		0.276087	0.478197	3	173.205	TRUE		0	0	3		TRUE		TRUE
Carbendazim	TWFZGCMQGLPBSX-UHFFFAOYSA-N	1.62	neutral	LC-ESIpos	31.6366	3.15552	3	9.97427	TRUE		24.5156	2.47414	3	10.0921	TRUE		10.6398	9.60071	3	90.234	TRUE		TRUE
Acetaminophen	RZVAJINKPMORJF-UHFFFAOYSA-N	0.4	neutral	LC-ESIpos	0	0	3		FALSE	Reference CV > 30 %	8.81998	15.2767	3	173.205	FALSE	Reference CV > 30 %	19.8995	35.2101	3	176.94	FALSE	Reference CV > 30 %	FALSE
1,2-Benzisothiazolinone	DMSMPAJRVJJAGA-UHFFFAOYSA-N	1.41	neutral	LC-ESIpos	0	0	3		FALSE	Reference CV > 30 %	0	0	3		FALSE	Reference CV > 30 %	0	0	3		FALSE	Reference CV > 30 %	FALSE
Linuron	XKJMBINCVNINCA-UHFFFAOYSA-N	3.08	neutral	LC-ESIpos	5.41711	0.44657	3	8.24369	FALSE	Reference CV > 30 %	6.12316	0.512749	3	8.37394	FALSE	Reference CV > 30 %	3.61081	0.408375	3	11.3098	FALSE	Reference CV > 30 %	FALSE
Terbuthylazine	FZXISNSWEXTPMF-UHFFFAOYSA-N	2.99	neutral	LC-ESIpos	1.40893	0.145802	3	10.3484	TRUE		1.27743	0.317605	3	24.8629	TRUE		0.724462	0.0212014	3	2.9265	TRUE		TRUE
Terbutryn	IROINLKCQGIITA-UHFFFAOYSA-N	3.35	neutral	LC-ESIpos	1.30419	0.105768	3	8.10987	TRUE		1.01121	0.248205	3	24.5454	TRUE		0.516396	0.0300856	3	5.82608	TRUE		TRUE
Carbamazepine	FFGPTBGBLSHEPO-UHFFFAOYSA-N	2.28	neutral	LC-ESIpos	25.3814	2.87282	3	11.3186	TRUE		21.1446	2.32523	3	10.9968	TRUE		13.6314	1.41955	3	10.4139	TRUE		TRUE
Triphenylphosphate	XZZNDPSIHUTMOC-UHFFFAOYSA-N	4.12	neutral	LC-ESIpos	0	21.0312	3		TRUE	Background too high	28.3106	12.3664	3	43.6811	FALSE	Background too high	0	14.4115	3		TRUE	Background too high	FALSE
2-Octyl-4-isothiazolin-3-one	JPMIIZHYYWMHDT-UHFFFAOYSA-N	2.99	neutral	LC-ESIpos	1.23722	0.634868	3	51.314	TRUE		1.02723	0.268291	3	26.118	TRUE		0.459374	0.029887	3	6.50602	TRUE		TRUE
DEET	MMOXZBCLCQITDF-UHFFFAOYSA-N	2.24	neutral	LC-ESIpos	1.24425	0.447505	3	35.9658	FALSE	Reference CV > 30 %	1.54395	0.440729	3	28.5456	FALSE	Reference CV > 30 %	0.964993	0.025503	3	2.64282	FALSE	Reference CV > 30 %	FALSE
Atrazine	MXWJVTOOROXGIU-UHFFFAOYSA-N	2.66	neutral	LC-ESIpos	6.05744	0.654278	3	10.8012	TRUE		4.11588	0.742569	3	18.0415	TRUE		2.38795	0.204349	3	8.55751	TRUE		TRUE
Irgarol	HDHLIWCXDDZUFH-UHFFFAOYSA-N	3.21	neutral	LC-ESIpos	0.86293	0.0850067	3	9.85093	TRUE		0.842331	0.148055	3	17.5768	TRUE		0.421062	0.023241	3	5.51961	TRUE		TRUE
1H-Benzotriazole	QRUDEWIWKLJBPS-UHFFFAOYSA-N	1.54	neutral	LC-ESIpos	47.4492	3.63468	3	7.66014	TRUE		46.6247	3.21446	3	6.89432	TRUE		39.9212	2.11003	3	5.28549	TRUE		TRUE
Propiconazole	STJLVHWMYQXCPB-UHFFFAOYSA-N	3.52	neutral	LC-ESIpos	0.276954	0.244427	3	88.2554	TRUE		0.383917	0.174463	3	45.4428	TRUE		0.116688	0.0516917	3	44.2991	TRUE		TRUE
Metazachlor	STEPQTYSZVCJPV-UHFFFAOYSA-N	2.28	neutral	LC-ESIpos	1.50247	0.108737	3	7.23721	TRUE		1.57503	0.288425	3	18.3124	TRUE		0.820283	0.134361	3	16.3799	TRUE		TRUE
N-Phenyl-1-naphthylamine	XQVWYOYUZDUNRW-UHFFFAOYSA-N	4.31	neutral	LC-ESIpos	2.23351	1.60874	3	72.0273	TRUE		2.70116	0.686539	3	25.4164	TRUE		1.85841	0.507911	3	27.3304	TRUE		TRUE
Chlorfenvinphos	FSAVDKDHPDSCTO-UHFFFAOYSA-N	3.94	neutral	LC-ESIpos	0.151196	0.261878	3	173.205	TRUE		0	0	3		TRUE		0	0	3		TRUE		TRUE
Pirimicarb	YFGYUFNIOHWBOB-UHFFFAOYSA-N	1.73	neutral	LC-ESIpos	6.04585	0.545015	3	9.01469	TRUE		6.08842	1.02581	3	16.8486	TRUE		4.09151	0.278984	3	6.81861	TRUE		TRUE
Metolachlor	WVQBLGZPHOPPFO-UHFFFAOYSA-N	3.22	neutral	LC-ESIpos	0.503762	0.0429203	3	8.51995	TRUE		0.630025	0.119385	3	18.9493	TRUE		0.322595	0.00408517	3	1.26635	TRUE		TRUE
Simazine	ODCWYMIRDDJXKW-UHFFFAOYSA-N	2.29	neutral	LC-ESIpos	9.65048	1.22961	3	12.7415	TRUE		7.56179	1.27677	3	16.8845	TRUE		4.81093	0.554418	3	11.5241	TRUE		TRUE
Primidone	DQMZLTXERSFNPB-UHFFFAOYSA-N	0.61	neutral	LC-ESIpos	6.41731	0.275698	3	4.29617	FALSE	Reference CV > 30 %	9.58277	0.907929	3	9.4746	FALSE	Reference CV > 30 %	4.4356	1.09027	3	24.58	FALSE	Reference CV > 30 %	FALSE
Enrofloxacin	SPFYMRJSYKOXGV-UHFFFAOYSA-N	0.37	neutral	LC-ESIpos	27.2451	4.77844	3	17.5387	FALSE	Reference CV > 30 %	27.7156	2.33894	3	8.43909	FALSE	Reference CV > 30 %	23.8158	1.66269	3	6.98146	FALSE	Reference CV > 30 %	FALSE
Roxithromycin	RXZBMPWDPOLZGW-HITVVWEBSA-N	3.55	partially positive	LC-ESIpos	28.8175	5.15883	3	17.9017	TRUE		29.4771	4.28918	3	14.5509	TRUE		26.8844	3.57337	3	13.2916	TRUE		TRUE
Ranitidine	VMXUWOKSQNHOCA-UKTHLTGXSA-N	0.37	partially positive	LC-ESIpos	33.9375	33.8409	3	99.7153	FALSE	CV of replicates > 40 %	47.8284	46.5146	3	97.2531	FALSE	CV of replicates > 40 %	28.9288	25.1456	3	86.9224	FALSE	CV of replicates > 40 %	FALSE
Warfarin	PJVWKTKQMONHTI-UHFFFAOYSA-N	3.1	fully negative	LC-ESIpos	62.187	10.2759	3	16.5242	TRUE		66.6395	3.45554	3	5.18542	TRUE		62.7991	4.62249	3	7.36076	TRUE		TRUE
(3-Chloro-2-hydroxypropyl)trimethylammonium	XIUCEANTZSXBQQ-UHFFFAOYSA-N	-3.42	neutral	LC-ESIpos	12.028	0	3	0	FALSE	Background too high	0	0	3		FALSE	Background too high	0	0	3		FALSE	Background too high	FALSE
2-Isopropylthioxanthone	KTALPKYXQZGAEG-UHFFFAOYSA-N	4.61	neutral	LC-ESIpos	0	0	3		TRUE		0	0	3		TRUE		0	0	3		TRUE		TRUE
4-Methylbenzylidene camphor	VFTURGJPQCAITG-UHFFFAOYSA-N	4.43	neutral	LC-ESIpos	0	0	3		TRUE		0	0	3		TRUE		0	0	3		TRUE		TRUE
5-Methyl-1H-benzotriazole	LRUDIIUSNGCQKF-UHFFFAOYSA-N	1.71	neutral	LC-ESIpos	45.4543	4.23371	3	9.31421	TRUE		42.2054	5.62847	3	13.3359	TRUE		36.0129	2.66556	3	7.40169	TRUE		TRUE
Benzethonium	SIYLLGKDQZGJHK-UHFFFAOYSA-N	2.25	neutral	LC-ESIpos	29.6907	9.52559	3	32.0827	TRUE		27.0872	12.2102	3	45.0775	FALSE	CV of replicates > 40 %	26.2216	14.1077	3	53.802	FALSE	CV of replicates > 40 %	FALSE
Benzyldimethyldodecylammonium	CYDRXTMLKJDRQH-UHFFFAOYSA-N	2.43	neutral	LC-ESIpos	39.1375	6.69214	3	17.0991	TRUE		43.1773	10.3175	3	23.8956	TRUE		40.3018	17.6495	3	43.7934	FALSE	CV of replicates > 40 %	FALSE
Benzyldimethylhexadecylammonium	QDYLMAYUEZBUFO-UHFFFAOYSA-N	3.67	neutral	LC-ESIpos	10.9769	3.17927	3	28.9634	FALSE	Reference CV > 30 %	13.2355	4.89574	3	36.9894	FALSE	Reference CV > 30 %	12.5888	6.09951	3	48.452	FALSE	Reference CV > 30 %	FALSE
Hexadecyltrimethylammonium	RLGQACBPNDBWTB-UHFFFAOYSA-N	2.66	neutral	LC-ESIpos	17.8755	6.39285	3	35.7632	FALSE	Reference CV > 30 %	27.4301	23.5817	3	85.97	FALSE	Reference CV > 30 %	33.9524	39.3153	3	115.795	FALSE	Reference CV > 30 %	FALSE
Didecyldimethylammonium	JGFDZZLUDWMUQH-UHFFFAOYSA-N	3.85	neutral	LC-ESIpos	15.8297	14.2048	3	89.7347	FALSE	Reference CV > 30 %	0	27.6186	3		FALSE	Background too high	29.9935	50.7479	3	169.197	FALSE	Reference CV > 30 %	FALSE
Diglyme	SBZXBUIDTXKZTM-UHFFFAOYSA-N	-0.18	neutral	LC-ESIpos	0	0	3		FALSE	Reference CV > 30 %	0	0	3		FALSE	Reference CV > 30 %	0	0	3		FALSE	Reference CV > 30 %	FALSE
Ethyl 4-(dimethylamino)benzoate	FZUGPQWGEGAKET-UHFFFAOYSA-N	2.93	neutral	LC-ESIpos	1.27314	0.1445	3	11.3499	TRUE		1.79297	0.234289	3	13.0671	TRUE		1.11188	0.133262	3	11.9852	TRUE		TRUE
Hexadecylpyridinium	NEUSVAOJNUQRTM-UHFFFAOYSA-N	2.29	neutral	LC-ESIpos	20.4175	5.86844	3	28.7423	FALSE	Reference CV > 30 %	19.5043	9.37264	3	48.0541	FALSE	Reference CV > 30 %	19.1097	15.582	3	81.5399	FALSE	Reference CV > 30 %	FALSE
3-Iodopropynyl butylcarbamate	WYVVKGNFXHOCQV-UHFFFAOYSA-N	3.2	neutral	LC-ESIpos	0	0	3		TRUE		0	0	3		TRUE		0	0	3		TRUE		TRUE
Lauryl diethanolamide	AOMUHOFOVNGZAN-UHFFFAOYSA-N	3.95	neutral	LC-ESIpos	24.8688	2.85694	3	11.4881	TRUE		18.5471	3.08516	3	16.6341	TRUE		13.218	2.93648	3	22.2158	TRUE		TRUE
p-Toluenesulfonamide	LMYRWZFENFIFIT-UHFFFAOYSA-N	0.91	neutral	LC-ESIpos	51.8201	5.5434	3	10.6974	TRUE		55.4059	4.71013	3	8.50114	TRUE		52.8141	0.837952	3	1.58661	TRUE		TRUE
Tebuconazole	PXMNMQRDXWABCY-UHFFFAOYSA-N	3.74	neutral	LC-ESIpos	0	0	3		FALSE	Reference CV > 30 %	0	0	3		FALSE	Reference CV > 30 %	0	0	3		FALSE	Reference CV > 30 %	FALSE
Thiacloprid	HOKKPVIRMVDYPB-GXDHUFHOSA-N	1.22	neutral	LC-ESIpos	39.3418	6.04252	3	15.359	TRUE		33.4212	2.52662	3	7.55994	TRUE		25.1326	4.77905	3	19.0153	TRUE		TRUE
Tri(butoxyethyl)phosphate	WTLBZVNBAKMVDP-UHFFFAOYSA-N	3.46	neutral	LC-ESIpos	0.200765	0.254875	3	126.952	TRUE		0.0670821	0.109036	3	162.541	TRUE		0.0878614	0.24491	3	278.746	TRUE		TRUE
Tri-isobutylphosphate	HRKAMJBPFPHCSD-UHFFFAOYSA-N	3.7	neutral	LC-ESIpos	0	0	3		FALSE	Background too high	0	0	3		FALSE	Background too high	0	0	3		FALSE	Background too high	FALSE
Trimethyloctylammonium	HTKPDYSCAPSXIR-UHFFFAOYSA-N	-0.73	neutral	LC-ESIpos	50.4605	3.38147	3	6.70121	FALSE	Reference CV > 30 %	53.1414	4.80511	3	9.04213	FALSE	Reference CV > 30 %	48.0697	2.55187	3	5.3087	FALSE	Reference CV > 30 %	FALSE
TDCPP	ASLWPAWFJZFCKF-UHFFFAOYSA-N	3.26	neutral	LC-ESIpos	4.16263	3.66587	3	88.066	TRUE		4.02042	4.48726	3	111.612	TRUE		2.14095	3.70824	3	173.205	TRUE		TRUE
Tris(1-chloro-2-propyl)phosphate	KVMPUXDNESXNOH-UHFFFAOYSA-N	2.31	neutral	LC-ESIpos	0	1.56947	3		TRUE	Background too high	1.69496	1.95961	3	115.614	TRUE		3.10032	2.41336	3	77.8422	TRUE		TRUE
Metformin	XZWYZXLIPXDOLR-UHFFFAOYSA-N	-1.37	fully positive	LC-ESIpos	33.0424	0	3	0	FALSE	Background too high	9.8242	0	3	0	FALSE	Background too high	12.3561	3.00444	3	24.3155	FALSE	Background too high	FALSE
Lauric isopropanolamide	MMBILEWCGWTAOV-UHFFFAOYSA-N	4.2	neutral	LC-ESIpos	6.55667	1.0096	3	15.3981	TRUE		4.6628	0.309412	3	6.63574	TRUE		2.48955	0.180843	3	7.26409	TRUE		TRUE
Hexa(methoxymethyl)melamine	BNCADMBVWNPPIZ-UHFFFAOYSA-N	1.54	neutral	LC-ESIpos	7.63513	6.75937	3	88.5299	TRUE		3.37298	2.9525	3	87.5338	TRUE		0.745442	1.00268	3	134.509	TRUE		TRUE
Pindolol	JZQKKSLKJUAGIC-UHFFFAOYSA-N	1.86	partially positive	LC-ESIpos	10.4346	18.0853	3	173.32	FALSE	Reference CV > 30 %	4.73493	8.22494	3	173.708	FALSE	Reference CV > 30 %	20.6599	17.9	3	86.6413	FALSE	Reference CV > 30 %	FALSE
Fenuron	XXOYNJXVWVNOOJ-UHFFFAOYSA-N	1.24	neutral	LC-ESIpos	0	0	3		FALSE	Reference CV > 30 %	0	0	3		FALSE	Reference CV > 30 %	0	0	3		FALSE	Reference CV > 30 %	FALSE
Chloroxuron	IVUXTESCPZUGJC-UHFFFAOYSA-N	3.26	neutral	LC-ESIpos	11.009	2.17011	3	19.7122	TRUE		7.37415	0.660319	3	8.95451	TRUE		4.53402	0.443427	3	9.78	TRUE		TRUE
Triphenylphosphine oxide	FIQMHBFVRAXMOP-UHFFFAOYSA-N	3.67	neutral	LC-ESIpos	8.28269	1.2012	3	14.5025	TRUE		8.52583	0.914627	3	10.7277	TRUE		6.25816	0.27662	3	4.42015	TRUE		TRUE
Lenacil	ZTMKADLOSYKWCA-UHFFFAOYSA-N	2.56	neutral	LC-ESIpos	19.9294	2.34779	3	11.7806	TRUE		11.6642	1.6666	3	14.2882	TRUE		6.66334	0.947777	3	14.2238	TRUE		TRUE
Ametryn	RQVYBGPQFYCBGX-UHFFFAOYSA-N	3.04	neutral	LC-ESIpos	24.3064	4.54404	3	18.6948	TRUE		9.35764	2.03924	3	21.7922	TRUE		4.73921	0.845127	3	17.8327	TRUE		TRUE
Sulfamethazine	ASWVTGNCAZCNNR-UHFFFAOYSA-N	0.44	partially negative	LC-ESIpos	0	0	3		FALSE	Reference CV > 30 %	0	0	3		FALSE	Reference CV > 30 %	0	0	3		FALSE	Reference CV > 30 %	FALSE
Ketoconazole	XMAYWYJOQHXEEK-OZXSUGGESA-N	3.61	neutral	LC-ESIpos	17.1723	0.901385	3	5.24906	TRUE		12.7894	1.69827	3	13.2787	TRUE		10.4605	1.77984	3	17.0148	TRUE		TRUE
2-Isopropyl-6-methyl-pyrimidin-4-ol	AJPIUNPJBFBUKK-UHFFFAOYSA-N	0.23	neutral	LC-ESIpos	4.7783	1.81156	3	37.9122	FALSE	Reference CV > 30 %	1.71831	0.471727	3	27.4529	FALSE	Reference CV > 30 %	4.19719	1.93255	3	46.0439	FALSE	Reference CV > 30 %	FALSE
o-Dianisidine	JRBJSXQPQWSCCF-UHFFFAOYSA-N	1.91	neutral	LC-ESIpos	0	0	3		FALSE	Reference CV > 30 %	0	0	3		FALSE	Reference CV > 30 %	0	0	3		FALSE	Reference CV > 30 %	FALSE
Bis(4-chlorophenyl)sulfone	GPAPPPVRLPGFEQ-UHFFFAOYSA-N	3.73	neutral	LC-ESIpos	0	0	3		TRUE		0	0	3		TRUE		0	0	3		TRUE		TRUE
Diphenylphosphate	ASMQGLCHMVWBQR-UHFFFAOYSA-N	1.39	fully negative	LC-ESIpos	46.4051	13.2443	3	28.5405	TRUE		55.9869	6.60812	3	11.803	TRUE		49.823	8.22207	3	16.5026	TRUE		TRUE
N-Ethyl-o-toluenesulfonamide	NATWUQFQFMZVMT-UHFFFAOYSA-N	1.56	neutral	LC-ESIpos	19.8329	2.84421	3	14.3409	TRUE		25.6934	2.49163	3	9.69756	TRUE		18.7975	3.02676	3	16.1019	TRUE		TRUE
2-(Methylthio)benzothiazole	UTBVIMLZIRIFFR-UHFFFAOYSA-N	2.87	neutral	LC-ESIpos	0.930916	0.84079	3	90.3185	TRUE		0.542927	0.940376	3	173.205	TRUE		0	0	3		TRUE		TRUE
Triglyme	YFNKIDBQEZZDLK-UHFFFAOYSA-N	-0.38	neutral	LC-ESIpos	0	0	3		FALSE	Reference CV > 30 %	0	0	3		FALSE	Reference CV > 30 %	0	0	3		FALSE	Reference CV > 30 %	FALSE
Methylchloroisothiazolinone	DHNRXBZYEKSXIM-UHFFFAOYSA-N	1.12	neutral	LC-ESIpos	0	0	3		FALSE	Reference CV > 30 %	0	0	3		FALSE	Reference CV > 30 %	0	0	3		FALSE	Reference CV > 30 %	FALSE
4-Hydroxybenzotriazole	JMTMSDXUXJISAY-UHFFFAOYSA-N	1.09	partially negative	LC-ESIpos	6.87035	0.798839	3	11.6273	FALSE	Reference CV > 30 %	6.45807	0.452027	3	6.99943	FALSE	Reference CV > 30 %	6.43438	1.70639	3	26.5199	FALSE	Reference CV > 30 %	FALSE
Aniline Yellow	QPQKUYVSJWQSDY-CCEZHUSRSA-N	3.32	neutral	LC-ESIpos	6.6549	1.61309	3	24.2392	TRUE		7.548	0.927117	3	12.283	TRUE		5.18761	0.913143	3	17.6024	TRUE		TRUE
4,4'-Methylene-bis(2-methyl aniline)	WECDUOXQLAIPQW-UHFFFAOYSA-N	2.64	neutral	LC-ESIpos	4.29076	0.412454	3	9.61259	TRUE		4.73512	0.384876	3	8.12812	TRUE		2.61094	0.214565	3	8.21792	TRUE		TRUE
4,4'-Thiodianiline	ICNFHJVPAJKPHW-UHFFFAOYSA-N	1.89	neutral	LC-ESIpos	11.6572	2.82014	3	24.1923	TRUE		10.5701	2.55038	3	24.1283	TRUE		7.76916	1.44187	3	18.5589	TRUE		TRUE
Michler's ketone	VVBLNCFGVYUYGU-UHFFFAOYSA-N	3.58	neutral	LC-ESIpos	1.38181	0.40774	3	29.5078	TRUE		1.10054	0.122729	3	11.1517	TRUE		0.502277	0.0913393	3	18.185	TRUE		TRUE
Benzothiazole	IOJUPLGTWVMSFF-UHFFFAOYSA-N	2.09	neutral	LC-ESIpos	0	0	3		TRUE		0	0	3		TRUE		0	0	3		TRUE		TRUE
Desphenyl chloridazon	FEWPCPCEGBPTAL-UHFFFAOYSA-N	-0.63	fully negative	LC-ESIpos	2.76172	0.750928	3	27.1906	TRUE		2.06317	0.856116	3	41.4953	TRUE		3.77177	0.808635	3	21.4392	TRUE		TRUE
2,6-Dichlorobenzamide	JHSPCUHPSIUQRB-UHFFFAOYSA-N	1.28	neutral	LC-ESIpos	6.98231	1.01507	3	14.5377	FALSE	Reference CV > 30 %	6.76878	0.530784	3	7.84164	FALSE	Reference CV > 30 %	6.84211	1.50035	3	21.9281	FALSE	Reference CV > 30 %	FALSE
3,4-Dichlorophenylurea	CYESCLHCWJKRKM-UHFFFAOYSA-N	2.5	neutral	LC-ESIpos	40.146	4.30559	3	10.7248	TRUE		40.9154	2.99601	3	7.32245	TRUE		36.4538	1.07176	3	2.94004	TRUE		TRUE
4-Isopropylaniline	LRTFPLFDLJYEKT-UHFFFAOYSA-N	2.24	neutral	LC-ESIpos	2.81581	0.929907	3	33.0245	FALSE	Reference CV > 30 %	3.233	0.353436	3	10.9322	FALSE	Reference CV > 30 %	1.85074	0.319083	3	17.2408	FALSE	Reference CV > 30 %	FALSE
Lidocaine	NNJVILVZKWQKPM-UHFFFAOYSA-N	2.33	partially positive	LC-ESIpos	1.65508	0.096396	3	5.82426	FALSE	Reference CV > 30 %	1.53657	1.34283	3	87.3913	FALSE	Reference CV > 30 %	1.32398	0.349197	3	26.3748	FALSE	Reference CV > 30 %	FALSE
2,6-Xylidine	UFFBMTHBGFGIHF-UHFFFAOYSA-N	1.64	neutral	LC-ESIpos	0	0	3		FALSE	Reference CV > 30 %	0	0	3		FALSE	Reference CV > 30 %	0	0	3		FALSE	Reference CV > 30 %	FALSE
Tramadol	TVYLLZQTGLZFBW-ZBFHGGJFSA-N	2.54	partially positive	LC-ESIpos	0	0	3		FALSE	Reference CV > 30 %	0	0	3		FALSE	Reference CV > 30 %	0	0	3		FALSE	Reference CV > 30 %	FALSE
Capecitabine	GAGWJHPBXLXJQN-UORFTKCHSA-N	0.67	neutral	LC-ESIpos	44.1246	5.05926	3	11.4659	TRUE		48.5662	5.47533	3	11.274	TRUE		44.2025	1.70912	3	3.86658	TRUE		TRUE
Dimethylaminophenazone	RMMXTBMQSGEXHJ-UHFFFAOYSA-N	1.1	neutral	LC-ESIpos	0	0	3		FALSE	Reference CV > 30 %	0	0	3		FALSE	Reference CV > 30 %	0	0	3		FALSE	Reference CV > 30 %	FALSE
Methotrexate	FBOZXECLQNJBKD-ZDUSSCGKSA-N	-0.56	fully negative	LC-ESIpos	0	0	3		FALSE	Reference CV > 30 %	0	0	3		FALSE	Reference CV > 30 %	0	0	3		FALSE	Reference CV > 30 %	FALSE
7-Hydroxymethotrexate	HODZDDDNGRLGSI-NSHDSACASA-N	-0.69	fully negative	LC-ESIpos	38.5154	7.47922	3	19.4188	TRUE		45.7462	5.46103	3	11.9377	TRUE		40.2934	0.480327	3	1.19207	TRUE		TRUE
Icaridin	QLHULAHOXSSASE-UHFFFAOYSA-N	1.87	neutral	LC-ESIpos	2.45744	0.237527	3	9.66562	TRUE		2.67224	0.363856	3	13.6161	TRUE		1.5782	0.103269	3	6.54348	TRUE		TRUE
Cotinine	UIKROCXWUNQSPJ-VIFPVBQESA-N	0.17	neutral	LC-ESIpos	6.8296	6.35415	3	93.0384	TRUE		2.33385	0.488088	3	20.9134	TRUE		4.12535	1.36699	3	33.1362	TRUE		TRUE
Trimethoprim	IEDVJHCEMCRBQM-UHFFFAOYSA-N	1.12	neutral	LC-ESIpos	25.1086	22.1582	3	88.2494	FALSE	Reference CV > 30 %	31.6137	28.9892	3	91.6982	FALSE	Reference CV > 30 %	4.77136	8.0145	3	167.971	FALSE	Reference CV > 30 %	FALSE
4-Formyl-antipyrine	QFYZFYDOEJZMDX-UHFFFAOYSA-N	0.05	neutral	LC-ESIpos	61.8909	5.4839	3	8.86059	FALSE	Reference CV > 30 %	63.6771	2.87573	3	4.51611	FALSE	Reference CV > 30 %	57.4033	3.77125	3	6.56974	FALSE	Reference CV > 30 %	FALSE
Crotamiton	DNTGGZPQPQTDQF-XBXARRHUSA-N	2.35	neutral	LC-ESIpos	0	0	3		TRUE		0	0	3		TRUE		0	0	3		TRUE		TRUE
ISO E Super	FVUGZKDGWGKCFE-UHFFFAOYSA-N	4.72	neutral	LC-ESIpos	0	0	3		TRUE		0	0	3		TRUE		0	0	3		TRUE		TRUE
10,11-Dihydro-10,11-dihydroxycarbamazepine	PRGQOPPDPVELEG-UHFFFAOYSA-N	0.45	neutral	LC-ESIpos	18.8901	32.7186	3	173.205	FALSE	CV of replicates > 40 %	69.9277	7.49477	3	10.7179	TRUE		18.131	31.4039	3	173.205	FALSE	CV of replicates > 40 %	FALSE
Quinoxyfen	WRPIRSINYZBGPK-UHFFFAOYSA-N	5.62	neutral	LC-ESIpos	0.214562	0.0187917	3	8.75819	FALSE	Background too high	0.231609	0.059682	3	25.7684	TRUE		0.13298	0	3	0	FALSE	Background too high	FALSE
Cetirizine	ZKLPARSLTMPFCP-UHFFFAOYSA-N	2.52	fully negative	LC-ESIpos	47.2404	6.55858	3	13.8834	TRUE		52.28	5.31514	3	10.1667	TRUE		47.6964	2.88717	3	6.05322	TRUE		TRUE
2-Hydroxycarbamazepine	VPZIYMMSJFWLSP-UHFFFAOYSA-N	2.01	neutral	LC-ESIpos	57.6972	10.8376	3	18.7836	TRUE		55.5783	6.68097	3	12.0208	TRUE		51.6712	11.0887	3	21.4602	TRUE		TRUE
10,11-Dihydro-10-hydroxycarbamazepine	BMPDWHIDQYTSHX-UHFFFAOYSA-N	1.41	neutral	LC-ESIpos	59.7644	8.39913	3	14.0537	TRUE		60.7777	5.95971	3	9.80575	TRUE		55.6431	7.67719	3	13.7972	TRUE		TRUE
Amantadine	DKNWSYNQZKUICI-UHFFFAOYSA-N	2.54	fully positive	LC-ESIpos	2.69131	0.725868	3	26.9708	FALSE	Reference CV > 30 %	2.54891	0.304575	3	11.9492	FALSE	Reference CV > 30 %	3.148	1.26972	3	40.3341	FALSE	Reference CV > 30 %	FALSE
Clomazone	KIEDNEWSYUYDSN-UHFFFAOYSA-N	2.36	neutral	LC-ESIpos	1.1859	0.241428	3	20.3582	TRUE		1.80564	0.377648	3	20.9149	TRUE		1.05934	0.132315	3	12.4903	TRUE		TRUE
Methiocarb	YFBPRJGDJKVWAH-UHFFFAOYSA-N	2.86	neutral	LC-ESIpos	0	0	3		TRUE		0	0	3		TRUE		0	0	3		TRUE		TRUE
Pendimethalin	CHIFOSRWCNZCFN-UHFFFAOYSA-N	4.83	neutral	LC-ESIpos	0	0	3		TRUE		0.100248	0.173635	3	173.205	TRUE		0	0	3		TRUE		TRUE
Boscalid	WYEMLYFITZORAB-UHFFFAOYSA-N	4.69	neutral	LC-ESIpos	4.81834	0.753393	3	15.636	TRUE		5.1963	0.481134	3	9.25917	TRUE		3.12991	0.172758	3	5.5196	TRUE		TRUE
Prothioconazole-desthio	HHUQPWODPBDTLI-UHFFFAOYSA-N	3.06	neutral	LC-ESIpos	0.692891	0.0589376	3	8.50604	TRUE		0.829239	0.219343	3	26.4511	TRUE		0.427996	0.0245446	3	5.73476	TRUE		TRUE
Sotalol	ZBMZVLHSJCTVON-UHFFFAOYSA-N	0.29	partially positive	LC-ESIpos	46.6635	52.3752	3	112.24	FALSE	CV of replicates > 40 %	21.4659	3.88115	3	18.0805	TRUE		30.9093	11.6693	3	37.7534	TRUE		FALSE
N-Formyl-4-aminoantipyrine	WSJBSKRPKADYRQ-UHFFFAOYSA-N	-0.25	neutral	LC-ESIpos	46.1721	2.57464	3	5.57618	FALSE	Reference CV > 30 %	46.858	1.58183	3	3.3758	FALSE	Reference CV > 30 %	48.6347	4.96353	3	10.2057	FALSE	Reference CV > 30 %	FALSE
Amidosulfobetaine-14	UTSXERRKRAEDOV-UHFFFAOYSA-O	-0.95	neutral	LC-ESIpos	25.7417	5.2775	3	20.5017	TRUE		26.1035	6.54105	3	25.0581	TRUE		25.1717	4.15852	3	16.5206	TRUE		TRUE
Flurtamone	NYRMIJKDBAQCHC-UHFFFAOYSA-N	3.9	partially positive	LC-ESIpos	15.4571	2.09475	3	13.552	TRUE		10.9775	1.35435	3	12.3375	TRUE		6.81632	0.473379	3	6.94479	TRUE		TRUE
Gabapentin	UGJMXCAKCUNAIE-UHFFFAOYSA-N	1.1	neutral	LC-ESIpos	0	0	3		TRUE		0	0	3		TRUE		0.00483494	0.00837436	3	173.205	TRUE		TRUE
Picolinafen	CWKFPEBMTGKLKX-UHFFFAOYSA-N	3.84	neutral	LC-ESIpos	0	0	3		TRUE		0	0	3		TRUE		0	0	3		TRUE		TRUE
Finasteride	DBEPLOCGEIEOCV-WSBQPABSSA-N	3.01	neutral	LC-ESIpos	9.27803	1.51091	3	16.2848	TRUE		5.81384	1.18108	3	20.315	TRUE		3.05041	0.416306	3	13.6476	TRUE		TRUE
Diphenhydramine	ZZVUWRFHKOJYTH-UHFFFAOYSA-N	3.71	partially positive	LC-ESIpos	0.352513	0.0136223	3	3.86435	TRUE		0.463773	0.19295	3	41.6044	TRUE		0.235663	0.0391558	3	16.6152	TRUE		TRUE
Acetyl-sulfamethoxazole	GXPIUNZCALHVBA-UHFFFAOYSA-N	1.06	partially negative	LC-ESIpos	51.729	7.13859	3	13.8	TRUE		51.4198	3.4652	3	6.73904	TRUE		49.3359	6.18658	3	12.5397	TRUE		TRUE
Citalopram	WSEQXVZVJXJVFP-UHFFFAOYSA-N	3.39	partially positive	LC-ESIpos	1.2688	0.118575	3	9.3455	TRUE		1.57568	0.329872	3	20.9352	TRUE		0.910815	0.181077	3	19.8808	TRUE		TRUE
Lauramidopropylbetaine	MRUAUOIMASANKQ-UHFFFAOYSA-O	0.33	neutral	LC-ESIpos	20.9173	3.44471	3	16.4682	TRUE		14.101	37.9103	3	268.849	FALSE	CV of replicates > 40 %	0	8.2036	3		TRUE	Background too high	FALSE
4-Chloroaniline	QSNSCYSYFYORTR-UHFFFAOYSA-N	1.79	neutral	LC-ESIpos	11.4028	2.32932	3	20.4276	TRUE		14.5823	1.54275	3	10.5796	TRUE		9.70694	1.73014	3	17.8237	TRUE		TRUE
Amiodarone	IYIKLHRQXLHMJQ-UHFFFAOYSA-N	7.36	partially positive	LC-ESIpos	0.357434	0.173848	3	48.6378	TRUE		0.127453	0.0494932	3	38.8324	TRUE		0	0	3		FALSE	Background too high	FALSE
Amitriptyline	KRMDCWKBEZIMAB-UHFFFAOYSA-N	4.72	partially positive	LC-ESIpos	0.151869	0.263045	3	173.205	TRUE		0.139864	0.121436	3	86.8245	TRUE		0.0766531	0.0664722	3	86.7182	TRUE		TRUE
Azelastine	MBUVEWMHONZEQD-UHFFFAOYSA-N	4.3	partially positive	LC-ESIpos	1.02766	0.136444	3	13.2772	TRUE		1.27373	0.30923	3	24.2775	TRUE		0.461122	0.412832	3	89.5276	TRUE		TRUE
Azithromycin	MQTOSJVFKKJCRP-UHFFFAOYSA-N	3.29	fully positive	LC-ESIpos	37.818	5.04943	3	13.3519	FALSE	Reference CV > 30 %	40.5286	3.89668	3	9.61466	FALSE	Reference CV > 30 %	34.5098	3.53471	3	10.2426	FALSE	Reference CV > 30 %	FALSE
Bisoprolol	VHYCDWMUTMEGQY-UHFFFAOYSA-N	2.21	partially positive	LC-ESIpos	32.1644	3.33568	3	10.3707	TRUE		34.3687	3.65708	3	10.6407	TRUE		31.146	2.68012	3	8.60502	TRUE		TRUE
Bupropion	SNPPWIUOZRMYNY-UHFFFAOYSA-N	3.08	partially positive	LC-ESIpos	0.172826	0.0122086	3	7.06408	FALSE	Reference CV > 30 %	0.251652	0.0895205	3	35.5731	FALSE	Reference CV > 30 %	0.12963	0.0195639	3	15.0922	FALSE	Reference CV > 30 %	FALSE
Desloratadine	JAUOIFJMECXRGI-UHFFFAOYSA-N	4.8	fully positive	LC-ESIpos	3.66766	0.830755	3	22.6508	TRUE		4.32136	0.438413	3	10.1453	TRUE		2.92827	0.673224	3	22.9905	TRUE		TRUE
Duloxetine	ZEUITGRIYCTCEM-UHFFFAOYSA-N	4.03	partially positive	LC-ESIpos	0	0	3		FALSE	Reference CV > 30 %	0	0	3		FALSE	Reference CV > 30 %	0	0	3		FALSE	Reference CV > 30 %	FALSE
EDDP	AJRJPORIQGYFMT-PVOVUMCXSA-N	4.91	partially positive	LC-ESIpos	0.239724	0.143743	3	59.9619	TRUE		0.248693	0.138142	3	55.547	TRUE		0.0928106	0.0116137	3	12.5133	TRUE		TRUE
Fluconazole	RFHAOTPXVQNOHP-UHFFFAOYSA-N	0.7	neutral	LC-ESIpos	42.2084	4.31116	3	10.214	TRUE		42.2219	4.77099	3	11.2998	TRUE		36.5788	3.114	3	8.51311	TRUE		TRUE
Glibenclamide	ZNNLBTZKUZBEKO-UHFFFAOYSA-N	3.79	partially negative	LC-ESIpos	33.4042	15.8687	3	47.505	FALSE	CV of replicates > 40 %	43.3709	2.05967	3	4.74898	TRUE		37.9849	3.77091	3	9.9274	TRUE		FALSE
Glimepiride	WIGIZIANZCJQQY-UHFFFAOYSA-N	3.17	partially negative	LC-ESIpos	46.6281	3.3806	3	7.25014	TRUE		45.169	1.81077	3	4.00888	TRUE		42.0836	3.02417	3	7.18612	TRUE		TRUE
Ketamine	YQEZLKZALYSWHR-UHFFFAOYSA-N	2.12	neutral	LC-ESIpos	0.62172	0.557904	3	89.7355	FALSE	Reference CV > 30 %	0.994579	0.216285	3	21.7464	FALSE	Reference CV > 30 %	0.551092	0.0705083	3	12.7943	FALSE	Reference CV > 30 %	FALSE
Loperamide	RDOIQAHITMMDAJ-UHFFFAOYSA-N	4.47	partially positive	LC-ESIpos	3.97838	0.259831	3	6.53107	TRUE		3.92982	0.722125	3	18.3755	TRUE		2.64195	0.0966017	3	3.65646	TRUE		TRUE
Lorazepam	DIWRORZWFLOCLC-UHFFFAOYSA-N	2.49	neutral	LC-ESIpos	38.8497	5.54974	3	14.2852	TRUE		38.8504	2.95179	3	7.59784	TRUE		31.0572	1.79422	3	5.77714	TRUE		TRUE
Memantine	BUGYDGFZZOZRHP-UHFFFAOYSA-N	3.48	fully positive	LC-ESIpos	6.36095	0.419665	3	6.59752	TRUE		7.03043	1.22031	3	17.3576	TRUE		5.5321	0.959914	3	17.3517	TRUE		TRUE
Miconazole	BYBLEWFAAKGYCD-UHFFFAOYSA-N	6.2	neutral	LC-ESIpos	0.659295	0.14548	3	22.066	TRUE		0.405235	0.135749	3	33.4987	TRUE		0.116567	0.0823115	3	70.613	TRUE		TRUE
Mirtazapine	RONZAEMNMFQXRA-UHFFFAOYSA-N	3.01	neutral	LC-ESIpos	0.184939	0.0280207	3	15.1513	FALSE	Reference CV > 30 %	0.210295	0.109956	3	52.2867	FALSE	Reference CV > 30 %	0.0508693	0.0352501	3	69.2954	FALSE	Reference CV > 30 %	FALSE
Norfloxacin	OGJPXUAPXNRGGI-UHFFFAOYSA-N	-0.57	fully positive	LC-ESIpos	34.2368	13.1057	3	38.2797	FALSE	Reference CV > 30 %	39.786	2.93402	3	7.3745	FALSE	Reference CV > 30 %	38.0454	0.389029	3	1.02254	FALSE	Reference CV > 30 %	FALSE
Oxazepam	ADIMAYPTOBDMTL-UHFFFAOYSA-N	2.06	neutral	LC-ESIpos	29.1237	3.97066	3	13.6338	TRUE		30.3864	2.40711	3	7.92167	TRUE		27.7308	1.86896	3	6.73965	TRUE		TRUE
Promethazin	PWWVAXIEGOYWEE-UHFFFAOYSA-N	4.58	partially positive	LC-ESIpos	0.160138	0.110178	3	68.8021	TRUE		0.171601	0.131078	3	76.3854	TRUE		0.00932419	0.00996023	3	106.821	TRUE		TRUE
Risperidone	RAPZEAPATHNIPO-UHFFFAOYSA-N	2.6	partially positive	LC-ESIpos	4.70699	0.660773	3	14.0381	TRUE		3.8965	0.900781	3	23.1177	TRUE		2.32378	0.588057	3	25.3061	TRUE		TRUE
Sertraline	VGKDLMBJGBXTGI-SJCJKPOMSA-N	5.18	partially positive	LC-ESIpos	0.29615	0.108705	3	36.7061	TRUE		0.321131	0.105664	3	32.9038	TRUE		0.0943688	0.0884063	3	93.6817	TRUE		TRUE
Telmisartan	RMMXLENWKUUMAY-UHFFFAOYSA-N	7	fully negative	LC-ESIpos	43.6234	3.37646	3	7.74002	TRUE		46.2201	1.01124	3	2.18788	TRUE		43.5064	2.08057	3	4.78223	TRUE		TRUE
Temazepam	SEQDDYPDSLOBDC-UHFFFAOYSA-N	2.11	neutral	LC-ESIpos	30.4201	4.78788	3	15.7392	TRUE		27.9136	3.12927	3	11.2106	TRUE		22.0106	2.11686	3	9.61745	TRUE		TRUE
o-Toluidine	RNVCVTLRINQCPJ-UHFFFAOYSA-N	1.47	neutral	LC-ESIpos	4.66497	6.81624	3	146.116	TRUE		1.92152	0.627979	3	32.6813	TRUE		1.2009	0.906744	3	75.5052	TRUE		TRUE
N-Methyl-2-pyrrolidone	SECXISVLQFMRJM-UHFFFAOYSA-N	-0.34	neutral	LC-ESIpos	5.2058	9.06107	3	174.057	FALSE	Reference CV > 30 %	0	0	3		FALSE	Reference CV > 30 %	0	0.323851	3		FALSE	Background too high	FALSE
Dicyclohexylphthalate	VOWAEIGWURALJQ-UHFFFAOYSA-N	5.32	neutral	LC-ESIpos	0	0	3		TRUE		0	0	3		TRUE		0	0	3		TRUE		TRUE
Triethylphosphate	DQWPFSLDHJDLRL-UHFFFAOYSA-N	1.02	neutral	LC-ESIpos	12.0704	6.9866	3	57.8823	TRUE		15.7848	2.15128	3	13.6288	TRUE		6.73611	1.07443	3	15.9504	TRUE		TRUE
Tris(2-ethylhexl)phosphate	GTVWRXDRKAHEAD-UHFFFAOYSA-N	8.96	neutral	LC-ESIpos	3.79413	0.753666	3	19.864	FALSE	Reference CV > 30 %	4.20602	1.40612	3	33.4312	FALSE	Reference CV > 30 %	2.88977	1.1957	3	41.3769	FALSE	Reference CV > 30 %	FALSE
Tricresylphosphate	BOSMZFBHAYFUBJ-UHFFFAOYSA-N	5	neutral	LC-ESIpos	0	0	3		TRUE		0	0	3		TRUE		0	0	3		TRUE		TRUE
Bis(2-ethylhexyl)phosphate	SEGLCEQVOFDUPX-UHFFFAOYSA-N	5.13	fully negative	LC-ESIpos	4.62254	1.10921	3	23.9956	FALSE	Reference CV > 30 %	3.43696	0.243628	3	7.08846	FALSE	Reference CV > 30 %	1.01752	0.928022	3	91.2041	FALSE	Reference CV > 30 %	FALSE
Fenthion	PNVJTZOFSHSLTO-UHFFFAOYSA-N	3.8	neutral	LC-ESIpos	0	0	3		TRUE		0	0	3		TRUE		0	0	3		TRUE		TRUE
Di-n-butyl phosphate	JYFHYPJRHGVZDY-UHFFFAOYSA-N	1.51	fully negative	LC-ESIpos	0	0	3		TRUE		0	0	3		TRUE		0	0	3		TRUE		TRUE
Propamocarb	WZZLDXDUQPOXNW-UHFFFAOYSA-N	1.15	fully positive	LC-ESIpos	2.11381	2.11508	3	100.06	FALSE	Reference CV > 30 %	4.23585	1.44821	3	34.1894	FALSE	Reference CV > 30 %	12.3732	11.0341	3	89.1774	FALSE	Reference CV > 30 %	FALSE
Prosulfuron	LTUNNEGNEKBSEH-UHFFFAOYSA-N	2.79	fully negative	LC-ESIpos	48.5052	10.573	3	21.7976	TRUE		50.6357	4.75446	3	9.38954	TRUE		45.2928	5.15267	3	11.3763	TRUE		TRUE
Acetochlor	VTNQPKFIQCLBDU-UHFFFAOYSA-N	2.99	neutral	LC-ESIpos	0.37421	0.324855	3	86.8107	TRUE		0.621384	0.545593	3	87.8028	TRUE		0	0	3		TRUE		TRUE
2-Hydroxyatrazine	NFMIMWNQWAWNDW-UHFFFAOYSA-N	2.71	neutral	LC-ESIpos	5.6221	1.04181	3	18.5306	FALSE	Reference CV > 30 %	5.57077	0.440547	3	7.9082	FALSE	Reference CV > 30 %	6.31147	2.00057	3	31.6974	FALSE	Reference CV > 30 %	FALSE
Omethoate	PZXOQEXFMJCDPG-UHFFFAOYSA-N	-0.39	neutral	LC-ESIpos	27.4515	14.7113	3	53.5901	FALSE	CV of replicates > 40 %	13.5374	2.29184	3	16.9298	TRUE		26.8051	11.4399	3	42.6782	FALSE	CV of replicates > 40 %	FALSE
Triadimenol	BAZVSMNPJJMILC-UHFFFAOYSA-N	3.05	neutral	LC-ESIpos	0	0	3		TRUE		0	0	3		TRUE		0	0	3		TRUE		TRUE
Ethylenethiourea	PDQAZBWRQCGBEV-UHFFFAOYSA-N	-0.52	neutral	LC-ESIpos	0	0	3		TRUE		0.0881752	0.152724	3	173.205	TRUE		0.15014	0.26005	3	173.205	TRUE		TRUE
Methomyl	UHXUZOCRWCRNSJ-QPJJXVBHSA-N	0.55	neutral	LC-ESIpos	53.917	2.86652	3	5.31654	FALSE	Reference CV > 30 %	51.7669	1.7275	3	3.33707	FALSE	Reference CV > 30 %	41.4543	6.53967	3	15.7756	FALSE	Reference CV > 30 %	FALSE
Thiophanate-methyl	QGHREAKMXXNCOA-UHFFFAOYSA-N	1.26	partially negative	LC-ESIpos	0	0	3		FALSE	Reference CV > 30 %	1.66133	1.44152	3	86.7692	FALSE	Reference CV > 30 %	1.2038	1.09176	3	90.6929	FALSE	Reference CV > 30 %	FALSE
Abamectin	RRZXIRBKKLTSOM-XPNPUAGNSA-N	5.94	neutral	LC-ESIpos	0	0	3		FALSE	Reference CV > 30 %	0	0	3		FALSE	Reference CV > 30 %	0.633465	1.09719	3	173.205	FALSE	Reference CV > 30 %	FALSE
(Benzothiazol-2-ylthio)methyl thiocyanate	TUBQDCKAWGHZPF-UHFFFAOYSA-N	2.91	neutral	LC-ESIpos	0	0	3		TRUE		0	0	3		TRUE		0	0	3		TRUE		TRUE
DCOIT	PORQOHRXAJJKGK-UHFFFAOYSA-N	4.43	neutral	LC-ESIpos	0	0	3		TRUE		0	0	3		TRUE		0	0	3		TRUE		TRUE
Isophorone	HJOVHMDZYOCNQW-UHFFFAOYSA-N	1.99	neutral	LC-ESIpos	0	0	3		TRUE		0	0	3		TRUE		0	0	3		TRUE		TRUE
Benzidine	HFACYLZERDEVSX-UHFFFAOYSA-N	1.47	neutral	LC-ESIpos	6.24543	0.899856	3	14.4082	TRUE		6.10774	1.05627	3	17.294	TRUE		3.81306	0.979657	3	25.6921	TRUE		TRUE
3,3'-Dimethylbenzidine	NUIURNJTPRWVAP-UHFFFAOYSA-N	2.4	neutral	LC-ESIpos	9.63627	1.45455	3	15.0946	FALSE	Reference CV > 30 %	10.3586	1.72746	3	16.6765	FALSE	Reference CV > 30 %	7.56773	0.249664	3	3.29907	FALSE	Reference CV > 30 %	FALSE
1-Naphthylamine	RUFPHBVGCFYCNW-UHFFFAOYSA-N	2.3	neutral	LC-ESIpos	11.2242	0.882257	3	7.86034	TRUE		12.308	2.60868	3	21.195	TRUE		6.22387	5.39022	3	86.6056	TRUE		TRUE
2-Amino-3,8-dimethylimidazo-[4,5-f]quinoxaline (MeIQx)	DVCCCQNKIYNAKB-UHFFFAOYSA-N	1.24	neutral	LC-ESIpos	0	0	3		FALSE	Reference CV > 30 %	0	0	3		FALSE	Reference CV > 30 %	0	0	3		FALSE	Reference CV > 30 %	FALSE
2-Amino-1-methyl-6-phenylimidazo[4,5-b]pyridine (PhIP)	UQVKZNNCIHJZLS-UHFFFAOYSA-N	2.05	neutral	LC-ESIpos	53.1667	3.47837	3	6.54239	FALSE	Reference CV > 30 %	54.4203	4.78326	3	8.78947	FALSE	Reference CV > 30 %	51.1798	1.18441	3	2.31421	FALSE	Reference CV > 30 %	FALSE
Metobromuron	WLFDQEVORAMCIM-UHFFFAOYSA-N	2.29	neutral	LC-ESIpos	5.88651	0.509147	3	8.64938	TRUE		7.78679	0.818637	3	10.5131	TRUE		4.83789	0.438069	3	9.05496	TRUE		TRUE
Fenofibrate	YMTINGFKWWXKFG-UHFFFAOYSA-N	5.01	neutral	LC-ESIpos	0	0	3		TRUE		0	0	3		TRUE		0	0	3		TRUE		TRUE
Metconazole	XWPZUHJBOLQNMN-UHFFFAOYSA-N	3.74	neutral	LC-ESIpos	2.0592	0.359192	3	17.4433	TRUE		1.76498	0.39614	3	22.4445	TRUE		1.11395	0.416418	3	37.3819	TRUE		TRUE
Bosentan	GJPICJJJRGTNOD-UHFFFAOYSA-N	3.53	fully negative	LC-ESIpos	40.6372	4.38724	3	10.7961	TRUE		48.7187	5.10122	3	10.4708	TRUE		42.1932	6.5431	3	15.5075	TRUE		TRUE
Domperidone	FGXWKSZFVQUSTL-UHFFFAOYSA-N	4.23	partially positive	LC-ESIpos	44.4153	5.12706	3	11.5434	TRUE		46.3055	3.69498	3	7.97957	TRUE		42.3164	4.39271	3	10.3806	TRUE		TRUE
Efavirenz	XPOQHMRABVBWPR-UHFFFAOYSA-N	4.38	neutral	LC-ESIpos	4.94287	4.29284	3	86.8493	TRUE		6.96304	1.27586	3	18.3232	TRUE		1.43983	2.49387	3	173.205	TRUE		TRUE
Fluvoxamine	CJOFXWAVKWHTFT-UHFFFAOYSA-N	3.04	partially positive	LC-ESIpos	1.45217	0.0918133	3	6.32249	TRUE		1.55656	0.352763	3	22.6631	TRUE		0.900523	0.060494	3	6.71766	TRUE		TRUE
Hydroxychloroquine	XXSMGPRMXLTPCZ-UHFFFAOYSA-N	3.5	fully positive	LC-ESIpos	22.1298	12.9339	3	58.4453	FALSE	Reference CV > 30 %	21.2495	0.472479	3	2.22349	FALSE	Reference CV > 30 %	17.3971	1.01659	3	5.84345	FALSE	Reference CV > 30 %	FALSE
L-Thyroxine	XUIIKFGFIJCVMT-LBPRGKRZSA-N	4.8	fully positive	LC-ESIpos	0	0	3		FALSE	Reference CV > 30 %	0	0	3		FALSE	Reference CV > 30 %	0	0	3		FALSE	Reference CV > 30 %	FALSE
Losartan	PSIFNNKUMBGKDQ-UHFFFAOYSA-N	3.58	fully negative	LC-ESIpos	44.791	3.79518	3	8.47308	TRUE		50.8155	2.5911	3	5.09904	TRUE		46.7329	1.64812	3	3.52669	TRUE		TRUE
Mebeverine	VYVKHNNGDFVQGA-UHFFFAOYSA-N	5.2	partially positive	LC-ESIpos	0.286865	0.150073	3	52.3149	TRUE		0.294765	0.0954818	3	32.3925	TRUE		0.145212	0.00594128	3	4.09145	TRUE		TRUE
Ondansetron	FELGMEQIXOGIFQ-UHFFFAOYSA-N	2.79	partially positive	LC-ESIpos	18.3721	1.15083	3	6.26402	FALSE	Reference CV > 30 %	16.0818	1.86809	3	11.6161	FALSE	Reference CV > 30 %	11.5393	1.15093	3	9.97398	FALSE	Reference CV > 30 %	FALSE
Pioglitazone	HYAFETHFCAUJAY-UHFFFAOYSA-N	2.58	partially negative	LC-ESIpos	45.7876	9.4815	3	20.7076	TRUE		49.118	2.95938	3	6.02503	TRUE		46.956	6.08633	3	12.9618	TRUE		TRUE
Ropinirole	UHSKFQJFRQCDBE-UHFFFAOYSA-N	3.21	partially positive	LC-ESIpos	0	0	3		FALSE	Reference CV > 30 %	0	0	3		FALSE	Reference CV > 30 %	0	0	3		FALSE	Reference CV > 30 %	FALSE
Tacrolimus	QJJXYPPXXYFBGM-NYOQZLQMSA-N	4.1	neutral	LC-ESIpos	5.45764	2.7202	3	49.8421	TRUE		1.86784	3.2352	3	173.205	TRUE		0	0	3		TRUE		TRUE
Vardenafil	SECKRCOLJRRGGV-UHFFFAOYSA-N	2.12	partially positive	LC-ESIpos	13.3967	2.1067	3	15.7255	TRUE		7.22388	1.07518	3	14.8837	TRUE		4.00834	0.427532	3	10.6661	TRUE		TRUE
Ziprasidone	MVWVFYHBGMAFLY-UHFFFAOYSA-N	4.08	neutral	LC-ESIpos	37.0832	6.72344	3	18.1307	TRUE		34.0234	4.28047	3	12.5809	TRUE		25.2509	2.61893	3	10.3716	TRUE		TRUE
Amoxicillin	LSQZJLSUYDQPKJ-NJBDSQKTSA-N	0.48	fully positive	LC-ESIpos	0	0	3		FALSE	Reference CV > 30 %	0	0	3		FALSE	Reference CV > 30 %	0	0	3		FALSE	Reference CV > 30 %	FALSE
Terbinafine	DOMXUEMWDBAQBQ-WEVVVXLNSA-N	6.01	neutral	LC-ESIpos	0.264947	0.183618	3	69.3037	TRUE		0.199746	0.0889181	3	44.5157	TRUE		0.0441092	0.00786448	3	17.8296	TRUE		TRUE
Clopidogrel	GKTWGGQPFAXNFI-UHFFFAOYSA-N	4.21	neutral	LC-ESIpos	0.677357	0.169597	3	25.0381	TRUE		1.02408	0.0783379	3	7.64958	TRUE		0.596858	0.026066	3	4.36721	TRUE		TRUE
Clozapine	QZUDBNBUXVUHMW-UHFFFAOYSA-N	3.11	partially positive	LC-ESIpos	1.18532	0.0800949	3	6.75723	TRUE		1.10709	0.260494	3	23.5296	TRUE		0.543925	0.0654344	3	12.03	TRUE		TRUE
Indometacin	CGIGDMFJXJATDK-UHFFFAOYSA-N	4.02	fully negative	LC-ESIpos	30.6507	15.2992	3	49.9147	FALSE	CV of replicates > 40 %	41.0571	4.3573	3	10.6128	TRUE		35.7717	3.57182	3	9.98505	TRUE		FALSE
Benalaxyl	CJPQIRJHIZUAQP-INIZCTEOSA-N	3.96	neutral	LC-ESIpos	0	0	3		TRUE		0	0	3		TRUE		0	0	3		TRUE		TRUE
Tamoxifen	NKANXQFJJICGDU-QPLCGJKRSA-N	6.82	partially positive	LC-ESIpos	0.427031	0.0797381	3	18.6727	TRUE		0.167297	0.142193	3	84.9943	TRUE		0.103921	0.0562799	3	54.1566	TRUE		TRUE
4-Hydroxytamoxifen	TXUZVZSFRXZGTL-UHFFFAOYSA-N	6.44	partially positive	LC-ESIpos	13.459	3.30041	3	24.522	TRUE		7.28688	0.703225	3	9.65057	TRUE		3.71242	1.88664	3	50.8197	TRUE		TRUE
Pentoxifylline	BYPFEZZEUUWMEJ-UHFFFAOYSA-N	0.54	neutral	LC-ESIpos	37.913	5.88099	3	15.5118	TRUE		33.6354	3.45635	3	10.2759	TRUE		25.1476	4.27253	3	16.9898	TRUE		TRUE
Anastrozole	YBBLVLTVTVSKRW-UHFFFAOYSA-N	2.68	neutral	LC-ESIpos	14.7926	1.93009	3	13.0477	TRUE		9.48076	1.29966	3	13.7084	TRUE		4.79623	0.572072	3	11.9275	TRUE		TRUE
Flumequine	DPSPPJIUMHPXMA-UHFFFAOYSA-N	1.61	partially negative	LC-ESIpos	43.0739	2.73784	3	6.35615	TRUE		43.8029	3.86752	3	8.82939	TRUE		40.3024	3.18078	3	7.89228	TRUE		TRUE
Propanil	LFULEKSKNZEWOE-UHFFFAOYSA-N	3.34	neutral	LC-ESIpos	14.3718	2.31319	3	16.0954	TRUE		14.4706	1.23712	3	8.54924	TRUE		9.50986	0.700507	3	7.36611	TRUE		TRUE
Enalapril	GBXSMTUPTTWBMN-XIRDDKMYSA-N	2	fully negative	LC-ESIpos	43.2156	7.56711	3	17.5101	TRUE		46.9595	2.25632	3	4.80483	TRUE		44.865	4.60045	3	10.254	TRUE		TRUE
Acetamiprid	WCXDHFDTOYPNIE-UHFFFAOYSA-N	1.06	neutral	LC-ESIpos	46.9459	3.85564	3	8.21294	TRUE		42.349	4.84466	3	11.4399	TRUE		33.647	3.98924	3	11.8561	TRUE		TRUE
Mebendazole	OPXLLQIJSORQAM-UHFFFAOYSA-N	2.76	neutral	LC-ESIpos	18.4426	2.2766	3	12.3442	TRUE		14.0112	1.41529	3	10.1011	TRUE		8.7082	0.66017	3	7.58102	TRUE		TRUE
Mepiquat	NNCAWEWCFVZOGF-UHFFFAOYSA-N	-2.34	neutral	LC-ESIpos	15.439	0	3	0	FALSE	Background too high	0	0	3		FALSE	Background too high	2.83543	0	3	0	FALSE	Background too high	FALSE
Albendazole	HXHWSAZORRCQMX-UHFFFAOYSA-N	3.11	neutral	LC-ESIpos	5.85553	0.388925	3	6.642	TRUE		3.52664	0.358465	3	10.1645	TRUE		2.28452	0.423414	3	18.534	TRUE		TRUE
Terbuthylazine-2-hydroxy	OYTCZOJKXCTBHG-UHFFFAOYSA-N	-0.39	fully positive	LC-ESIpos	50.5894	4.72396	3	9.33784	FALSE	Reference CV > 30 %	54.5819	4.7969	3	8.78843	FALSE	Reference CV > 30 %	50.6093	2.75644	3	5.44651	FALSE	Reference CV > 30 %	FALSE
Tetraglyme	ZUHZGEOKBKGPSW-UHFFFAOYSA-N	-0.33	neutral	LC-ESIpos	47.6541	1.13685	3	2.38563	FALSE	Reference CV > 30 %	50.0235	3.8766	3	7.74957	FALSE	Reference CV > 30 %	42.1497	2.27075	3	5.38736	FALSE	Reference CV > 30 %	FALSE
Clofibrate	KNHUKKLJHYUCFP-UHFFFAOYSA-N	3.52	neutral	LC-ESIpos	0	0	3		TRUE		0.675803	1.17053	3	173.205	TRUE		0	0	3		TRUE		TRUE
Chlorpropham	CWJSHJJYOPWUGX-UHFFFAOYSA-N	3.32	neutral	LC-ESIpos	0	0	3		FALSE	Reference CV > 30 %	0	0	3		FALSE	Reference CV > 30 %	0	0	3		FALSE	Reference CV > 30 %	FALSE
Denatonium	ZFQMTVNLDNXRNQ-UHFFFAOYSA-O	-0.71	neutral	LC-ESIpos	56.4189	6.34992	3	11.255	TRUE		57.0708	3.28163	3	5.75011	TRUE		54.8871	6.87922	3	12.5334	TRUE		TRUE
Carbaryl	CVXBEEMKQHEXEN-UHFFFAOYSA-N	2.44	neutral	LC-ESIpos	5.19503	0.122459	3	2.35724	TRUE		6.83991	0.88582	3	12.9508	TRUE		2.53625	2.27913	3	89.8622	TRUE		TRUE
Clonidine	GJSURZIOUXUGAL-UHFFFAOYSA-N	1.8	partially positive	LC-ESIpos	13.3598	3.11284	3	23.3001	TRUE		12.6528	1.79207	3	14.1635	TRUE		12.3306	3.86341	3	31.332	TRUE		TRUE
Tetracain	GKCBAIGFKIBETG-UHFFFAOYSA-N	3.3	partially positive	LC-ESIpos	0.00668149	0.00829609	3	124.165	TRUE		0	0	3		TRUE		0	0	3		TRUE		TRUE
Picoxystrobin	IBSNKSODLGJUMQ-SDNWHVSQSA-N	3.84	neutral	LC-ESIpos	1.61365	0.224923	3	13.9388	TRUE		2.06079	0.34489	3	16.7359	TRUE		0.862377	0.748259	3	86.767	TRUE		TRUE
2-Oxindole	JYGFTBXVXVMTGB-UHFFFAOYSA-N	1.09	neutral	LC-ESIpos	33.261	28.8072	3	86.6097	FALSE	Reference CV > 30 %	49.4464	2.09526	3	4.23744	FALSE	Reference CV > 30 %	29.8586	26.3698	3	88.3157	FALSE	Reference CV > 30 %	FALSE
4-(Dimethylamino)pyridine	VHYFNPMBLIVWCW-UHFFFAOYSA-N	1.26	partially positive	LC-ESIpos	21.8076	0	3	0	FALSE	Background too high	0	0	3		FALSE	Background too high	3.23309	0	3	0	FALSE	Background too high	FALSE
Theophyllin	ZFXYFBGIUFBOJW-UHFFFAOYSA-N	0.13	neutral	LC-ESIpos	7.70319	2.75328	3	35.742	FALSE	Reference CV > 30 %	7.79216	0.501617	3	6.43745	FALSE	Reference CV > 30 %	0	4.60792	3		FALSE	Background too high	FALSE
Lamotrigine	PYZRQGJRPPTADH-UHFFFAOYSA-N	1.68	neutral	LC-ESIpos	0	0	3		FALSE	Reference CV > 30 %	0	0	3		FALSE	Reference CV > 30 %	0	0	3		FALSE	Reference CV > 30 %	FALSE
5-Chlorobenzotriazole	PZBQVZFITSVHAW-UHFFFAOYSA-N	1.97	neutral	LC-ESIpos	55.2339	9.15512	3	16.5752	TRUE		55.1602	5.00925	3	9.08129	TRUE		52.3244	6.7622	3	12.9236	TRUE		TRUE
Quinoline N-oxide	GIIWGCBLYNDKBO-UHFFFAOYSA-N	0.5	neutral	LC-ESIpos	0	0	3		FALSE	Reference CV > 30 %	0	0	3		FALSE	Reference CV > 30 %	0	0	3		FALSE	Reference CV > 30 %	FALSE
Ifosfamide	HOMGKSMUEGBAAB-UHFFFAOYSA-N	0.68	neutral	LC-ESIpos	54.8994	6.7289	3	12.2568	TRUE		56.1386	4.78503	3	8.5236	TRUE		47.3108	4.7205	3	9.97764	TRUE		TRUE
Sulfathiazole	JNMRHUJNCSQMMB-UHFFFAOYSA-N	0.42	neutral	LC-ESIpos	8.03874	0.83991	3	10.4483	FALSE	Reference CV > 30 %	7.45957	0.527144	3	7.06669	FALSE	Reference CV > 30 %	8.05762	2.2427	3	27.8332	FALSE	Reference CV > 30 %	FALSE
Bupirimate	DSKJPMWIHSOYEA-UHFFFAOYSA-N	2.64	neutral	LC-ESIpos	0	0	3		TRUE		0.147172	0.25491	3	173.205	TRUE		0	0	3		TRUE		TRUE
Clothianidin	PGOOBECODWQEAB-UHFFFAOYSA-N	-0.03	neutral	LC-ESIpos	59.1692	6.79347	3	11.4814	TRUE		62.1644	5.28018	3	8.4939	TRUE		56.9683	2.60992	3	4.58136	TRUE		TRUE
Cyromazine	LVQDKIWDGQRHTE-UHFFFAOYSA-N	0.24	neutral	LC-ESIpos	34.6642	0	3	0	FALSE	Background too high	1.37457	0	3	0	FALSE	Background too high	5.59397	4.53128	3	81.0029	TRUE		FALSE
Difenoconazole	BQYJATMQXGBDHF-UHFFFAOYSA-N	4	neutral	LC-ESIpos	0	0	3		TRUE		0	0	3		TRUE		0	0	3		TRUE		TRUE
Diflubenzuron	QQQYTWIFVNKMRW-UHFFFAOYSA-N	3.85	neutral	LC-ESIpos	8.70621	3.19578	3	36.7069	TRUE		8.72657	0.286061	3	3.27805	TRUE		4.7278	0.291716	3	6.17023	TRUE		TRUE
Dodemorph	JMXKCYUTURMERF-UHFFFAOYSA-N	5.65	partially positive	LC-ESIpos	0.166069	0.133159	3	80.183	TRUE		0.109525	0.031239	3	28.5224	TRUE		0.0439962	0.0048047	3	10.9207	TRUE		TRUE
Fenoxycarb	HJUFTIJOISQSKQ-UHFFFAOYSA-N	3.91	neutral	LC-ESIpos	0	0	3		TRUE		0	0	3		TRUE		0	0	3		TRUE		TRUE
Fenpropidin	MGNFYQILYYYUBS-UHFFFAOYSA-N	5.72	partially positive	LC-ESIpos	0.1255	0.086329	3	68.7881	TRUE		0.0735659	0.0231859	3	31.5172	TRUE		0.0409392	0.0109839	3	26.8299	TRUE		TRUE
Fluoxastrobin	UFEODZBUAFNAEU-NLRVBDNBSA-N	4.28	neutral	LC-ESIpos	0.730118	1.2646	3	173.205	TRUE		0.628931	1.08934	3	173.205	TRUE		0.276976	0.479736	3	173.205	TRUE		TRUE
Imidacloprid-urea	ADWTYURAFSWNSU-UHFFFAOYSA-N	0.9	neutral	LC-ESIpos	50.1089	6.47998	3	12.9318	TRUE		50.1796	4.5684	3	9.1041	TRUE		39.3335	1.73782	3	4.41816	TRUE		TRUE
Imidacloprid-guanidine	UEQZFAGVRGWPDK-UHFFFAOYSA-N	0.17	fully positive	LC-ESIpos	35.2699	32.373	3	91.7865	FALSE	CV of replicates > 40 %	39.3232	35.91	3	91.3202	FALSE	CV of replicates > 40 %	26.9158	24.5069	3	91.0502	FALSE	CV of replicates > 40 %	FALSE
Oxadiazone	CHNUNORXWHYHNE-UHFFFAOYSA-N	4.51	neutral	LC-ESIpos	0	0	3		TRUE		0	0	3		TRUE		0	0	3		TRUE		TRUE
Propyzamide	PHNUZKMIPFFYSO-UHFFFAOYSA-N	3.42	neutral	LC-ESIpos	5.12122	0.607658	3	11.8655	TRUE		7.16473	0.98808	3	13.7909	TRUE		4.71166	0.68432	3	14.524	TRUE		TRUE
Pyraclostrobin	HZRSNVGNWUDEFX-UHFFFAOYSA-N	4.07	neutral	LC-ESIpos	0	0	3		TRUE		0	0	3		TRUE		0	0	3		TRUE		TRUE
Quinmerac	ALZOLUNSQWINIR-UHFFFAOYSA-N	2.77	fully negative	LC-ESIpos	54.4868	9.59332	3	17.6067	TRUE		61.1479	6.25014	3	10.2213	TRUE		56.5495	1.8017	3	3.18605	TRUE		TRUE
Thiacloprid amide	LEZHOZPJYAQQNU-UVTDQMKNSA-N	0.37	neutral	LC-ESIpos	51.0865	5.25573	3	10.2879	TRUE		53.4312	4.10316	3	7.67934	TRUE		46.9929	2.76493	3	5.88372	TRUE		TRUE
Thiamethoxam	NWWZPOKUUAIXIW-DHZHZOJOSA-N	-0.33	neutral	LC-ESIpos	51.0493	5.62768	3	11.024	FALSE	Reference CV > 30 %	33.8645	29.3385	3	86.6349	FALSE	Reference CV > 30 %	35.4852	30.8301	3	86.8817	FALSE	Reference CV > 30 %	FALSE
Triallate	MWBPRDONLNQCFV-UHFFFAOYSA-N	4.93	neutral	LC-ESIpos	0	0	3		TRUE		0	0	3		TRUE		0	0	3		TRUE		TRUE
Orlistat	AHLBNYSZXLDEJQ-FWEHEUNISA-N	8.96	neutral	LC-ESIpos	0	0	3		FALSE	Reference CV > 30 %	0	0	3		FALSE	Reference CV > 30 %	0	0	3		FALSE	Reference CV > 30 %	FALSE
Sulfadimethoxine	ZZORFUFYDOWNEF-UHFFFAOYSA-N	1.46	partially negative	LC-ESIpos	48.996	9.93039	3	20.2678	TRUE		50.1569	5.53182	3	11.029	TRUE		48.5136	7.43376	3	15.3231	TRUE		TRUE
Benzocain	BLFLLBZGZJTVJG-UHFFFAOYSA-N	1.83	neutral	LC-ESIpos	14.5754	2.60695	3	17.886	TRUE		18.3922	1.49638	3	8.13596	TRUE		14.4505	2.31869	3	16.0457	TRUE		TRUE
Metoprolol acid	PUQIRTNPJRFRCZ-UHFFFAOYSA-N	1.35	fully positive	LC-ESIpos	1.7385	3.01117	3	173.205	FALSE	Reference CV > 30 %	2.84026	3.06678	3	107.975	FALSE	Reference CV > 30 %	6.21637	1.89787	3	30.5302	FALSE	Reference CV > 30 %	FALSE
Bifonazol	OCAPBUJLXMYKEJ-UHFFFAOYSA-N	5.23	neutral	LC-ESIpos	0.932211	0.204459	3	21.9327	TRUE		0.47863	0.137207	3	28.6665	TRUE		0.0513011	0.0510124	3	99.4374	TRUE		TRUE
Ambroxol	JBDGDEWWOUBZPM-UHFFFAOYSA-N	2.7	partially positive	LC-ESIpos	9.89529	0.699242	3	7.06641	FALSE	Reference CV > 30 %	8.10354	1.1026	3	13.6063	FALSE	Reference CV > 30 %	4.54571	0.380784	3	8.37678	FALSE	Reference CV > 30 %	FALSE
Ebastin	MJJALKDDGIKVBE-UHFFFAOYSA-N	7.18	partially positive	LC-ESIpos	0.574453	0.22824	3	39.7318	TRUE		0.264805	0.00212014	3	0.800642	FALSE	Background too high	0	0	3		FALSE	Background too high	FALSE
Melperon	DKMFBWQBDIGMHM-UHFFFAOYSA-N	3.58	partially positive	LC-ESIpos	0.434981	0.029569	3	6.79777	FALSE	Reference CV > 30 %	0.59915	0.191185	3	31.9093	FALSE	Reference CV > 30 %	0.330257	0.0373908	3	11.3217	FALSE	Reference CV > 30 %	FALSE
Pipamperone	AXKPFOAXAHJUAG-UHFFFAOYSA-N	2.45	partially positive	LC-ESIpos	0	0	3		FALSE	Reference CV > 30 %	0	0	3		FALSE	Reference CV > 30 %	0	0	3		FALSE	Reference CV > 30 %	FALSE
Scopolamine-N-butyl	YBCNXCRZPWQOBR-MWGADRMYSA-N	-1.66	neutral	LC-ESIpos	45.2822	5.79987	3	12.8083	FALSE	Reference CV > 30 %	48.7033	3.93799	3	8.08567	FALSE	Reference CV > 30 %	44.3183	2.97991	3	6.72388	FALSE	Reference CV > 30 %	FALSE
Oxybutynin	XIQVNETUBQGFHX-UHFFFAOYSA-N	4.62	partially positive	LC-ESIpos	0.237493	0.0787353	3	33.1526	TRUE		0.320437	0.194579	3	60.723	TRUE		0.118227	0.0225095	3	19.0393	TRUE		TRUE
1-(3-carboxypropyl)-3,7-dimethylxanthine	WKASGTGXOGALBG-UHFFFAOYSA-N	0.2	fully negative	LC-ESIpos	0	0	3		FALSE	Reference CV > 30 %	0	0	3		FALSE	Reference CV > 30 %	0	0	3		FALSE	Reference CV > 30 %	FALSE
7-Amino-4-methylcoumarin	GLNDAGDHSLMOKX-UHFFFAOYSA-N	1.34	neutral	LC-ESIpos	39.3903	4.89835	3	12.4354	TRUE		34.9402	3.46917	3	9.92885	TRUE		28.3002	3.24678	3	11.4727	TRUE		TRUE
2(4-morpholinyl)benzothiazole	VVUVJGRVEYHIHC-UHFFFAOYSA-N	1.99	neutral	LC-ESIpos	1.19827	0.102851	3	8.58327	TRUE		1.41402	0.234847	3	16.6084	TRUE		0.80487	0.0457421	3	5.68316	TRUE		TRUE
2-Morpholinothiobenzothiazole	MHKLKWCYGIBEQF-UHFFFAOYSA-N	2.22	partially positive	LC-ESIpos	0	0	3		FALSE	Reference CV > 30 %	0	0	3		FALSE	Reference CV > 30 %	0	0	3		FALSE	Reference CV > 30 %	FALSE
7-Diethylamino-4-methylcoumarin	AFYCEAFSNDLKSX-UHFFFAOYSA-N	3.34	neutral	LC-ESIpos	2.04298	0.372348	3	18.2257	FALSE	Reference CV > 30 %	1.27121	0.282889	3	22.2535	FALSE	Reference CV > 30 %	0.587484	0.0478663	3	8.14767	FALSE	Reference CV > 30 %	FALSE
N-Cyclohexyl-2-benzothiazole-amine	UPWPIFMHSFSVLE-UHFFFAOYSA-N	4.01	neutral	LC-ESIpos	0.590788	0.0648967	3	10.9848	TRUE		0.5945	0.0729624	3	12.2729	TRUE		0.296749	0.0369718	3	12.459	TRUE		TRUE
N-Cyclohexyl-2-benzothiazole-sulfenamide	DEQZTKGFXNUBJL-UHFFFAOYSA-N	4.19	fully positive	LC-ESIpos	42.2729	7.40347	3	17.5135	TRUE		43.603	3.3099	3	7.59099	TRUE		42.295	4.21311	3	9.96125	TRUE		TRUE
Etofenprox	YREQHYQNNWYQCJ-UHFFFAOYSA-N	6.6	neutral	LC-ESIpos+GC-EI	0	0	6		FALSE	Reference CV > 30 %	0	0	6		FALSE	Reference CV > 30 %	0	0	6		FALSE	Reference CV > 30 %	FALSE
Allethrin	ZCVAOQKBXKSDMS-UHFFFAOYSA-N	5.05	neutral	LC-ESIpos	0	0	3		TRUE		0.0420269	0.0727927	3	173.205	TRUE		0	0	3		TRUE		TRUE
Acridine	DZBUGLKDJFMEHC-UHFFFAOYSA-N	3.34	neutral	LC-ESIpos	0	0	3		FALSE	Reference CV > 30 %	0	0	3		FALSE	Reference CV > 30 %	0	0	3		FALSE	Reference CV > 30 %	FALSE
4-Nitroquinoline-1-oxide	YHQDZJICGQWFHK-UHFFFAOYSA-N	0.59	neutral	LC-ESIpos	15.0497	2.68777	3	17.8594	TRUE		18.4042	2.44542	3	13.2872	TRUE		13.4736	1.6324	3	12.1156	TRUE		TRUE
Acridone	FZEYVTFCMJSGMP-UHFFFAOYSA-N	3.67	neutral	LC-ESIpos	57.7727	8.41387	3	14.5638	TRUE		55.5571	1.611	3	2.89973	TRUE		44.9463	4.32767	3	9.62852	TRUE		TRUE
2-Amino-3-methyl-imidazo[4,5-f]quinoline (IQ)	ARZWATDYIYAUTA-UHFFFAOYSA-N	1.39	neutral	LC-ESIpos	9.12179	4.25646	3	46.6626	FALSE	Reference CV > 30 %	10.6179	4.5485	3	42.838	FALSE	Reference CV > 30 %	8.09023	2.33844	3	28.9044	FALSE	Reference CV > 30 %	FALSE
Harman	PSFDQSOCUJVVGF-UHFFFAOYSA-N	3.11	partially positive	LC-ESIpos	0	0	3		FALSE	Reference CV > 30 %	0	0	3		FALSE	Reference CV > 30 %	0	0	3		FALSE	Reference CV > 30 %	FALSE
2-Aminobiphenyl	TWBPWBPGNQWFSJ-UHFFFAOYSA-N	2.69	neutral	LC-ESIpos	0	0	3		TRUE		0	0	3		TRUE		0	0	3		TRUE		TRUE
3-Aminoacetophenon	CKQHAYFOPRIUOM-UHFFFAOYSA-N	0.91	neutral	LC-ESIpos	22.8847	4.9272	3	21.5305	TRUE		27.8631	3.05615	3	10.9684	TRUE		22.6782	7.54941	3	33.2893	TRUE		TRUE
Azobenzene	DMLAVOWQYNRWNQ-BUHFOSPRSA-N	4.07	neutral	LC-ESIpos	0.184115	0.318897	3	173.205	TRUE		0.401171	0.351828	3	87.7004	TRUE		0.283868	0.254169	3	89.5375	TRUE		TRUE
Climbazole	OWEGWHBOCFMBLP-UHFFFAOYSA-N	3.33	neutral	LC-ESIpos	1.65045	0.140088	3	8.48786	TRUE		1.1126	0.346676	3	31.1591	TRUE		0.486821	0.0425581	3	8.74204	TRUE		TRUE
Candesartan	HTQMVQVXFRQIKW-UHFFFAOYSA-N	4.15	fully negative	LC-ESIpos	48.0203	8.72712	3	18.1738	TRUE		50.1436	3.04687	3	6.07629	TRUE		47.798	4.18541	3	8.75646	TRUE		TRUE
Butocarboxim	SFNPDDSJBGRXLW-UITAMQMPSA-N	1.25	neutral	LC-ESIpos	0	0	3		TRUE		0	0	3		TRUE		0	0	3		TRUE		TRUE
(Methoxymethyl)triphenylphosphonium	SDMCZCALYDCRBH-UHFFFAOYSA-N	0.7	neutral	LC-ESIpos	50.8482	5.6866	3	11.1835	TRUE		50.398	4.17369	3	8.28146	TRUE		48.9253	5.72233	3	11.6961	TRUE		TRUE
1,3-Dimethyl-2-imidazolidinone	CYSGHNMQYZDMIA-UHFFFAOYSA-N	0.38	neutral	LC-ESIpos	4.05523	4.65761	3	114.855	TRUE		4.28552	3.71388	3	86.6612	TRUE		8.77733	4.18995	3	47.7361	TRUE		TRUE
1,3-Diphenylguanidine	OWRCNXZUPFZXOS-UHFFFAOYSA-N	2.57	fully positive	LC-ESIpos	28.9281	2.8176	3	9.74	FALSE	Reference CV > 30 %	28.4479	1.87396	3	6.58733	FALSE	Reference CV > 30 %	25.2622	3.15871	3	12.5037	FALSE	Reference CV > 30 %	FALSE
1-Butyl-3-methyl-imidazolium	IQQRAVYLUAZUGX-UHFFFAOYSA-N	-2.87	neutral	LC-ESIpos	2.27794	2.04757	3	89.887	TRUE		3.98241	3.62116	3	90.9289	TRUE		4.03193	4.1667	3	103.343	TRUE		TRUE
1-Ethyl-3-methyl-imidazolium	NJMWOUFKYKNWDW-UHFFFAOYSA-N	-3.19	neutral	LC-ESIpos	23.7432	0	3	0	FALSE	Background too high	3.75233	0	3	0	FALSE	Background too high	4.2025	0.569218	3	13.5448	FALSE	Background too high	FALSE
2,2,6,6-Tetramethyl-4 piperidone	JWUXJYZVKZKLTJ-UHFFFAOYSA-N	1.14	fully positive	LC-ESIpos	2.43971	4.05041	3	166.02	TRUE		0	0.530506	3		TRUE	Background too high	1.13321	0.91775	3	80.9864	TRUE		TRUE
2-Hydroxyquinoline	LISFMEBWQUVKPJ-UHFFFAOYSA-N	2	neutral	LC-ESIpos	36.7533	5.35175	3	14.5613	TRUE		30.9145	3.23878	3	10.4766	TRUE		24.0258	2.06057	3	8.57649	TRUE		TRUE
4-Hydroxyquinoline	PMZDQRJGMBOQBF-UHFFFAOYSA-N	2.1	neutral	LC-ESIpos	6.03145	0.841546	3	13.9526	FALSE	Reference CV > 30 %	5.82322	0.378776	3	6.50458	FALSE	Reference CV > 30 %	6.07907	1.95446	3	32.1506	FALSE	Reference CV > 30 %	FALSE
Ciclopirox	SCKYRAXSEDYPSA-UHFFFAOYSA-N	1.87	partially negative	LC-ESIpos	2.82873	1.27291	3	44.9993	TRUE		0.638212	1.10542	3	173.205	TRUE		0.232303	0.402361	3	173.205	TRUE		TRUE
7-(Ethylamino)-4-methylcoumarin	OTNIKUTWXUODJZ-UHFFFAOYSA-N	2.42	neutral	LC-ESIpos	6.09011	0.585902	3	9.62055	TRUE		4.95611	0.655067	3	13.2174	TRUE		2.86763	0.152483	3	5.3174	TRUE		TRUE
Amidosulfuron	CTTHWASMBLQOFR-UHFFFAOYSA-N	0.59	fully negative	LC-ESIpos	46.4868	7.68582	3	16.5333	TRUE		49.1372	5.50069	3	11.1946	TRUE		45.8862	6.58817	3	14.3576	TRUE		TRUE
5-Carboline	RDMFHRSPDKWERA-UHFFFAOYSA-N	2.65	neutral	LC-ESIpos	1.52555	0.187375	3	12.2824	FALSE	Reference CV > 30 %	0.952001	0.196201	3	20.6094	FALSE	Reference CV > 30 %	0.484661	0.0270388	3	5.57891	FALSE	Reference CV > 30 %	FALSE
Carboline	BPMFPOGUJAAYHL-UHFFFAOYSA-N	2.93	neutral	LC-ESIpos	0	0	3		FALSE	Reference CV > 30 %	0	0	3		FALSE	Reference CV > 30 %	0	0	3		FALSE	Reference CV > 30 %	FALSE
Norharmane	AIFRHYZBTHREPW-UHFFFAOYSA-N	2.78	partially positive	LC-ESIpos	3.67396	0.428537	3	11.6642	TRUE		2.75004	0.470933	3	17.1246	TRUE		1.78746	0.0611348	3	3.42021	TRUE		TRUE
Harmine	BXNJHAXVSOCGBA-UHFFFAOYSA-N	2.91	partially positive	LC-ESIpos	7.31176	0.777672	3	10.6359	FALSE	Reference CV > 30 %	3.81608	0.76096	3	19.9409	FALSE	Reference CV > 30 %	2.1298	0.16427	3	7.71295	FALSE	Reference CV > 30 %	FALSE
Dimoxystrobin	WXUZAHCNPWONDH-DYTRJAOYSA-N	4.2	neutral	LC-ESIpos	3.56153	3.09566	3	86.9193	TRUE		9.01533	0.832734	3	9.23687	TRUE		7.35201	0.6315	3	8.58948	TRUE		TRUE
Diphenylphosphine oxide	YFPJFKYCVYXDJK-UHFFFAOYSA-N	-0.36	neutral	LC-ESIpos	50.7819	6.9902	3	13.7651	FALSE	Reference CV > 30 %	47.9705	3.92731	3	8.18692	FALSE	Reference CV > 30 %	37.9245	5.05557	3	13.3306	FALSE	Reference CV > 30 %	FALSE
Flumioxazin	FOUWCSDKDDHKQP-UHFFFAOYSA-N	2	neutral	LC-ESIpos	0	0	3		FALSE	Reference CV > 30 %	0.283697	0.491378	3	173.205	FALSE	Reference CV > 30 %	0	0	3		FALSE	Reference CV > 30 %	FALSE
Gabapentin-Lactam	JAWPQJDOQPSNIQ-UHFFFAOYSA-N	1.49	neutral	LC-ESIpos	19.3999	2.55335	3	13.1617	TRUE		15.6441	1.95329	3	12.4858	TRUE		9.92548	1.58242	3	15.943	TRUE		TRUE
Indoxacarb	VBCVPMMZEGZULK-NRFANRHFSA-N	3.7	neutral	LC-ESIpos	0	0	3		TRUE		0	0	3		TRUE		0	0	3		TRUE		TRUE
Isoxaben	PMHURSZHKKJGBM-UHFFFAOYSA-N	3.6	neutral	LC-ESIpos	4.78789	0.82887	3	17.3118	TRUE		3.60758	0.374758	3	10.3881	TRUE		2.08983	0.367578	3	17.5889	TRUE		TRUE
Methyltriphenylphosphonium	AZFQCTBZOPUVOW-UHFFFAOYSA-N	0.73	neutral	LC-ESIpos	47.2518	4.86385	3	10.2935	TRUE		48.3496	5.0155	3	10.3734	TRUE		43.5937	2.39562	3	5.49534	TRUE		TRUE
Metolachlor-NOA 413-173	WOXWIWNBIJDJHI-JTQLQIEISA-N	-0.2	fully negative	LC-ESIpos	14.6212	12.6756	3	86.6934	FALSE	CV of replicates > 40 %	27.846	9.21494	3	33.0925	TRUE		34.7209	5.26964	3	15.1771	TRUE		FALSE
Tetrapropylammonium	OSBSFAARYOCBHB-UHFFFAOYSA-N	-1.77	neutral	LC-ESIpos	7.16808	12.4312	3	173.425	FALSE	Reference CV > 30 %	0	0	3		FALSE	Reference CV > 30 %	11.2536	19.4918	3	173.205	FALSE	Reference CV > 30 %	FALSE
Pyridaben	DWFZBUWUXWZWKD-UHFFFAOYSA-N	5.44	neutral	LC-ESIpos	0	0	3		TRUE		0	0	3		TRUE		0	0	3		TRUE		TRUE
Pyriproxyfen	NHDHVHZZCFYRSB-UHFFFAOYSA-N	4.48	neutral	LC-ESIpos	0	0	3		TRUE		0	0	3		TRUE		0	0	3		TRUE		TRUE
Trichlorfon	NFACJZMKEDPNKN-UHFFFAOYSA-N	0.73	neutral	LC-ESIpos	30.8166	2.37496	3	7.70675	TRUE		25.2757	0.61407	3	2.42949	TRUE		18.1731	1.25129	3	6.88542	TRUE		TRUE
Methyldesphenylchloridazon	XNSGCNYTNLWRKM-UHFFFAOYSA-N	-0.52	neutral	LC-ESIpos	24.3048	8.27915	3	34.0639	TRUE		21.3318	7.08986	3	33.2362	TRUE		25.0114	8.28283	3	33.1162	TRUE		TRUE
Prochloraz BTS44596	RHDVQZWCBQXOJW-UHFFFAOYSA-N	3.71	neutral	LC-ESIpos	3.64497	3.15673	3	86.6049	TRUE		2.44423	2.11962	3	86.7191	TRUE		0.703209	1.21799	3	173.205	TRUE		TRUE
Vancomycin2H	MYPYJXKWCTUITO-LYRMYLQWSA-N	-2.06	fully positive	LC-ESIpos	10.5177	4.46821	3	42.4826	FALSE	Reference CV > 30 %	33.0358	5.14175	3	15.5642	FALSE	Reference CV > 30 %	17.7345	12.4723	3	70.3281	FALSE	Reference CV > 30 %	FALSE
TylosinCH4O	WBPYTXDJUQJLPQ-VMXQISHHSA-N	1.7	partially positive	LC-ESIpos	30.2251	3.1865	3	10.5426	TRUE		35.0598	4.12866	3	11.776	TRUE		33.0191	2.3394	3	7.08498	TRUE		TRUE
Spinosyn A	SRJQTHAZUNRMPR-UYQKXTDMSA-N	5.01	partially positive	LC-ESIpos	0.071518	0.123873	3	173.205	TRUE		0.155202	0.138453	3	89.2082	TRUE		0.0384363	0.00822809	3	21.4071	TRUE		TRUE
Emamectin B1a	CXEGAUYXQAKHKJ-NSBHKLITSA-N	6.32	partially positive	LC-ESIpos	9.54109	2.31752	3	24.2899	TRUE		9.03808	2.96893	3	32.8491	TRUE		8.20199	4.57237	3	55.7471	TRUE		TRUE
Ivermectin B1a	AZSNMRSAGSSBNP-XPNPUAGNSA-N	6.21	neutral	LC-ESIpos	10.2878	0.272409	3	2.64789	FALSE	Reference CV > 30 %	7.24215	2.93121	3	40.4742	FALSE	Reference CV > 30 %	5.59294	2.72364	3	48.6979	FALSE	Reference CV > 30 %	FALSE
Methiocarb-sulfoxide phenol	ZHBBDQFXEDCQFI-UHFFFAOYSA-N	1.63	neutral	LC-ESIpos	66.448	8.27759	3	12.4572	TRUE		66.6977	4.08242	3	6.12077	TRUE		61.5889	2.41036	3	3.91362	TRUE		TRUE
2-(Piperazin-1-yl)ethanamine	IMUDHTPIFIBORV-UHFFFAOYSA-N	-0.86	fully positive	LC-ESIpos	0	25.4317	3		FALSE	Background too high	0	3.57732	3		FALSE	Background too high	1.12973	4.89115	3	432.948	FALSE	Reference CV > 30 %	FALSE
4-Hydroxy-1-(2-hydroxyethyl)-2,2,6,6-tetramethylpiperidine	STEYNUVPFMIUOY-UHFFFAOYSA-N	1.42	partially positive	LC-ESIpos	41.7046	0	3	0	FALSE	Background too high	0	0.666475	3		FALSE	Background too high	5.59027	3.70699	3	66.3115	FALSE	Background too high	FALSE
Phenylethylmalonamide	JFZHPFOXAAIUMB-UHFFFAOYSA-N	0.21	neutral	LC-ESIpos	63.9911	4.73396	3	7.39784	FALSE	Reference CV > 30 %	63.4883	0.376241	3	0.592616	FALSE	Reference CV > 30 %	63.2437	12.8677	3	20.3462	FALSE	Reference CV > 30 %	FALSE
Trifloxystrobin NOA413161	FNMBGDHYHINSHI-TYNPDKIBSA-N	3.93	fully negative	LC-ESIpos	3.90743	6.76787	3	173.205	TRUE		5.01748	8.69053	3	173.205	TRUE		10.6948	18.5239	3	173.205	FALSE	CV of replicates > 40 %	FALSE
Trifloxystrobin NOA413163	FNMBGDHYHINSHI-VDYLEKFBSA-N	3.93	fully negative	LC-ESIpos	8.38792	7.55358	3	90.0531	TRUE		20.1272	4.26806	3	21.2054	TRUE		11.5726	10.5134	3	90.8474	FALSE	CV of replicates > 40 %	FALSE
Tripropyl phosphate	RXPQRKFMDQNODS-UHFFFAOYSA-N	2.47	neutral	LC-ESIpos	1.51906	1.00287	3	66.0186	TRUE		1.74443	0.424856	3	24.355	TRUE		1.10258	0.161347	3	14.6336	TRUE		TRUE
Metolachlor CGA 357704	IMFSUYMDPTXKCC-UHFFFAOYSA-N	1.28	fully negative	LC-ESIpos	0	0	3		FALSE	Reference CV > 30 %	0	0	3		FALSE	Reference CV > 30 %	0	0	3		FALSE	Reference CV > 30 %	FALSE
Metolachlor CGA 368208	QPVPJECIHVSBLZ-UHFFFAOYSA-N	0.01	fully negative	LC-ESIpos	37.4422	8.18034	3	21.8479	TRUE		40.4455	2.03127	3	5.02223	TRUE		40.276	9.31618	3	23.1309	TRUE		TRUE
Prochloraz BTS403-48	CLFQSOIBYICELN-UHFFFAOYSA-N	4.24	partially positive	LC-ESIpos	0.24721	0.0570005	3	23.0575	TRUE		0.287188	0.107906	3	37.5735	TRUE		0.165179	0.00694629	3	4.2053	TRUE		TRUE
Metazachlor BH 479-9	DYCHUHSHQIYFAI-UHFFFAOYSA-N	0.91	fully negative	LC-ESIpos	54.4682	11.4535	3	21.0279	TRUE		57.9168	4.94867	3	8.54444	TRUE		54.7111	7.30756	3	13.3566	TRUE		TRUE
Metazachlor BH 479-11	GFGYMDAFJMPNCC-UHFFFAOYSA-N	1.38	neutral	LC-ESIpos	59.7412	8.96198	3	15.0013	TRUE		57.3307	4.67484	3	8.15415	TRUE		49.6879	6.87229	3	13.8309	TRUE		TRUE
Simazine 2-Hydroxy	YQIXRXMOJFQVBV-UHFFFAOYSA-N	2.44	neutral	LC-ESIpos	0	0	3		FALSE	Reference CV > 30 %	0	0	3		FALSE	Reference CV > 30 %	0	0	3		FALSE	Reference CV > 30 %	FALSE
Etoposide	VJJPUSNTGOMMGY-UHFFFAOYSA-N	0.66	neutral	LC-ESIpos	36.8042	3.38777	3	9.20485	TRUE		40.9435	6.46893	3	15.7996	TRUE		38.4188	0.525291	3	1.36728	TRUE		TRUE
Tributylamine	IMFACGCPASFAPR-UHFFFAOYSA-N	4.16	fully positive	LC-ESIpos	0.230998	0.0667169	3	28.8821	FALSE	Reference CV > 30 %	0.235242	0.0586336	3	24.9248	FALSE	Reference CV > 30 %	0.252956	0.0121773	3	4.814	FALSE	Reference CV > 30 %	FALSE
N-Methyldodecylamine	OMEMQVZNTDHENJ-UHFFFAOYSA-N	5.2	fully positive	LC-ESIpos	0.209284	0.362491	3	173.205	TRUE		0	0	3		TRUE		0	0	3		TRUE		TRUE
2-Amino-9H-pyrido[2,3-b]indole (AalphaC)	FJTNLJLPLJDTRM-UHFFFAOYSA-N	2.56	neutral	LC-ESIpos	19.6573	0.178319	3	0.90714	TRUE		14.3768	1.47356	3	10.2495	TRUE		9.96725	0.5152	3	5.16893	TRUE		TRUE
Benzyldimethyltetradecylammonium	WNBGYVXHFTYOBY-UHFFFAOYSA-N	3.02	neutral	LC-ESIpos	39.0821	23.5865	3	60.3512	FALSE	CV of replicates > 40 %	29.7971	21.2899	3	71.4497	FALSE	CV of replicates > 40 %	36.1589	34.5765	3	95.6236	FALSE	CV of replicates > 40 %	FALSE
N,N-Dimethyltetradecylamine-N-oxide	ONHFWHCMZAJCFB-UHFFFAOYSA-N	4.48	neutral	LC-ESIpos	15.7438	3.07415	3	19.5261	TRUE		12.5301	4.89399	3	39.058	TRUE		8.54374	5.68575	3	66.5487	TRUE		TRUE
N,N-Dimethyldodecylamine	YWFWDNVOPHGWMX-UHFFFAOYSA-N	5.69	fully positive	LC-ESIpos	0	0	3		TRUE		0	0	3		TRUE		0	0	3		TRUE		TRUE
N,N-Dimethyldecylamine	YWWNNLPSZSEZNZ-UHFFFAOYSA-N	4.81	fully positive	LC-ESIpos	0	0	3		TRUE		0	0	3		TRUE		0	0	3		TRUE		TRUE
N,N-Dimethyltetradecylamine	SFBHPFQSSDCYSL-UHFFFAOYSA-N	6.96	fully positive	LC-ESIpos	0.240873	0.234167	3	97.2158	TRUE		0.0665992	0.014993	3	22.5123	TRUE		0.0206798	0.0845759	3	408.979	TRUE		TRUE
4-tert-Butylbenzenesulfonamide	KYDZEZNYRFJCSA-UHFFFAOYSA-N	2.18	neutral	LC-ESIpos	11.0048	0.854064	3	7.76085	TRUE		17.0059	1.51142	3	8.88762	TRUE		11.2692	1.36928	3	12.1506	TRUE		TRUE
Piperine	MXXWOMGUGJBKIW-YPCIICBESA-N	2.55	neutral	LC-ESIpos	1.77243	0.439776	3	24.812	TRUE		1.84919	0.366433	3	19.8158	TRUE		0.965079	0.0739151	3	7.65897	TRUE		TRUE
DINCH	HORIEOQXBKUKGQ-UHFFFAOYSA-N	8.66	neutral	LC-ESIpos	0	28.2324	3		FALSE	Background too high	20.2503	21.9888	3	108.585	FALSE	Reference CV > 30 %	0	20.3119	3		FALSE	Background too high	FALSE
Quinoline	SMWDFEZZVXVKRB-UHFFFAOYSA-N	1.98	neutral	LC-ESIpos	0.0530295	0.0918498	3	173.205	TRUE		0.005651	0.00978783	3	173.205	TRUE		0.0105291	0.0182369	3	173.205	TRUE		TRUE
Octyl-3,5-di-tert-butyl-4-hydroxyhydrocinnamate	CFXCGWWYIDZIMU-UHFFFAOYSA-N	8.7	neutral	LC-ESIpos	0	0	3		FALSE	Reference CV > 30 %	0	0	3		FALSE	Reference CV > 30 %	0	0	3		FALSE	Reference CV > 30 %	FALSE
Octocrylene	FMJSMJQBSVNSBF-UHFFFAOYSA-N	6.34	neutral	LC-ESIpos	0	0	3		TRUE		0	0	3		TRUE		0	0	3		TRUE		TRUE
Norethindrone	VIKNJXKGJWUCNN-XGXHKTLJSA-N	2.98	neutral	LC-ESIpos	11.4907	10.0106	3	87.1188	FALSE	CV of replicates > 40 %	4.08994	7.08399	3	173.205	TRUE		3.48007	6.02766	3	173.205	TRUE		FALSE
Progesterone	RJKFOVLPORLFTN-LEKSSAKUSA-N	3.72	neutral	LC-ESIpos	0	0	3		TRUE		0	0	3		TRUE		0	0	3		TRUE		TRUE
Norgestimate	KIQQMECNKUGGKA-NMYWJIRASA-N	4.84	neutral	LC-ESIpos	1.42372	1.25237	3	87.965	TRUE		0	0	3		TRUE		0	0	3		TRUE		TRUE
Phantolide	VDBHOHJWUDKDRW-UHFFFAOYSA-N	5.28	neutral	LC-ESIpos	0	0	3		TRUE		0	0	3		TRUE		0.0136714	0.0904235	3	661.408	TRUE		TRUE
Cortisone	MFYSYFVPBJMHGN-ZPOLXVRWSA-N	1.46	neutral	LC-ESIpos	35.6344	30.9857	3	86.9543	FALSE	CV of replicates > 40 %	57.2909	2.81892	3	4.92036	TRUE		53.5856	4.789	3	8.93709	TRUE		FALSE
Dexamethasone	UREBDLICKHMUKA-CXSFZGCWSA-N	1.92	neutral	LC-ESIpos	50.5882	3.10997	3	6.14763	TRUE		52.9894	3.37799	3	6.37483	TRUE		49.2372	1.935	3	3.92996	TRUE		TRUE
Prednisolone	OIGNJSKKLXVSLS-VWUMJDOOSA-N	1.66	neutral	LC-ESIpos	29.1195	25.2601	3	86.7466	FALSE	CV of replicates > 40 %	48.4028	2.32325	3	4.79981	TRUE		44.5325	1.30065	3	2.92067	TRUE		FALSE
Ambrettolide	NVIPUOMWGQAOIT-RQOWECAXSA-N	5.59	neutral	LC-ESIpos	129.115	0	3	0	FALSE	Reference CV > 30 %	34.8165	60.3039	3	173.205	FALSE	Reference CV > 30 %	0	0	3		FALSE	Reference CV > 30 %	FALSE
Creatinine	DDRJAANPRJIHGJ-UHFFFAOYSA-N	-1.47	neutral	LC-ESIpos	70.6307	126.773	3	179.487	FALSE	CV of replicates > 40 %	0	17.3657	3		TRUE	Background too high	19.4971	22.908	3	117.494	FALSE	CV of replicates > 40 %	FALSE
N,N-Dimethylsulfamide	QMHAHUAQAJVBIW-UHFFFAOYSA-N	-1.1	neutral	LC-ESIpos	0	0	3		FALSE	Reference CV > 30 %	0	0	3		FALSE	Reference CV > 30 %	0	0	3		FALSE	Reference CV > 30 %	FALSE
Testosterone	MUMGGOZAMZWBJJ-DYKIIFRCSA-N	3.16	neutral	LC-ESIpos	16.0464	3.26279	3	20.3334	TRUE		14.5272	1.62156	3	11.1622	TRUE		8.82686	2.7175	3	30.7867	TRUE		TRUE
Canrenone	UJVLDDZCTMKXJK-AFDHUMPMSA-N	2.5	neutral	LC-ESIpos	0	0	3		FALSE	Reference CV > 30 %	0	0	3		FALSE	Reference CV > 30 %	0	0	3		FALSE	Reference CV > 30 %	FALSE
4-Androstene-3,17-dione	AEMFNILZOJDQLW-QAGGRKNESA-N	2.9	neutral	LC-ESIpos	1.36773	2.0823	3	152.245	TRUE		4.32224	1.8068	3	41.8023	TRUE		1.36277	1.82691	3	134.058	TRUE		TRUE
Androsterone	QGXBDMJGAMFCBF-HLUDHZFRSA-N	3.69	neutral	LC-ESIpos	0	0	3		FALSE	Reference CV > 30 %	0	0	3		FALSE	Reference CV > 30 %	0	0	3		FALSE	Reference CV > 30 %	FALSE
Clobetasol	FCSHDIVRCWTZOX-DVTGEIKXSA-N	2.74	neutral	LC-ESIpos	34.114	29.6819	3	87.0081	FALSE	CV of replicates > 40 %	53.1624	3.32512	3	6.25465	TRUE		0	0	3		TRUE		FALSE
Aldosterone	PQSUYGKTWSAVDQ-ZVIOFETBSA-N	1.07	neutral	LC-ESIpos	0	0	3		FALSE	Reference CV > 30 %	0	0	3		FALSE	Reference CV > 30 %	64.0912	6.87958	3	10.734	FALSE	Reference CV > 30 %	FALSE
Paramethasone	MKPDWECBUAZOHP-AFYJWTTESA-N	1.77	neutral	LC-ESIpos	50.5882	3.10997	3	6.14763	TRUE		52.9894	3.37799	3	6.37483	TRUE		49.2372	1.935	3	3.92996	TRUE		TRUE
Triamcinolone	GFNANZIMVAIWHM-OBYCQNJPSA-N	0.92	neutral	LC-ESIpos	55.2454	11.4758	3	20.7724	TRUE		58.3821	5.80731	3	9.94707	TRUE		54.8941	10.1295	3	18.4528	TRUE		TRUE
Dihydrotestosterone	NVKAWKQGWWIWPM-ABEVXSGRSA-N	3.69	neutral	LC-ESIpos	0	0	3		FALSE	Reference CV > 30 %	0	0	3		FALSE	Reference CV > 30 %	0	0	3		FALSE	Reference CV > 30 %	FALSE
Norgestrel	WWYNJERNGUHSAO-CULCCENASA-N	3.32	neutral	LC-ESIpos	0	0	3		TRUE		0	0	3		TRUE		0	0	3		TRUE		TRUE
Exemestane	BFYIZQONLCFLEV-DAELLWKTSA-N	3.01	neutral	LC-ESIpos	0	0	3		FALSE	Reference CV > 30 %	0	0	3		FALSE	Reference CV > 30 %	0	0	3		FALSE	Reference CV > 30 %	FALSE
Medroxyprogesterone	FRQMUZJSZHZSGN-HBNHAYAOSA-N	3.52	neutral	LC-ESIpos	0	0	3		TRUE		0	0	3		TRUE		1.02401	1.77363	3	173.205	TRUE		TRUE
Gestoden	SIGSPDASOTUPFS-XUDSTZEESA-N	3.12	neutral	LC-ESIpos	22.3711	2.96895	3	13.2713	TRUE		17.6305	1.03307	3	5.85957	TRUE		11.6771	1.28938	3	11.042	TRUE		TRUE
Drospirenone	METQSPRSQINEEU-HXCATZOESA-N	3.46	neutral	LC-ESIpos	3.87593	0.833681	3	21.5092	TRUE		2.16414	0.409358	3	18.9155	TRUE		1.04282	0.159106	3	15.2573	TRUE		TRUE
Hydrocortisone	JYGXADMDTFJGBT-VWUMJDOOSA-N	1.66	neutral	LC-ESIpos	0	4.23273	3		TRUE	Background too high	2.83036	3.85662	3	136.259	TRUE		0	9.40757	3		TRUE	Background too high	TRUE
Bethamethasone	UREBDLICKHMUKA-DVTGEIKXSA-N	1.92	neutral	LC-ESIpos	50.5882	3.10997	3	6.14763	TRUE		52.9894	3.37799	3	6.37483	TRUE		49.2372	1.935	3	3.92996	TRUE		TRUE
Prednisone	XOFYZVNMUHMLCC-ZPOLXVRWSA-N	1.64	neutral	LC-ESIpos	41.6302	4.35043	3	10.4502	TRUE		43.688	5.145	3	11.7767	TRUE		41.1106	2.36166	3	5.74466	TRUE		TRUE
Budesonide	VOVIALXJUBGFJZ-VXKMTNQYSA-N	3.02	neutral	LC-ESIpos	35.3278	6.37453	3	18.044	TRUE		22.7785	19.7749	3	86.8139	FALSE	CV of replicates > 40 %	25.0059	2.62138	3	10.483	TRUE		FALSE
6alpha Methylprednisolone	VHRSUDSXCMQTMA-PJHHCJLFSA-N	1.97	neutral	LC-ESIpos	59.1613	5.76654	3	9.74715	TRUE		57.1446	4.73285	3	8.28222	TRUE		51.053	6.51931	3	12.7697	TRUE		TRUE
Flumethasone	WXURHACBFYSXBI-GQKYHHCASA-N	1.74	neutral	LC-ESIpos	46.7914	5.19428	3	11.1009	TRUE		51.3733	1.92744	3	3.75184	TRUE		44.3028	2.84994	3	6.43287	TRUE		TRUE
Cyproterone	DUSHUSLJJMDGTE-ZJPMUUANSA-N	3.01	neutral	LC-ESIpos	7.19632	0.972297	3	13.511	TRUE		4.6135	0.518611	3	11.2412	TRUE		2.35181	0.215219	3	9.15119	TRUE		TRUE
Fluorometholone	FAOZLTXFLGPHNG-KNAQIMQKSA-N	2.45	neutral	LC-ESIpos	45.1226	3.61593	3	8.01356	TRUE		48.2709	3.23567	3	6.70315	TRUE		40.3237	1.60661	3	3.98427	TRUE		TRUE
Flunisolide	XSFJVAJPIHIPKU-XWCQMRHXSA-N	2.54	neutral	LC-ESIpos	39.7029	3.89649	3	9.81411	TRUE		37.0529	2.13762	3	5.76911	TRUE		27.5595	2.39708	3	8.69784	TRUE		TRUE
Trenbolone	MEHHPFQKXOUFFV-FOIPXRHGSA-N	2.48	neutral	LC-ESIpos	9.79727	1.45674	3	14.8689	FALSE	Reference CV > 30 %	6.55272	0.572891	3	8.74281	FALSE	Reference CV > 30 %	3.29133	0.25797	3	7.83786	FALSE	Reference CV > 30 %	FALSE
Amcinonide	ILKJAFIWWBXGDU-MOGDOJJUSA-N	3.56	neutral	LC-ESIpos	1.91328	3.31389	3	173.205	TRUE		1.47739	2.55891	3	173.205	TRUE		0	0	3		TRUE		TRUE
Triamcinolone acetonide	YNDXUCZADRHECN-JNQJZLCISA-N	2.57	neutral	LC-ESIpos	43.3633	2.71974	3	6.27198	FALSE	Reference CV > 30 %	42.2246	2.87898	3	6.81825	FALSE	Reference CV > 30 %	35.1647	0.886597	3	2.52127	FALSE	Reference CV > 30 %	FALSE
Dydrogesterone	JGMOKGBVKVMRFX-HQZYFCCVSA-N	3.3	neutral	LC-ESIpos	0	0	3		TRUE		0	0	3		TRUE		0	0	3		TRUE		TRUE
Hydrocortisonacetate	ALEXXDVDDISNDU-JZYPGELDSA-N	2.41	neutral	LC-ESIpos	44.1747	3.27112	3	7.40497	FALSE	Reference CV > 30 %	45.9091	2.13309	3	4.64634	FALSE	Reference CV > 30 %	41.2335	1.74766	3	4.23844	FALSE	Reference CV > 30 %	FALSE
Medroxyprogesteroneacetate	PSGAAPLEWMOORI-PEINSRQWSA-N	4.04	neutral	LC-ESIpos	0	0	3		TRUE		0	0	3		TRUE		0	0	3		TRUE		TRUE
Megestrol-17-acetate	RQZAXGRLVPAYTJ-GQFGMJRRSA-N	3.83	neutral	LC-ESIpos	0.588957	1.0201	3	173.205	TRUE		0.414942	0.7187	3	173.205	TRUE		0	0	3		TRUE		TRUE
Velvione	ABRIMXGLNHCLIP-UHFFFAOYSA-N	5.17	neutral	LC-ESIpos	1.02437	7.0921	3	692.337	TRUE		0	0	3		TRUE		0	3.28355	3		TRUE	Background too high	TRUE
11-Ketotestosterone	WTPMRQZHJLJSBO-XQALERBDSA-N	2.06	neutral	LC-ESIpos	34.2607	3.86107	3	11.2697	TRUE		30.5951	2.6813	3	8.76382	TRUE		21.9487	3.557	3	16.206	TRUE		TRUE
17alpha-Hydroxyprogesterone	DBPWSSGDRRHUNT-UHFFFAOYSA-N	3.16	neutral	LC-ESIpos	10.8579	18.8065	3	173.205	FALSE	CV of replicates > 40 %	11.3481	19.6555	3	173.205	FALSE	CV of replicates > 40 %	0	0	3		TRUE		FALSE
17alpha-Methyltestosterone	GCKMFJBGXUYNAG-HLXURNFRSA-N	3.53	neutral	LC-ESIpos	7.98781	6.93323	3	86.7977	TRUE		12.3828	1.76208	3	14.2301	TRUE		7.08502	1.22446	3	17.2823	TRUE		TRUE
4-Androsten-11beta-ol-3,17-dione	WSCUHXPGYUMQEX-KCZNZURUSA-N	1.9	neutral	LC-ESIpos	0	0	3		FALSE	Reference CV > 30 %	0	0	3		FALSE	Reference CV > 30 %	0	0	3		FALSE	Reference CV > 30 %	FALSE
Desonide	WBGKWQHBNHJJPZ-LECWWXJVSA-N	2.79	neutral	LC-ESIpos	0	0	3		FALSE	Reference CV > 30 %	0	0	3		FALSE	Reference CV > 30 %	0	0	3		FALSE	Reference CV > 30 %	FALSE
Fluticasone propionate	WMWTYOKRWGGJOA-CENSZEJFSA-N	3.71	neutral	LC-ESIpos	12.3898	10.7525	3	86.7853	FALSE	CV of replicates > 40 %	4.77958	8.27848	3	173.205	TRUE		0	0	3		TRUE		FALSE
Betamethasone dipropionate	CIWBQSYVNNPZIQ-UHFFFAOYSA-N	3.71	neutral	LC-ESIpos	0	0	3		TRUE		0	0	3		TRUE		0	0	3		TRUE		TRUE
Betamethasone-17-valerate	SNHRLVCMMWUAJD-SUYDQAKGSA-N	3.74	neutral	LC-ESIpos	25.799	22.3546	3	86.6491	FALSE	CV of replicates > 40 %	26.8248	4.19881	3	15.6527	TRUE		19.1111	4.19942	3	21.9738	TRUE		FALSE
Mometasone fuorate	WOFMFGQZHJDGCX-ZULDAHANSA-N	3.96	neutral	LC-ESIpos	10.4311	18.0673	3	173.205	FALSE	CV of replicates > 40 %	6.76119	11.7107	3	173.205	FALSE	CV of replicates > 40 %	0	0	3		TRUE		FALSE
Fluocinolone acetonide	FEBLZLNTKCEFIT-VSXGLTOVSA-N	2.39	neutral	LC-ESIpos	43.9127	2.48498	3	5.65891	FALSE	Reference CV > 30 %	43.7717	3.06083	3	6.9927	FALSE	Reference CV > 30 %	36.4414	1.61705	3	4.4374	FALSE	Reference CV > 30 %	FALSE
Dexamethasone-21-acetate	AKUJBENLRBOFTD-RPRRAYFGSA-N	2.82	neutral	LC-ESIpos	48.6345	5.88713	3	12.1048	TRUE		44.8354	1.66856	3	3.72152	TRUE		35.2313	3.34311	3	9.48903	TRUE		TRUE
Fludrocortisone-21-acetate	SYWHXTATXSMDSB-GSLJADNHSA-N	2.25	neutral	LC-ESIpos	33.5843	2.21528	3	6.59618	FALSE	Reference CV > 30 %	30.2871	1.85715	3	6.13182	FALSE	Reference CV > 30 %	23.432	0.887634	3	3.78812	FALSE	Reference CV > 30 %	FALSE
Clobetasol propionate	CBGUOGMQLZIXBE-XGQKBEPLSA-N	3.36	neutral	LC-ESIpos	5.07992	8.79869	3	173.205	TRUE		7.01599	6.28806	3	89.6248	TRUE		0	0	3		TRUE		TRUE
6-beta-Hydroxycortisol	GNFTWPCIRXSCQF-UJXAPRPESA-N	0.34	neutral	LC-ESIpos	44.397	7.70799	3	17.3615	FALSE	Reference CV > 30 %	45.5464	1.97911	3	4.34527	FALSE	Reference CV > 30 %	41.7109	3.92962	3	9.42108	FALSE	Reference CV > 30 %	FALSE
2-Benzothiazolesulfonic acid	ZCXGMSGCBDSEOY-UHFFFAOYSA-N	0.49	fully negative	LC-ESIpos	31.7796	4.78908	3	15.0697	TRUE		42.2533	0.916641	6	2.16939	TRUE		39.9308	5.36164	6	13.4273	TRUE		TRUE
Dimethachlor CGA369873	ZNKNVJGSYJFDHT-UHFFFAOYSA-N	-0.49	fully negative	LC-ESIpos	12.8434	12.051	3	93.8301	FALSE	Reference CV > 30 %	22.8078	2.13807	3	9.37428	FALSE	Reference CV > 30 %	25.9675	8.15564	3	31.4072	FALSE	Reference CV > 30 %	FALSE
Quaternium-15 (free base)	LDLCEGCJYSDJLX-UPHRSURJSA-N	-1.82	neutral	LC-ESIpos	0	0	3		FALSE	Reference CV > 30 %	0	0	3		FALSE	Reference CV > 30 %	0	0	3		FALSE	Reference CV > 30 %	FALSE
Chlormequat	JUZXDNPBRPUIOR-UHFFFAOYSA-N	-3.04	neutral	LC-ESIpos	14.9872	0	3	0	FALSE	Background too high	0	0	3		FALSE	Background too high	0	0	3		FALSE	Background too high	FALSE
DiatrizoateH	YVPYQUNUQOZFHG-UHFFFAOYSA-N	2.15	fully negative	LC-ESIpos	0	0	3		FALSE	Reference CV > 30 %	0	0	3		FALSE	Reference CV > 30 %	0	0	3		FALSE	Reference CV > 30 %	FALSE
2,3-Epoxypropyltrimethylammonium	LRQFRDLKOBFOSG-UHFFFAOYSA-N	-3.1	neutral	LC-ESIpos	6.30336	10.9177	3	173.205	FALSE	CV of replicates > 40 %	0	0	3		TRUE		0	0	3		FALSE	Background too high	FALSE
Melamine	JDSHMPZPIAZGSV-UHFFFAOYSA-N	-1.18	neutral	LC-ESIpos	2.76615	3.28876	3	118.893	FALSE	Reference CV > 30 %	2.36345	4.09362	3	173.205	FALSE	Reference CV > 30 %	3.70375	3.23875	3	87.4453	FALSE	Reference CV > 30 %	FALSE
Methimazol	PMRYVIKBURPHAH-UHFFFAOYSA-N	-0.11	neutral	LC-ESIpos	0.223777	0.231778	3	103.575	TRUE		0.611896	0.321852	3	52.5991	TRUE		0.886049	0.815125	3	91.9955	TRUE		TRUE
Guanylurea	SQSPRWMERUQXNE-UHFFFAOYSA-N	-1.75	partially positive	LC-ESIpos	0.503114	1.25069	3	248.591	TRUE		0.58108	0.104954	3	18.0619	TRUE		0.912271	0.176085	3	19.3018	TRUE		TRUE
2-Thiouracil	ZEMGGZBWXRYJHK-UHFFFAOYSA-N	-0.82	neutral	LC-ESIpos	0	0	3		FALSE	Reference CV > 30 %	0	0	3		FALSE	Reference CV > 30 %	0	0	3		FALSE	Reference CV > 30 %	FALSE
2,6-Di-tert-butyl-1,4-benzoquinone	RDQSIADLBQFVMY-UHFFFAOYSA-N	3.87	neutral	LC-ESIpos+GC-EI	3467.22	2816.81	6	81.2411	FALSE	Reference CV > 30 %	2703.34	778.743	6	28.8067	FALSE	Reference CV > 30 %	0	0	6		FALSE	Reference CV > 30 %	FALSE
2-Bromoaniline	AOPBDRUWRLBSDB-UHFFFAOYSA-N	1.98	neutral	LC-ESIpos	0.44975	0.77899	3	173.205	TRUE		1.13704	0.619998	3	54.5273	TRUE		0.431172	0.746811	3	173.205	TRUE		TRUE
4-Methylmorpholine-N-oxide	LFTLOKWAGJYHHR-UHFFFAOYSA-N	-1.33	neutral	LC-ESIpos	310.132	0	3	0	FALSE	Recovery too high	0	0	3		FALSE	Background too high	19.7392	30.157	3	152.777	FALSE	CV of replicates > 40 %	FALSE
BDE47	XYBSIYMGXVUVGY-UHFFFAOYSA-N	6.51	neutral	GC-EI	1.37677	1.04408	3	75.8356	TRUE		1.56249	0.0658212	3	4.21259	TRUE		1.33528	0.205984	3	15.4263	TRUE		TRUE
BDE99	WHPVYXDFIXRKLN-UHFFFAOYSA-N	7.18	neutral	GC-EI	1.13106	1.08586	3	96.0038	TRUE		0	0	3		TRUE		0	0	3		TRUE		TRUE
BDE100	NSKIRYMHNFTRLR-UHFFFAOYSA-N	7.08	neutral	GC-EI	2.19888	1.99067	3	90.5308	TRUE		1.42317	0.252029	3	17.709	TRUE		0.324463	0.561987	3	173.205	TRUE		TRUE
BDE153	RZXIRSKYBISPGF-UHFFFAOYSA-N	7.76	neutral	GC-EI	2.71433	2.48694	3	91.6226	TRUE		2.61987	0.495167	3	18.9004	TRUE		1.00136	0.879443	3	87.8252	TRUE		TRUE
BDE154	VHNPZYZQKWIWOD-UHFFFAOYSA-N	7.75	neutral	GC-EI	1.62036	1.40733	3	86.8529	TRUE		1.94107	0.878597	3	45.2636	TRUE		0	0	3		TRUE		TRUE
Pentachlorobenzene	CEOCDNVZRAIOQZ-UHFFFAOYSA-N	4.88	neutral	GC-EI	10.9859	10.0503	3	91.4839	FALSE	CV of replicates > 40 %	7.66984	1.43348	3	18.6898	TRUE		0	0	3		TRUE		FALSE
1,2,4-Trichlorobenzene	PBKONEOXTCPAFI-UHFFFAOYSA-N	3.9	neutral	GC-EI	3.02219	5.23458	3	173.205	FALSE	Reference CV > 30 %	3.07091	2.66562	3	86.8022	FALSE	Reference CV > 30 %	4.20064	3.75057	3	89.2856	FALSE	Reference CV > 30 %	FALSE
1,2-Dichlorobenzene	RFFLAFLAYFXFSW-UHFFFAOYSA-N	3.26	neutral	GC-EI	0	0	3		FALSE	Reference CV > 30 %	36.8867	0	3	0	FALSE	Reference CV > 30 %	0	32.7489	3		FALSE	Background too high	FALSE
1,4-Dichlorobenzene	OCJBOOLMMGQPQU-UHFFFAOYSA-N	3.29	neutral	GC-EI	0	0	3		FALSE	Reference CV > 30 %	36.7223	0	3	0	FALSE	Reference CV > 30 %	0	32.6466	3		FALSE	Background too high	FALSE
Hexachlorobenzene	CKAPSXZOOQJIBF-UHFFFAOYSA-N	5.35	neutral	GC-EI	0.468806	1.11913	3	238.719	TRUE		0	0.11182	3		TRUE	Background too high	1.07461	0.440433	3	40.9855	TRUE		TRUE
Dicofol	UOAMTSKGCBMZTC-UHFFFAOYSA-N	5.33	neutral	GC-EI	11.5162	8.08706	3	70.2234	TRUE		15.0491	1.49666	3	9.9452	TRUE		15.1553	3.38104	3	22.3093	TRUE		TRUE
3-Bromocarbazole	LTBWKAYPXIIVPC-UHFFFAOYSA-N	4.57	neutral	GC-EI	0	0	3		TRUE		0	0	3		TRUE		0	0	3		TRUE		TRUE
2,6-Diisopropylnaphthalene	GWLLTEXUIOFAFE-UHFFFAOYSA-N	5.68	neutral	GC-EI	0	0	3		FALSE	Reference CV > 30 %	0	0	3		FALSE	Reference CV > 30 %	0	0	3		FALSE	Reference CV > 30 %	FALSE
4,4-DDMU	LNKQQZFLNUVWQQ-UHFFFAOYSA-N	6.07	neutral	GC-EI	11.4348	8.02445	3	70.1755	TRUE		11.9669	2.05563	3	17.1777	TRUE		11.5125	4.17054	3	36.2263	TRUE		TRUE
trans-a-Methylstilbene	OVZXISBUYCEVEV-OUKQBFOZSA-N	4.73	neutral	GC-EI	0	0	3		FALSE	Background too high	0	0	3		FALSE	Background too high	0	0	3		FALSE	Background too high	FALSE
Methylphenylsulfone	JCDWETOKTFWTHA-UHFFFAOYSA-N	0.68	neutral	GC-EI	69.8184	55.0114	3	78.7921	FALSE	CV of replicates > 40 %	104.116	9.24229	3	8.87687	TRUE		96.3532	57.7583	3	59.9443	FALSE	CV of replicates > 40 %	FALSE
9-Vinylanthracene	OGOYZCQQQFAGRI-UHFFFAOYSA-N	5.34	neutral	GC-EI	3.04334	5.27121	3	173.205	TRUE		3.05142	5.28522	3	173.205	TRUE		2.42045	4.19235	3	173.205	TRUE		TRUE
p-Benzyldiphenyl	AGPLQTQFIZBOLI-UHFFFAOYSA-N	5.49	neutral	GC-EI	0.924231	0.867202	3	93.8296	TRUE		1.10394	0.165685	3	15.0085	TRUE		0.586531	0.513153	3	87.4896	TRUE		TRUE
Perylene	CSHWQDPOILHKBI-UHFFFAOYSA-N	6.59	neutral	GC-EI	0.650055	0.617194	3	94.9449	TRUE		1.03477	0.528347	3	51.0592	TRUE		1.20311	0.414932	3	34.4883	TRUE		TRUE
Benzo(e)pyrene	TXVHTIQJNYSSKO-UHFFFAOYSA-N	6.35	neutral	GC-EI	1.45454	1.30852	3	89.9615	TRUE		1.37178	1.24491	3	90.7519	TRUE		1.05981	1.83565	3	173.205	TRUE		TRUE
Cyclopenta(cd)pyren-3,4-H-one	SWEWVKNBZYILAE-UHFFFAOYSA-N	4.52	neutral	GC-EI	0	0	3		FALSE	Reference CV > 30 %	0	0	3		FALSE	Reference CV > 30 %	0	0	3		FALSE	Reference CV > 30 %	FALSE
Benzo(b)fluorene	HAPOJKSPCGLOOD-UHFFFAOYSA-N	5.51	neutral	GC-EI	1.71251	1.54762	3	90.3716	TRUE		2.81782	0.454425	3	16.1268	TRUE		2.40606	0.478703	3	19.8958	TRUE		TRUE
Indeno(1,2,3-cd)fluoranthene	XAKRHFYJDSMEMI-UHFFFAOYSA-N	6.47	neutral	GC-EI	0	0	3		TRUE		0	0	3		TRUE		0.408715	0.707916	3	173.205	TRUE		TRUE
1-Phenylnaphthalene	IYDMICQAKLQHLA-UHFFFAOYSA-N	5.44	neutral	GC-EI	0	0	3		TRUE		2.4933	2.15929	3	86.6035	TRUE		0	0	3		TRUE		TRUE
p-Terphenyl	XJKSTNDFUHDPQJ-UHFFFAOYSA-N	5.51	neutral	GC-EI	2.45899	2.18682	3	88.9318	TRUE		5.62911	2.13031	3	37.8444	TRUE		1.95058	1.70599	3	87.4604	TRUE		TRUE
m-Terphenyl	YJTKZCDBKVTVBY-UHFFFAOYSA-N	5.77	neutral	GC-EI	1.90534	3.30014	3	173.205	TRUE		2.89657	2.51703	3	86.8971	TRUE		2.7439	2.41941	3	88.1743	TRUE		TRUE
o-Terphenyl	OIAQMFOKAXHPNH-UHFFFAOYSA-N	5.54	neutral	GC-EI	2.44494	1.16807	3	47.7751	TRUE		2.46473	0.625586	3	25.3815	TRUE		2.62004	0.74805	3	28.5511	TRUE		TRUE
Dioctyldiphenylamine	QAPVYZRWKDXNDK-UHFFFAOYSA-N	10.53	neutral	GC-EI	0.987986	0.824222	3	83.4245	TRUE		0.991914	0.405806	3	40.9114	TRUE		0.78538	0.36616	3	46.622	TRUE		TRUE
Aldrin	QBYJBZPUGVGKQQ-SJJAEHHWSA-N	5.9	neutral	GC-EI	1.30264	0.858904	3	65.9354	TRUE		1.34029	0.139367	3	10.3983	TRUE		1.39721	0.276783	3	19.8097	TRUE		TRUE
alpha-Endosulfan	RDYMFSUJUZBWLH-AZVNHNRSSA-N	3.87	neutral	GC-EI	16.5659	16.3421	3	98.6489	FALSE	Reference CV > 30 %	22.7965	3.44225	3	15.0999	FALSE	Reference CV > 30 %	13.0143	1.1855	3	9.10924	FALSE	Reference CV > 30 %	FALSE
beta-Endosulfan	RDYMFSUJUZBWLH-BRZMKDEISA-N	3.87	neutral	GC-EI	60.758	60.2089	3	99.0964	FALSE	Reference CV > 30 %	91.9713	18.2114	3	19.8011	FALSE	Reference CV > 30 %	62.9385	9.60481	3	15.2606	FALSE	Reference CV > 30 %	FALSE
Endrinaldehyde	HCTWZIFNBBCVGM-YFQUMFGZSA-N	3.32	neutral	GC-EI	0	0	3		FALSE	Reference CV > 30 %	0	0	3		FALSE	Reference CV > 30 %	0	0	3		FALSE	Reference CV > 30 %	FALSE
Heptachlorepoxide	ZXFXBSWRVIQKOD-HWKPLSEASA-N	5.29	neutral	GC-EI	1.72109	1.74587	3	101.44	TRUE		2.34145	0.816991	3	34.8925	TRUE		1.89162	0.20636	3	10.9091	TRUE		TRUE
alpha-HCH	JLYXXMFPNIAWKQ-SHFUYGGZSA-N	3.82	neutral	GC-EI	160.801	112.973	3	70.2566	FALSE	Reference CV > 30 %	131.378	35.9447	3	27.3597	FALSE	Reference CV > 30 %	168.625	89.3164	3	52.9675	FALSE	Reference CV > 30 %	FALSE
beta-HCH	JLYXXMFPNIAWKQ-CDRYSYESSA-N	3.82	neutral	GC-EI	176.645	100.722	3	57.0195	FALSE	Recovery too high	215.547	20.7893	3	9.64493	FALSE	Recovery too high	221.953	26.9591	3	12.1463	FALSE	Recovery too high	FALSE
gamma-HCH	JLYXXMFPNIAWKQ-GNIYUCBRSA-N	3.82	neutral	GC-EI	657.632	303.057	3	46.0832	FALSE	Reference CV > 30 %	782.812	230.87	3	29.4925	FALSE	Reference CV > 30 %	773.436	158.702	3	20.5191	FALSE	Reference CV > 30 %	FALSE
delta-HCH	JLYXXMFPNIAWKQ-GPIVLXJGSA-N	3.82	neutral	GC-EI	154.419	119.628	3	77.4696	FALSE	Recovery too high	194.802	22.6639	3	11.6343	FALSE	Recovery too high	185.282	23.5152	3	12.6915	FALSE	Recovery too high	FALSE
4,4-DDE	UCNVFOCBFJOQAL-UHFFFAOYSA-N	6.46	neutral	GC-EI	0.963701	1.02273	3	106.125	TRUE		0.268454	0.464977	3	173.205	TRUE		0	0	3		TRUE		TRUE
4,4-DDT	YVGGHNCTFXOJCH-UHFFFAOYSA-N	6.22	neutral	GC-EI	282.915	268.713	3	94.9803	FALSE	Reference CV > 30 %	306.926	115.661	3	37.6836	FALSE	Reference CV > 30 %	206.736	102.256	3	49.462	FALSE	Reference CV > 30 %	FALSE
Dieldrin	DFBKLUNHFCTMDC-FONWZRDRSA-N	4.94	neutral	GC-EI	0.594106	1.02902	3	173.205	TRUE		0	0	3		TRUE		0	0	3		TRUE		TRUE
Acenaphthene	CWRYPZZKDGJXCA-UHFFFAOYSA-N	3.99	neutral	GC-EI	116.534	221.25	3	189.859	FALSE	CV of replicates > 40 %	183.895	217.813	3	118.444	FALSE	Recovery too high	0.798427	110.718	3	13867	FALSE	CV of replicates > 40 %	FALSE
Dibenz(ah)anthracene	LHRCREOYAASXPZ-UHFFFAOYSA-N	6.9	neutral	GC-EI	0	0	3		FALSE	Reference CV > 30 %	0	0	3		FALSE	Reference CV > 30 %	0	0	3		FALSE	Reference CV > 30 %	FALSE
Fluoranthene	GVEPBJHOBDJJJI-UHFFFAOYSA-N	5.12	neutral	GC-EI	8.43305	14.6065	3	173.205	FALSE	CV of replicates > 40 %	11.2066	10.0018	3	89.2484	FALSE	CV of replicates > 40 %	3.75278	6.50001	3	173.205	TRUE		FALSE
Pyrene	BBEAQIROQSPTKN-UHFFFAOYSA-N	4.92	neutral	GC-EI	4.17114	2.20245	3	52.8021	TRUE		5.05646	1.21442	3	24.0172	TRUE		3.58574	0.369643	3	10.3087	TRUE		TRUE
Acenaphthylene	HXGDTGSAIMULJN-UHFFFAOYSA-N	3.87	neutral	GC-EI	4.83529	13.9668	3	288.852	FALSE	CV of replicates > 40 %	10.5209	4.58501	3	43.58	TRUE		2.28139	7.9745	3	349.546	TRUE		FALSE
Benz(a)anthracene	DXBHBZVCASKNBY-UHFFFAOYSA-N	5.85	neutral	GC-EI	0	0	3		TRUE		8.41079	7.34869	3	87.3722	TRUE		4.31167	7.46803	3	173.205	TRUE		TRUE
Benzo(a)pyrene	FMMWHPNWAFZXNH-UHFFFAOYSA-N	6.32	neutral	GC-EI	1.25632	1.09207	3	86.9264	TRUE		0	0	3		TRUE		0	0	3		TRUE		TRUE
Benzo(b)fluoranthene	FTOVXSOBNPWTSH-UHFFFAOYSA-N	6.3	neutral	GC-EI	1.05902	10.4376	3	985.586	FALSE	CV of replicates > 40 %	3.77686	9.30958	3	246.49	TRUE		0	0	3		TRUE		FALSE
Benzo(ghi)perylene	GYFAGKUZYNFMBN-UHFFFAOYSA-N	6.82	neutral	GC-EI	2.58769	4.48202	3	173.205	TRUE		1.28129	1.1354	3	88.6139	TRUE		1.37027	0.464391	3	33.8906	TRUE		TRUE
Benzo(k)fluoranthene	HAXBIWFMXWRORI-UHFFFAOYSA-N	6.18	neutral	GC-EI	0	0	3		TRUE		0	0	3		TRUE		0	0	3		TRUE		TRUE
Chrysene	WDECIBYCCFPHNR-UHFFFAOYSA-N	5.71	neutral	GC-EI	0	0	3		TRUE		0	0	3		TRUE		0	0	3		TRUE		TRUE
PCB18	DCMURXAZTZQAFB-UHFFFAOYSA-N	5.5	neutral	GC-EI	0.715796	0.482709	3	67.4368	TRUE		0.693007	0.666891	3	96.2314	TRUE		0.248878	0.431069	3	173.205	TRUE		TRUE
PCB170	RMPWIIKNWPVWNG-UHFFFAOYSA-N	7.09	neutral	GC-EI	4.44207	3.21854	3	72.4559	TRUE		2.36541	0.305934	3	12.9337	TRUE		0.81811	0.818252	3	100.017	TRUE		TRUE
PCB180	WBHQEUPUMONIKF-UHFFFAOYSA-N	6.97	neutral	GC-EI	4.5119	2.86893	3	63.5857	TRUE		3.71024	1.02064	3	27.5088	TRUE		1.43196	0.486333	3	33.9628	TRUE		TRUE
PCB28	BZTYNSQSZHARAZ-UHFFFAOYSA-N	5.56	neutral	GC-EI	1.1063	1.00553	3	90.8911	TRUE		1.61756	0.271893	3	16.8089	TRUE		1.51462	0.262224	3	17.3129	TRUE		TRUE
PCB52	HCWZEPKLWVAEOV-UHFFFAOYSA-N	5.94	neutral	GC-EI	1.19175	0.827301	3	69.4191	TRUE		1.24787	0.27869	3	22.3332	TRUE		1.08635	0.302127	3	27.8111	TRUE		TRUE
PCB101	LAHWLEDBADHJGA-UHFFFAOYSA-N	6.21	neutral	GC-EI	1.75275	1.33168	3	75.977	TRUE		1.61865	0.222728	3	13.7601	TRUE		1.45036	0.377239	3	26.01	TRUE		TRUE
PCB138	RPUMZMSNLZHIGZ-UHFFFAOYSA-N	6.87	neutral	GC-EI	4.28633	2.84902	3	66.4675	TRUE		1.78462	0.294149	3	16.4825	TRUE		1.33384	0.47586	3	35.676	TRUE		TRUE
PCB149	LKHLFUVHHXCNJH-UHFFFAOYSA-N	6.69	neutral	GC-EI	3.35133	2.19107	3	65.3792	TRUE		1.53942	0.146465	3	9.51429	TRUE		1.28807	0.330469	3	25.6562	TRUE		TRUE
PCB153	MVWHGTYKUMDIHL-UHFFFAOYSA-N	6.71	neutral	GC-EI	4.72403	3.0091	3	63.6978	TRUE		2.08294	0.284317	3	13.6498	TRUE		1.44176	0.579808	3	40.2153	TRUE		TRUE
Bifenthrin	OMFRMAHOUUJSGP-UNOMPAQXSA-N	6.93	neutral	GC-EI	0	0	3		TRUE		0	0	3		TRUE		0	0	3		TRUE		TRUE
Transfluthrin	DDVNRFNDOPPVQJ-HQJQHLMTSA-N	5.45	neutral	GC-EI	8.24995	6.48418	3	78.5965	FALSE	Reference CV > 30 %	8.60661	3.26938	3	37.9869	FALSE	Reference CV > 30 %	6.22731	1.13436	3	18.2159	FALSE	Reference CV > 30 %	FALSE
2-Chloronaphthalene	CGYGETOMCSJHJU-UHFFFAOYSA-N	4.2	neutral	GC-EI	3.41617	2.95869	3	86.6084	TRUE		0	0.85501	3		TRUE	Background too high	0	0	3		TRUE		TRUE
1,2,4,5-Tetrachlorobenzene	JHBKHLUZVFWLAG-UHFFFAOYSA-N	4.39	neutral	GC-EI	0	0	3		TRUE		0	0	3		TRUE		0	0	3		TRUE		TRUE
1,3-Dichlorobenzene	ZPQOPVIELGIULI-UHFFFAOYSA-N	3.27	neutral	GC-EI	10.5914	7.09639	3	67.0013	FALSE	Reference CV > 30 %	0	0	3		FALSE	Reference CV > 30 %	1.81865	6.8447	3	376.362	FALSE	Reference CV > 30 %	FALSE
Hexachlorobutadiene	RWNKSTSCBHKHTB-UHFFFAOYSA-N	4.57	neutral	GC-EI	0	0	3		TRUE		0	0	3		TRUE		0	0	3		TRUE		TRUE
Hexachloroethane	VHHHONWQHHHLTI-UHFFFAOYSA-N	4.13	neutral	GC-EI	0	0	3		TRUE		0	0	3		TRUE		0	0	3		TRUE		TRUE
Hexachloropropene	VFDYKPARTDCDCU-UHFFFAOYSA-N	5.1	neutral	GC-EI	0	0	3		TRUE		0	0	3		TRUE		0	0	3		TRUE		TRUE
Hexabromobenzene	CAYGQBVSOZLICD-UHFFFAOYSA-N	6.17	neutral	GC-EI	0	0	3		TRUE		0	0	3		TRUE		0	0	3		TRUE		TRUE
4H-Cyclopenta(def)phenanthrene	RKZDZWJDQTZDLD-UHFFFAOYSA-N	4.93	neutral	GC-EI	1.81269	1.39725	3	77.0815	TRUE		1.99983	0.344238	3	17.2134	TRUE		1.8523	0.118448	3	6.39464	TRUE		TRUE
Decahydronaphthalene	NNBZCPXTIHJBJL-UHFFFAOYSA-N	4.56	neutral	GC-EI	23.8194	50.8905	3	213.651	FALSE	Reference CV > 30 %	0	0	3		FALSE	Reference CV > 30 %	0	0	3		FALSE	Reference CV > 30 %	FALSE
Diphenylsulfone	KZTYYGOKRVBIMI-UHFFFAOYSA-N	2.25	neutral	GC-EI	5.47642	3.68766	3	67.3371	TRUE		9.13865	0.915193	3	10.0145	TRUE		7.53099	2.31173	3	30.6962	TRUE		TRUE
Indane	PQNFLJBBNBOBRQ-UHFFFAOYSA-N	3.05	neutral	GC-EI	31.8742	103.327	3	324.172	FALSE	Reference CV > 30 %	16.2158	10.8999	3	67.218	FALSE	Reference CV > 30 %	81.3117	104.882	3	128.988	FALSE	Reference CV > 30 %	FALSE
cis-Stilbene	PJANXHGTPQOBST-QXMHVHEDSA-N	4.39	neutral	GC-EI	0	1.67366	3		TRUE	Background too high	0	0	3		TRUE		0.480653	2.90315	3	604.002	TRUE		TRUE
1,1-Dichloro-2,2-bis-4-methoxyphenylethan	RBEICLNUPBZRMH-UHFFFAOYSA-N	4.94	neutral	GC-EI	13.701	11.0605	3	80.7277	FALSE	Reference CV > 30 %	17.5466	1.83664	3	10.4672	FALSE	Reference CV > 30 %	12.2905	0.983031	3	7.99827	FALSE	Reference CV > 30 %	FALSE
alpha-Tocopherolacetate	ZAKOWWREFLAJOT-CEFNRUSXSA-N	10.51	neutral	GC-EI	17.5163	24.0643	3	137.383	FALSE	Reference CV > 30 %	0	0	3		FALSE	Reference CV > 30 %	0	11.702	3		FALSE	Background too high	FALSE
Diphenylmethane	CZZYITDELCSZES-UHFFFAOYSA-N	4.08	neutral	GC-EI	13.5312	11.8705	3	87.7272	FALSE	CV of replicates > 40 %	10.1491	5.77839	3	56.935	TRUE		5.97857	9.39849	3	157.203	TRUE		FALSE
Endrinketone	IZHZFAQWVKBTSL-VFUTZTILSA-N	3.34	neutral	GC-EI	34.4138	28.2701	3	82.1474	FALSE	Reference CV > 30 %	51.9253	9.5196	3	18.3332	FALSE	Reference CV > 30 %	34.5341	1.04372	3	3.02228	FALSE	Reference CV > 30 %	FALSE
4,4-DDD	AHJKRLASYNVKDZ-UHFFFAOYSA-N	5.84	neutral	GC-EI	51.1638	50.123	3	97.9658	FALSE	Reference CV > 30 %	61.4747	10.3555	3	16.8451	FALSE	Reference CV > 30 %	49.5357	14.4912	3	29.254	FALSE	Reference CV > 30 %	FALSE
Fluorene	NIHNNTQXNPWCJQ-UHFFFAOYSA-N	4.06	neutral	GC-EI	7.02204	13.5496	3	192.958	FALSE	CV of replicates > 40 %	6.95967	0	3	0	FALSE	Background too high	12.0326	0	3	0	FALSE	Background too high	FALSE
Indeno(1,2,3-cd)pyrene	SXQBHARYMNFBPS-UHFFFAOYSA-N	6.62	neutral	GC-EI	1.57315	0.15224	3	9.67735	TRUE		1.29679	0.429627	3	33.1301	TRUE		1.15735	0.334339	3	28.8883	TRUE		TRUE
Naphthalene	UFWIBTONFRDIAS-UHFFFAOYSA-N	3.37	neutral	GC-EI	182.002	45.2582	3	24.8668	FALSE	Reference CV > 30 %	242.959	273.797	3	112.693	FALSE	Reference CV > 30 %	164.696	0	3	0	FALSE	Reference CV > 30 %	FALSE
Phenanthrene	YNPNZTXNASCQKK-UHFFFAOYSA-N	4.71	neutral	GC-EI	2.82433	2.1717	3	76.8928	TRUE		2.33138	0.824031	3	35.3451	TRUE		3.00697	1.08365	3	36.038	TRUE		TRUE
Anthracene	MWPLVEDNUUSJAV-UHFFFAOYSA-N	4.68	neutral	GC-EI	0.0411134	0.52146	3	1268.35	FALSE	Background too high	0	0	3		FALSE	Background too high	0	0	3		TRUE		FALSE
PCB194	DTMRKGRREZAYAP-UHFFFAOYSA-N	7.47	neutral	GC-EI	3.60038	2.30531	3	64.0296	TRUE		5.04617	1.06104	3	21.0267	TRUE		2.40267	0.651065	3	27.0976	TRUE		TRUE
PCB209	ONXPZLFXDMAPRO-UHFFFAOYSA-N	8.3	neutral	GC-EI	2.52889	1.71939	3	67.99	TRUE		6.32824	0.904222	3	14.2887	TRUE		4.17868	0.327437	3	7.83588	TRUE		TRUE
PCB44	ALDJIKXAHSDLLB-UHFFFAOYSA-N	5.88	neutral	GC-EI	1.34699	0.873379	3	64.8394	TRUE		1.34168	0.132095	3	9.84551	TRUE		1.41911	0.287462	3	20.2565	TRUE		TRUE
PCB118	IUTPYMGCWINGEY-UHFFFAOYSA-N	6.29	neutral	GC-EI	2.42825	1.64956	3	67.9322	TRUE		1.86968	0.240927	3	12.886	TRUE		1.7055	0.534656	3	31.349	TRUE		TRUE
Tefluthrin	ZFHGXWPMULPQSE-GPCIZFCYSA-N	5.88	neutral	GC-EI	2.83791	2.64397	3	93.1663	FALSE	Reference CV > 30 %	2.02307	0.58711	3	29.0207	FALSE	Reference CV > 30 %	1.94267	1.00932	3	51.9555	FALSE	Reference CV > 30 %	FALSE
Chlorpyrifos	SBPBAQFWLVIOKP-UHFFFAOYSA-N	4.78	neutral	GC-EI	86.2684	69.4955	3	80.5573	FALSE	Reference CV > 30 %	101.205	13.4055	3	13.2459	FALSE	Reference CV > 30 %	97.3964	6.57566	3	6.75144	FALSE	Reference CV > 30 %	FALSE
Permethrin	RLLPVAHGXHCWKJ-UHFFFAOYSA-N	6.47	neutral	GC-EI	8.5434	8.12469	3	95.099	FALSE	Reference CV > 30 %	5.41289	4.75931	3	87.9255	FALSE	Reference CV > 30 %	4.93785	4.28441	3	86.7667	FALSE	Reference CV > 30 %	FALSE
2,6-di-tert-Butylphenol	DKCPKDPYUFEZCP-UHFFFAOYSA-N	4.69	neutral	GC-EI	76434.7	228928	3	299.507	FALSE	Reference CV > 30 %	132646	206110	3	155.383	FALSE	Reference CV > 30 %	0	100959	3		FALSE	Background too high	FALSE
Ethyleneglycoldiphenylether	XCSGHNKDXGYELG-UHFFFAOYSA-N	3.82	neutral	GC-EI	0	0	3		FALSE	Reference CV > 30 %	0	0	3		FALSE	Reference CV > 30 %	0	0	3		FALSE	Reference CV > 30 %	FALSE
Galaxolide	ONKNPOPIGWHAQC-UHFFFAOYSA-N	5.93	neutral	GC-EI	0	0	3		FALSE	Reference CV > 30 %	268.253	57.6807	3	21.5023	FALSE	Reference CV > 30 %	49.7434	0	3	0	FALSE	Reference CV > 30 %	FALSE
Triclosan-methyl	NLYDHBBTVWMLFD-UHFFFAOYSA-N	5.52	neutral	GC-EI	0	0	3		TRUE		0	0	3		TRUE		0	0	3		TRUE		TRUE
Dibutylhydroxytoluene	NLZUEZXRPGMBCV-UHFFFAOYSA-N	5.07	neutral	GC-EI	1947.22	2597.48	3	133.394	FALSE	Recovery too high	0	3837.12	3		TRUE	Background too high	3644.6	7570.81	3	207.727	FALSE	Recovery too high	FALSE
Homosalate	WSSJONWNBBTCMG-UHFFFAOYSA-N	5.31	neutral	GC-EI	130.828	133.419	3	101.981	FALSE	Reference CV > 30 %	96.133	71.2186	3	74.0834	FALSE	Reference CV > 30 %	24.8988	152.68	3	613.202	FALSE	Reference CV > 30 %	FALSE
ISOESuper	PRGQOPPDPVELEG-UHFFFAOYSA-N	0.45	neutral	GC-EI	0	5672.08	3		TRUE	Background too high	0	6285.24	3		TRUE	Background too high	0	7728.35	3		TRUE	Background too high	TRUE
2-Phenylphenol	LLEMOWNGBBNAJR-UHFFFAOYSA-N	3.08	neutral	GC-EI	4.49965	4.00374	3	88.9789	TRUE		3.46569	0.416139	3	12.0074	TRUE		3.11289	1.37942	3	44.3133	TRUE		TRUE
Diphenylamine	DMBHHRLKUKUOEG-UHFFFAOYSA-N	3.12	neutral	GC-EI	152.203	110.13	3	72.3573	FALSE	Reference CV > 30 %	71.5537	160.003	3	223.612	FALSE	Reference CV > 30 %	0	370.691	3		FALSE	Background too high	FALSE
Benzylbenzoate	SESFRYSPDFLNCH-UHFFFAOYSA-N	3.59	neutral	GC-EI	198.038	346.065	3	174.747	FALSE	Reference CV > 30 %	467.447	756.081	3	161.747	FALSE	Reference CV > 30 %	0	105.034	3		FALSE	Background too high	FALSE
Diphenylether	USIUVYZYUHIAEV-UHFFFAOYSA-N	4.03	neutral	GC-EI	365.153	397.866	3	108.959	FALSE	Recovery too high	317.974	22.0999	3	6.95021	FALSE	Recovery too high	323.743	290.053	3	89.5938	FALSE	Recovery too high	FALSE

## Sheet: S2-4
Table S2-4: Chemical recoveries per chemical (%) and method with information about identifier, mode, n, decisions for inclusion or exclusion for comparing PES, SPE, and PES+SPE
					Recovery (%)						Recovery (%)						Recovery (%)
Compound	ID	logKow	charge at pH 7.4	Mode	PES_mean	PES_sd	PES_n	PES_CV	PES_accepted	PES_reason	SPE_mean	SPE_sd	SPE_n	SPE_CV	SPE_accepted	SPE_reason	PES+SPE_mean	PES+SPE_sd	PES+SPE_n	PES+SPE_CV	PES+SPE_accepted	PES+SPE_reason	Combined_accepted
2,4-Dichlorophenoxyacetic acid	OVSKIKFHRZPJSS-UHFFFAOYSA-N	2.84	fully negative	LC-ESIneg	0	0	3		FALSE	Reference CV > 30 %	56.3409	5.53479	4	9.82376	TRUE		35.3194	30.5876	6	86.6029	FALSE	not valid in both methods	FALSE
Clofibric acid	TXCGAZHTZHNUAI-UHFFFAOYSA-N	2.74	fully negative	LC-ESIneg	0	0	3		TRUE		61.0095	5.43961	4	8.91601	TRUE		58.7742	6.20357	6	10.5549	TRUE		TRUE
Bezafibrate	IIBYAHWJQTYFKB-UHFFFAOYSA-N	3.48	fully negative	LC-ESIneg+LC-ESIpos	0.000820371	0.00142092	6	173.205	TRUE		52.6585	4.78166	8	9.08053	TRUE		56.904	2.64542	12	4.64891	TRUE		TRUE
Bentazone	ZOMSMJKLGFBRBS-UHFFFAOYSA-N	2.04	fully negative	LC-ESIneg	0	0	3		TRUE		63.8308	5.64421	4	8.84245	TRUE		58.0602	4.1439	6	7.13724	TRUE		TRUE
Chloramphenicol	WIIZWVCIJKGZOK-UHFFFAOYSA-N	1.02	neutral	LC-ESIneg	0.107727	0.0265261	3	24.6235	TRUE		64.3498	5.79121	4	8.99959	TRUE		62.2633	6.76919	6	10.8719	TRUE		TRUE
4-Nitrophenol	BTJIUGUIPKRLHP-UHFFFAOYSA-N	1.71	partially negative	LC-ESIneg	0	0	3		TRUE		64.4872	4.61768	4	7.16062	TRUE		59.3236	2.90921	6	4.90397	TRUE		TRUE
Furosemide	ZZUFCTLCJUWOSV-UHFFFAOYSA-N	2.35	fully negative	LC-ESIneg	0	0	3		TRUE		49.9602	6.50664	4	13.0236	TRUE		70.9368	4.31554	6	6.08363	TRUE		TRUE
Perfluorodecanoic acid	PCIUEQPBYFRTEM-UHFFFAOYSA-N	7.37	fully negative	LC-ESIneg	0	0	3		TRUE		0	0	4		FALSE	Reference CV > 30 %	24.1276	4.48425	6	18.5855	TRUE		FALSE
Pravastatin	TUZYXOIXSAXUGO-UHFFFAOYSA-N	2.33	fully negative	LC-ESIneg	0	0	3		FALSE	Reference CV > 30 %	58.6285	5.11501	4	8.72445	TRUE		49.3723	7.83959	6	15.8785	FALSE	not valid in both methods	FALSE
Fipronil	ZOCSXAVNDGMNBV-UHFFFAOYSA-N	3.71	neutral	LC-ESIneg	30.1827	2.29814	3	7.61408	TRUE		64.5406	6.807	4	10.5469	TRUE		51.7311	4.84357	6	9.36298	TRUE		TRUE
Sulcotrione	PQTBTIFWAXVEPB-UHFFFAOYSA-N	1.63	fully negative	LC-ESIneg+LC-ESIpos	0	0	6		TRUE		51.2542	2.84689	8	5.55446	TRUE		59.9034	2.51828	12	4.2039	TRUE		TRUE
Phenylbenzimidazole sulfonic acid	UVCJGUGAGLDPAA-UHFFFAOYSA-N	0.54	fully negative	LC-ESIneg	0	0	3		TRUE		52.0426	5.8499	4	11.2406	TRUE		49.1	1.80979	6	3.68592	TRUE		TRUE
Hydrochlorothiazide	JZUFKLXOESDKRF-UHFFFAOYSA-N	0.01	neutral	LC-ESIneg	0	0	3		TRUE		67.1424	6.53405	4	9.73164	TRUE		59.0935	3.30172	6	5.58728	TRUE		TRUE
Dichlorprop	MZHCENGPTKEIGP-UHFFFAOYSA-N	3.06	fully negative	LC-ESIneg	0	0	3		TRUE		54.1076	5.46528	4	10.1008	TRUE		53.5461	3.6848	6	6.88154	TRUE		TRUE
Dinoseb	OWZPCEFYPSAJFR-UHFFFAOYSA-N	3.32	fully negative	LC-ESIneg	0.503324	0.139331	3	27.6821	TRUE		42.8622	5.24402	4	12.2346	TRUE		47.4371	6.36458	6	13.4169	TRUE		TRUE
Nicosulfuron	RTCOGUMHFFWOJV-UHFFFAOYSA-N	-0.31	fully negative	LC-ESIneg+LC-ESIpos	0	0	6		TRUE		49.2779	3.43519	8	6.97107	TRUE		55.9641	2.50727	12	4.48015	TRUE		TRUE
Perfluorooctanoic acid	SNGREZUHAYWORS-UHFFFAOYSA-N	5.57	fully negative	LC-ESIneg	0	0	3		FALSE	Background too high	33.6107	8.84905	4	26.3281	TRUE		40.6348	18.9067	6	46.5283	FALSE	not valid in both methods	FALSE
Acesulfame	YGCFIWIQZPHFLU-UHFFFAOYSA-N	-0.77	neutral	LC-ESIneg	0	0	3		TRUE		37.7669	15.7231	4	41.6319	FALSE	CV of replicates > 40 %	13.0127	0.989858	6	7.60688	TRUE		FALSE
Flutamide	MKXKFYHWDHIYRV-UHFFFAOYSA-N	3.14	neutral	LC-ESIneg	36.2101	3.10886	3	8.58562	TRUE		67.7922	5.23991	4	7.72937	TRUE		58.4667	3.2179	6	5.50381	TRUE		TRUE
Sucralose	BAQAVOSOZGMPRM-UHFFFAOYSA-N	-0.17	neutral	LC-ESIneg	0	0	3		FALSE	Reference CV > 30 %	58.2872	3.89163	4	6.67664	TRUE		0	0	6		FALSE	not valid in both methods	FALSE
Triclosan	XEFQLINVKFYRCS-UHFFFAOYSA-N	5.27	neutral	LC-ESIneg	20.9947	0.837818	3	3.99062	TRUE		40.2634	7.46524	4	18.541	TRUE		44.452	2.17571	6	4.89452	TRUE		TRUE
Saccharin	CVHZOJJKTDOEJC-UHFFFAOYSA-N	0.7	fully negative	LC-ESIneg	1.24162	0.889779	3	71.663	FALSE	Reference CV > 30 %	0	0	4		FALSE	Reference CV > 30 %	54.3458	1.69577	6	3.12034	FALSE	not valid in both methods	FALSE
Perfluorooctanesulfonic acid	YFSUTJLHUFNCNZ-UHFFFAOYSA-N	4.16	fully negative	LC-ESIneg	0	0	3		FALSE	Reference CV > 30 %	0	0	4		FALSE	Reference CV > 30 %	22.0525	16.2812	6	73.8293	FALSE	not valid in both methods	FALSE
Cyclamate	HCAJEUSONLESMK-UHFFFAOYSA-N	-0.01	fully negative	LC-ESIneg	0.0252811	0.022192	3	87.781	TRUE		23.6528	11.2735	4	47.6625	FALSE	CV of replicates > 40 %	5.83704	0.924665	6	15.8414	TRUE		FALSE
Diclofenac	DCOPUUMXTXDBNB-UHFFFAOYSA-N	4.48	fully negative	LC-ESIneg+LC-ESIpos	0	0	6		TRUE		40.5957	4.40125	8	10.8417	TRUE		51.5641	1.68512	12	3.268	TRUE		TRUE
Mefenamic acid	HYYBABOKPJLUIN-UHFFFAOYSA-N	5	fully negative	LC-ESIneg+LC-ESIpos	0	0	6		FALSE	Background too high	15.7071	2.86252	8	18.2244	TRUE		16.3718	0.370641	12	2.26389	FALSE	not valid in both methods	FALSE
Perfluorohexanoic acid	PXUULQAPEKKVAH-UHFFFAOYSA-N	3.9	fully negative	LC-ESIneg	0	0	3		TRUE		44.4029	8.6734	4	19.5334	TRUE		44.3219	30.3029	6	68.37	FALSE	not valid in both methods	FALSE
Mecoprop	WNTGYJSOUMFZEP-UHFFFAOYSA-N	2.97	fully negative	LC-ESIneg	0	0	3		TRUE		57.618	5.49026	4	9.52873	TRUE		58.7671	3.08748	6	5.25375	TRUE		TRUE
MCPA	WHKUVVPPKQRRBV-UHFFFAOYSA-N	2.55	fully negative	LC-ESIneg	0.00651533	0.0056886	3	87.311	TRUE		59.9175	5.67747	4	9.47548	TRUE		64.245	5.57713	6	8.68104	TRUE		TRUE
Benzophenone-4	CXVGEDCSTKKODG-UHFFFAOYSA-N	0.88	fully negative	LC-ESIneg	0	0	3		TRUE		44.4112	4.74727	8	10.6893	TRUE		48.8756	3.37285	6	6.90087	TRUE		TRUE
Chlorophene	NCKMMSIFQUPKCK-UHFFFAOYSA-N	4.31	neutral	LC-ESIneg	15.4132	0.929149	3	6.02826	TRUE		48.5177	7.86533	4	16.2112	TRUE		44.6315	5.9566	6	13.3462	TRUE		TRUE
Chlorothalonil-4-hydroxy	MDQKYGOECVSPIW-UHFFFAOYSA-N	3.46	fully negative	LC-ESIneg	0	0	3		TRUE		33.7987	7.82066	4	23.1389	TRUE		26.4382	12.9506	6	48.9843	FALSE	not valid in both methods	FALSE
Triclocarban	ICUTUKXCWQYESQ-UHFFFAOYSA-N	5.23	neutral	LC-ESIneg+LC-ESIpos	7.70487	0.59607	6	7.73628	TRUE		25.7447	4.42705	8	17.1959	TRUE		35.8701	4.91099	12	13.6911	TRUE		TRUE
2-Naphthalene sulfonic acid	KVBGVZZKJNLNJU-UHFFFAOYSA-N	0.8	fully negative	LC-ESIneg	0	0	3		FALSE	Background too high	47.9409	5.08313	4	10.6029	TRUE		53.4422	2.05032	6	3.83652	FALSE	not valid in both methods	FALSE
Pentobarbital	WEXRUCMBJFQVBZ-UHFFFAOYSA-N	2.02	neutral	LC-ESIneg	0	0	3		FALSE	Reference CV > 30 %	0	0	4		FALSE	Reference CV > 30 %	0	0	6		FALSE	not valid in both methods	FALSE
Tetrabromobisphenol A	VEORPZCZECFIRK-UHFFFAOYSA-N	6.8	neutral	LC-ESIneg	0	0	3		TRUE		29.3542	10.4532	4	35.6105	TRUE		30.3958	11.0622	6	36.3937	TRUE		TRUE
Perfluorobutanoic acid	YPJUNDFVDDCYIH-UHFFFAOYSA-N	2.62	fully negative	LC-ESIneg	0	0	3		FALSE	Background too high	41.2067	3.25807	4	7.90666	TRUE		23.8656	1.94602	6	8.15411	FALSE	not valid in both methods	FALSE
Tetrachlorosalicylanilide	SJQBHPJLLIJASD-UHFFFAOYSA-N	6.03	fully negative	LC-ESIneg	0	0	3		TRUE		17.1469	5.37313	4	31.3358	TRUE		3.54144	6.13395	6	173.205	TRUE		TRUE
Metolachlor OA	LNOOSYCKMKZOJB-UHFFFAOYSA-N	2.03	fully negative	LC-ESIneg+LC-ESIpos	21.5016	1.7278	6	8.03567	TRUE		54.1122	5.16935	8	9.55303	TRUE		56.67	2.85747	12	5.04231	TRUE		TRUE
Metolachlor ESA	CIGKZVUEZXGYSV-UHFFFAOYSA-N	0.16	fully negative	LC-ESIneg+LC-ESIpos	0	0	6		TRUE		46.8908	4.02258	8	8.5786	TRUE		42.9266	5.74326	12	13.3793	TRUE		TRUE
2,4-Dinitrophenol	UFBJCMHMOXMLKC-UHFFFAOYSA-N	1.66	fully negative	LC-ESIneg	0	0	3		TRUE		59.8344	4.84753	4	8.10159	TRUE		52.8984	3.04661	6	5.75936	TRUE		TRUE
Mycophenolic acid	HPNSFSBZBAHARI-RUDMXATFSA-N	3.43	fully negative	LC-ESIneg+LC-ESIpos	0	0	6		TRUE		53.5345	4.54744	8	8.49441	TRUE		53.0147	2.66204	12	5.02133	TRUE		TRUE
2-Benzothiazolesulfonic acid	ZCXGMSGCBDSEOY-UHFFFAOYSA-N	0.49	fully negative	LC-ESIneg+LC-ESIpos	33.8695	17.4396	6	51.4907	FALSE	CV of replicates > 40 %	46.0451	4.27917	8	9.29345	TRUE		79.0135	17.4637	12	22.1022	FALSE	not valid in both methods	FALSE
Lincomycin	OJMMVQQUTAEWLP-KIDUDLJLSA-N	0.63	partially positive	LC-ESIneg+LC-ESIpos	0	0	6		FALSE	Reference CV > 30 %	42.1209	11.002	4	26.1202	TRUE		8.04815	5.57684	12	69.2935	FALSE	not valid in both methods	FALSE
Benzenesulfonic acid	SRSXLGNVWSONIS-UHFFFAOYSA-N	-0.14	fully negative	LC-ESIneg	0.00388266	0.00672497	3	173.205	TRUE		8.52396	5.94518	4	69.7466	TRUE		1.76981	0.982184	6	55.4966	TRUE		TRUE
3,5,6-Trichloro-2-pyridinol	WCYYAQFQZQEUEN-UHFFFAOYSA-N	2.88	partially negative	LC-ESIneg	0.87866	0.311542	3	35.4565	TRUE		56.4597	5.78464	4	10.2456	TRUE		65.7305	4.24222	6	6.45397	TRUE		TRUE
2,4-Dichlorophenol	HFZWRUODUSTPEG-UHFFFAOYSA-N	3.14	neutral	LC-ESIneg	0	0	3		FALSE	Background too high	54.2014	5.91601	4	10.9148	TRUE		56.9	4.32317	6	7.59785	FALSE	not valid in both methods	FALSE
Secobarbital	KQPKPCNLIDLUMF-UHFFFAOYSA-N	1.92	neutral	LC-ESIneg	15.2915	3.90736	3	25.5525	FALSE	Reference CV > 30 %	61.0702	8.35969	4	13.6887	TRUE		46.4528	5.41864	6	11.6648	FALSE	not valid in both methods	FALSE
Bromoxynil	UPMXNNIRAGDFEH-UHFFFAOYSA-N	3.14	fully negative	LC-ESIneg	0.00782556	0.0135543	3	173.205	TRUE		59.5114	6.25493	4	10.5105	TRUE		63.0409	3.13793	6	4.97762	TRUE		TRUE
3,4,5-Trichlorophenol	GBNHEBQXJVDXSW-UHFFFAOYSA-N	3.89	neutral	LC-ESIneg	0	0	3		FALSE	Reference CV > 30 %	52.6573	7.07671	4	13.4392	FALSE	Reference CV > 30 %	0	0	6		FALSE	not valid in both methods	FALSE
4-Chlorophenol	WXNZTHHGJRFXKQ-UHFFFAOYSA-N	2.49	neutral	LC-ESIneg	0	0	3		TRUE		60.1371	5.07739	4	8.44301	TRUE		66.4183	6.88676	6	10.3688	TRUE		TRUE
2,4-Dichlorobenzoic acid	ATCRIUVQKHMXSH-UHFFFAOYSA-N	2.96	fully negative	LC-ESIneg	1.0629	0.116479	3	10.9586	TRUE		57.0024	6.31371	4	11.0762	TRUE		64.3572	8.34469	6	12.9662	TRUE		TRUE
Perfluorooctanesulfonamide	RRRXPPIDPYTNJG-UHFFFAOYSA-N	5.53	neutral	LC-ESIneg	13.6554	0.55331	3	4.05195	FALSE	Reference CV > 30 %	38.7604	9.33302	4	24.0787	TRUE		49.3773	14.6906	6	29.7518	FALSE	not valid in both methods	FALSE
Perfluoroheptanoic acid	ZWBAMYVPMDSJGQ-UHFFFAOYSA-N	4.86	fully negative	LC-ESIneg	0.0192496	0.0166791	3	86.6466	TRUE		39.8221	8.73919	4	21.9456	TRUE		44.4512	22.5813	6	50.8002	FALSE	not valid in both methods	FALSE
6.2 fluorotelomer sulfonic acid	VIONGDJUYAYOPU-UHFFFAOYSA-N	2.5	fully negative	LC-ESIneg	0	0	3		FALSE	Background too high	43.144	4.98143	4	11.5461	TRUE		40.7245	20.1586	6	49.5	FALSE	not valid in both methods	FALSE
Bromochlorophen	TYBHZVUFOINFDV-UHFFFAOYSA-N	6.22	partially negative	LC-ESIneg	0	0	3		TRUE		32.3172	7.95567	4	24.6174	TRUE		36.0491	20.9426	6	58.0947	FALSE	not valid in both methods	FALSE
Celecoxib	RZEKVGVHFLEQIL-UHFFFAOYSA-N	3.24	neutral	LC-ESIneg+LC-ESIpos	6.981	2.74283	6	39.2898	TRUE		47.6446	4.98495	8	10.4628	TRUE		46.6857	3.27558	12	7.01624	TRUE		TRUE
Bicalutamide	LKJPYSCBVHEWIU-UHFFFAOYSA-N	2.53	neutral	LC-ESIneg	6.53112	1.45135	3	22.2221	FALSE	Reference CV > 30 %	65.3798	7.06028	4	10.7989	TRUE		55.2788	1.90236	6	3.44139	FALSE	not valid in both methods	FALSE
Raloxifene	GZUITABIAKMVPG-UHFFFAOYSA-N	5.57	partially positive	LC-ESIneg+LC-ESIpos	0	0	6		TRUE		47.3498	8.5224	8	17.9988	TRUE		46.1538	2.42841	12	5.26155	TRUE		TRUE
Bifenox free acid	IUSYSZLVZMUVDO-UHFFFAOYSA-N	4.57	fully negative	LC-ESIneg	0	0	3		TRUE		36.6392	6.69577	4	18.2749	TRUE		40.7495	15.9064	6	39.0347	TRUE		TRUE
Oryzalin	UNAHYJYOSSSJHH-UHFFFAOYSA-N	2.59	neutral	LC-ESIneg+LC-ESIpos	10.0403	0.757022	6	7.53985	TRUE		49.5622	5.53922	8	11.1763	TRUE		43.9415	3.04171	12	6.9222	TRUE		TRUE
Flufenoxuron	RYLHNOVXKPXDIP-UHFFFAOYSA-N	5.88	neutral	LC-ESIneg+LC-ESIpos	26.9149	1.82218	6	6.77014	FALSE	Reference CV > 30 %	24.0313	6.83259	4	28.432	TRUE		28.6432	1.94449	12	6.78866	FALSE	not valid in both methods	FALSE
Nitrofurantoin	NXFQHRVNIOXGAQ-YCRREMRBSA-N	-0.03	partially negative	LC-ESIneg	0	0	3		FALSE	Reference CV > 30 %	54.8169	8.5617	4	15.6187	TRUE		54.9697	3.69288	6	6.71802	FALSE	not valid in both methods	FALSE
4-Fluorobenzoylpropionic acid	WUYWHIAAQYQKPP-UHFFFAOYSA-N	1.26	fully negative	LC-ESIneg	0.0416449	0.0721311	3	173.205	TRUE		59.7044	7.28052	4	12.1943	TRUE		60.322	4.63431	6	7.68262	TRUE		TRUE
Nitrendipin	PVHUJELLJLJGLN-UHFFFAOYSA-N	3.76	neutral	LC-ESIneg+LC-ESIpos	17.4174	3.60173	6	20.6789	TRUE		51.5501	5.45398	8	10.58	TRUE		22.5995	3.60665	12	15.959	TRUE		TRUE
Dichlorophen	MDNWOSOZYLHTCG-UHFFFAOYSA-N	4.56	neutral	LC-ESIneg	1.88056	0.195535	3	10.3977	TRUE		50.3674	7.82382	4	15.5335	TRUE		53.6924	31.1839	6	58.0789	FALSE	not valid in both methods	FALSE
2-Hydroxybenzothiazole	YEDUAINPPJYDJZ-UHFFFAOYSA-N	1.74	partially negative	LC-ESIneg	13.5155	0.479228	3	3.54577	TRUE		58.8031	4.2774	4	7.27411	TRUE		52.1002	2.41889	6	4.64277	TRUE		TRUE
6-Propyl-2-thiouracil	KNAHARQHSZJURB-UHFFFAOYSA-N	0.46	neutral	LC-ESIneg+LC-ESIpos	0	0	6		FALSE	Reference CV > 30 %	8.90561	4.2762	8	48.017	TRUE		5.36791	1.83964	12	34.271	FALSE	not valid in both methods	FALSE
Dimethachlor OA	MHGMSAFPNAKIRZ-UHFFFAOYSA-N	1.36	fully negative	LC-ESIneg+LC-ESIpos	0	0	6		TRUE		51.293	3.67019	8	7.15534	TRUE		69.3743	2.31693	12	3.33975	TRUE		TRUE
Metazachlor ESA	IPVCSECPEVHQOV-UHFFFAOYSA-N	-0.48	fully negative	LC-ESIneg+LC-ESIpos	0	0	6		TRUE		48.5538	4.60743	4	9.48932	TRUE		50.5611	2.10929	12	4.17177	TRUE		TRUE
Fipronil sulfide	FQXWEKADCSXYOC-UHFFFAOYSA-N	4.8	neutral	LC-ESIneg	25.1424	1.13549	3	4.51626	TRUE		63.98	7.04403	4	11.0097	TRUE		45.0501	1.46159	6	3.24436	TRUE		TRUE
Fipronil sulfone	LGHZJDKSVUTELU-UHFFFAOYSA-N	4.86	neutral	LC-ESIneg	32.2046	2.08595	3	6.47718	TRUE		67.8672	8.2566	4	12.1658	TRUE		66.31	7.94965	6	11.9886	TRUE		TRUE
Fipronil desulfinyl	JWKXVHLIRTVXLD-UHFFFAOYSA-N	4.56	neutral	LC-ESIneg	36.2982	2.93598	3	8.0885	TRUE		67.2527	7.30816	4	10.8667	TRUE		54.3122	3.48707	6	6.42043	TRUE		TRUE
m-Xylene-4-sulfonic acid	CHZLVSBMXZSPNN-UHFFFAOYSA-N	0.47	fully negative	LC-ESIneg	0	0	3		FALSE	Background too high	45.2376	4.9205	4	10.877	TRUE		36.485	2.27269	6	6.22912	FALSE	not valid in both methods	FALSE
Dimethachlor ESA	RVSCDWJKJDBFRS-UHFFFAOYSA-N	-0.39	fully negative	LC-ESIneg+LC-ESIpos	0.000444676	0.000770201	6	173.205	TRUE		50.3379	3.3074	8	6.57038	TRUE		53.3381	3.1575	12	5.91978	TRUE		TRUE
Labetalol	SGUAFYQXFOLMHL-UHFFFAOYSA-N	2.74	partially positive	LC-ESIneg+LC-ESIpos	0	0	6		TRUE		51.321	4.41574	8	8.60417	TRUE		50.6152	3.42023	12	6.75732	TRUE		TRUE
Torasemide	NGBFQHCMQULJNZ-UHFFFAOYSA-N	3.43	partially negative	LC-ESIneg+LC-ESIpos	0	0	6		TRUE		49.1282	3.36151	8	6.84232	TRUE		54.0196	2.86931	12	5.31161	TRUE		TRUE
Trifloxystrobin CGA 321113	ISZQNKFXNXQTTF-NACSPRHISA-N	4.25	fully negative	LC-ESIneg+LC-ESIpos	0	0	6		TRUE		35.7412	5.63148	8	15.7563	TRUE		38.9489	4.60844	9	11.832	TRUE		TRUE
Candesartan	HTQMVQVXFRQIKW-UHFFFAOYSA-N	4.15	fully negative	LC-ESIneg+LC-ESIpos	0.00967963	0.00182224	6	18.8255	FALSE	Reference CV > 30 %	36.879	3.93323	8	10.6652	TRUE		50.1533	3.04687	9	6.07512	FALSE	not valid in both methods	FALSE
Decylsulfate	CSMFSDCPJHNZRY-UHFFFAOYSA-N	3.31	fully negative	LC-ESIneg	0	0	3		FALSE	Background too high	30.8375	9.04286	4	29.3243	TRUE		33.1951	14.3219	6	43.1447	FALSE	not valid in both methods	FALSE
Imazapyr	CLQMBPJKHLGMQK-UHFFFAOYSA-N	0.43	fully negative	LC-ESIneg+LC-ESIpos	0.123206	0.0755406	6	61.3124	TRUE		52.465	4.04735	8	7.71437	TRUE		53.3878	3.20447	12	6.00226	TRUE		TRUE
Metolachlor-NOA 413173	WOXWIWNBIJDJHI-JTQLQIEISA-N	-0.2	fully negative	LC-ESIneg	0	0	3		FALSE	Background too high	26.8629	10.8635	4	40.4407	FALSE	CV of replicates > 40 %	28.5217	9.33627	6	32.7339	FALSE	not valid in both methods	FALSE
Azoxystrobin acid	IKCXDZCEWZARFL-FOWTUZBSSA-N	3.29	fully negative	LC-ESIneg+LC-ESIpos	0.00157723	0.00273184	6	173.205	TRUE		51.7424	3.87342	8	7.48597	TRUE		50.4002	2.02244	12	4.01277	TRUE		TRUE
Dimethenamid ESA	YMYKMSAZEZQEER-UHFFFAOYSA-N	-0.49	fully negative	LC-ESIneg	0	0	3		TRUE		49.6346	3.37158	8	6.79281	TRUE		51.4499	4.38153	6	8.51612	TRUE		TRUE
Metazachlor OA	PHMHHVKFXZNTKU-UHFFFAOYSA-N	1.34	fully negative	LC-ESIneg+LC-ESIpos	0	0	6		TRUE		50.4334	3.85008	8	7.63399	TRUE		63.3574	2.76455	12	4.36343	TRUE		TRUE
2-Amido-3,5,6-trichloro-4-cyanobenzenesulfonic acid	JNMMKKYUIIQPDG-UHFFFAOYSA-N	0.6	fully negative	LC-ESIneg	0	0	3		TRUE		40.6961	5.76379	4	14.163	TRUE		45.0886	0.706719	6	1.5674	TRUE		TRUE
2-Hydroxydesethylterbuthylazine	NUISVCFZNCYUIM-UHFFFAOYSA-N	1.93	neutral	LC-ESIneg+LC-ESIpos	0.0193285	0.033478	6	173.205	FALSE	Reference CV > 30 %	0	0	4		TRUE		4.94413	4.65899	12	94.2329	FALSE	not valid in both methods	FALSE
Dicyclohexyl sulfosuccinate	QPSVFNQMURAADJ-UHFFFAOYSA-N	1.75	fully negative	LC-ESIneg	0	0	3		TRUE		37.0794	6.89508	4	18.5954	TRUE		37.2108	19.8687	6	53.3949	FALSE	not valid in both methods	FALSE
Dimethachlor CGA369-873	ZNKNVJGSYJFDHT-UHFFFAOYSA-N	-0.49	fully negative	LC-ESIneg	0	0	3		TRUE		45.2251	5.04022	4	11.1447	TRUE		23.602	2.80922	6	11.9025	TRUE		TRUE
Dimethyl-5-sulfoisophthalate	HTXMGVTWXZBZNC-UHFFFAOYSA-N	0.47	fully negative	LC-ESIneg	0	0	3		TRUE		52.3745	4.33436	4	8.27571	TRUE		54.343	3.94351	6	7.2567	TRUE		TRUE
Metazachlor BH479-12	DFJUHFNLKWOTIZ-UHFFFAOYSA-N	1.01	fully negative	LC-ESIneg+LC-ESIpos	0.0473076	0.0147993	6	31.2832	TRUE		37.9276	3.74809	8	9.88221	TRUE		50.0247	0.364261	12	0.728161	TRUE		TRUE
Thiadone	JFZSAWUKZISBJM-UHFFFAOYSA-N	0.31	partially negative	LC-ESIneg	0	0	3		TRUE		15.8652	4.37222	4	27.5585	TRUE		47.8807	6.78698	6	14.1748	TRUE		TRUE
Dimethenamid OA	HOYCASTVMCEOTP-UHFFFAOYSA-N	1.42	fully negative	LC-ESIneg+LC-ESIpos	0	0	6		TRUE		51.6781	4.16756	8	8.06447	TRUE		58.9087	3.75187	12	6.36896	TRUE		TRUE
Metolachlor CGA 357-704	IMFSUYMDPTXKCC-UHFFFAOYSA-N	1.28	fully negative	LC-ESIneg	0	0	3		FALSE	Background too high	41.0254	5.98336	4	14.5845	TRUE		54.1524	4.13934	6	7.64388	FALSE	not valid in both methods	FALSE
Metolachlor CGA 368-208	QPVPJECIHVSBLZ-UHFFFAOYSA-N	0.01	fully negative	LC-ESIneg	0	0	3		TRUE		47.8774	5.14846	4	10.7534	TRUE		46.1003	2.68652	6	5.82754	TRUE		TRUE
2-Naphthol-8-sulfonic acid	HUYJTJXLNBOVFO-UHFFFAOYSA-N	0.27	fully negative	LC-ESIneg	0	0	3		TRUE		44.6712	5.57466	4	12.4793	TRUE		47.8698	0.575895	6	1.20304	TRUE		TRUE
Salinomycin	KQXDHUJYNAXLNZ-XQSDOZFQSA-N	5.73	fully negative	LC-ESIneg	17.4955	1.25038	3	7.14685	FALSE	Reference CV > 30 %	30.611	12.5257	4	40.9191	FALSE	CV of replicates > 40 %	24.6412	4.5436	6	18.4391	FALSE	not valid in both methods	FALSE
2-Aminonaphthalene-1,5-disulfonic acid	YAIKCRUPEVOINQ-UHFFFAOYSA-N	-1.3	fully negative	LC-ESIneg	0	0	3		FALSE	Reference CV > 30 %	0	0	4		FALSE	Reference CV > 30 %	0	0	6		FALSE	not valid in both methods	FALSE
Dodecylbenzenesulfonic acid	WBIQQQGBSDOWNP-UHFFFAOYSA-N	5.84	fully negative	LC-ESIneg	0	0	3		FALSE	Reference CV > 30 %	0	0	4		FALSE	Reference CV > 30 %	0	0	6		FALSE	not valid in both methods	FALSE
Ketoprofen	DKYWVDODHFEZIM-UHFFFAOYSA-N	3.12	fully negative	LC-ESIneg+LC-ESIpos	0	0	6		TRUE		53.0612	4.25246	8	8.01425	TRUE		53.9813	2.63794	12	4.88677	TRUE		TRUE
Dodecyl sulfate	MOTZDAYCYVMXPC-UHFFFAOYSA-N	4.12	fully negative	LC-ESIneg	0	0	3		FALSE	Reference CV > 30 %	0	0	4		FALSE	Reference CV > 30 %	0	0	6		FALSE	not valid in both methods	FALSE
2,7-Naphthalenedisulfonic acid	VILFVXYKHXVYAB-UHFFFAOYSA-N	-0.89	fully negative	LC-ESIneg	1.14021	0.302709	3	26.5486	FALSE	Reference CV > 30 %	65.357	112.39	4	171.963	FALSE	Reference CV > 30 %	1.14021	0.302709	6	26.5486	FALSE	not valid in both methods	FALSE
Perfluorotetradecanoic acid	RUDINRUXCKIXAJ-UHFFFAOYSA-N	9.52	fully negative	LC-ESIneg	7.6181	6.87213	3	90.208	FALSE	Reference CV > 30 %	0	0	4		FALSE	Reference CV > 30 %	23.1795	27.8155	6	120	FALSE	not valid in both methods	FALSE
5-Fluorouracil	XFTQFXBQDVWOCY-UHFFFAOYSA-N	-0.57	neutral	LC-ESIneg	0.00395004	0.00684167	3	173.205	TRUE		0	0	4		FALSE	Background too high	0.00395004	0.00684167	6	173.205	TRUE		FALSE
(4-Sulfophenyl)acetic acid	KGJGWDQUGUEMIW-UHFFFAOYSA-N	-0.37	fully negative	LC-ESIneg	0	0	3		FALSE	Reference CV > 30 %	6.28449	4.00569	4	63.7393	TRUE		1.19751	0.671712	6	56.0923	FALSE	not valid in both methods	FALSE
Salicylic acid	YGSDEFSMJLZEOE-UHFFFAOYSA-N	2.37	fully negative	LC-ESIneg	0	0	3		TRUE		69.6743	4.87593	4	6.99817	TRUE		101.622	5.64878	6	5.55863	TRUE		TRUE
Methylparaben	LXCFILQKKLGQFO-UHFFFAOYSA-N	2.14	neutral	LC-ESIneg	3.27296	0.439325	3	13.4229	TRUE		59.3097	7.93921	4	13.386	TRUE		71.1934	7.13158	6	10.0172	TRUE		TRUE
Propylparaben	QELSKZZBTMNZEB-UHFFFAOYSA-N	2.87	neutral	LC-ESIneg	13.5053	1.94378	3	14.3927	TRUE		67.9303	7.37017	4	10.8496	TRUE		56.522	4.25423	6	7.52668	TRUE		TRUE
Phthalamic acid	CYMRPDYINXWJFU-UHFFFAOYSA-N	0.4	fully negative	LC-ESIneg	0	0	3		FALSE	Reference CV > 30 %	6.80956	13.6191	4	200	FALSE	CV of replicates > 40 %	156.402	10.426	6	6.66618	FALSE	not valid in both methods	FALSE
Acyclovir	MKUXAQIIEYXACX-UHFFFAOYSA-N	-1.45	neutral	LC-ESIneg	0	0	3		FALSE	Reference CV > 30 %	0.388848	0.614947	4	158.146	TRUE		0	0	6		FALSE	not valid in both methods	FALSE
Montelukast	UCHDWCPVSPXUMX-UHFFFAOYSA-N	7.56	fully negative	LC-ESIneg+LC-ESIpos	0	0	6		FALSE	Reference CV > 30 %	0	0	8		TRUE		3.07698	1.92097	12	62.4304	FALSE	not valid in both methods	FALSE
N-Acetyl mesalazine	GEFDRROBUCULOD-UHFFFAOYSA-N	1.63	fully negative	LC-ESIneg	0	0	3		TRUE		58.9435	4.9151	4	8.33867	TRUE		62.2515	4.09623	6	6.58012	TRUE		TRUE
6-Mercaptopurine	GLVAUDGFNGKCSF-UHFFFAOYSA-N	0.09	neutral	LC-ESIneg	0	0	3		FALSE	Reference CV > 30 %	0	0	4		TRUE		0	0	6		FALSE	not valid in both methods	FALSE
Oxypurinol	HXNFUBHNUDHIGC-UHFFFAOYSA-N	-1.16	fully positive	LC-ESIneg	0.0366021	0	3	0	FALSE	Background too high	2.67202	2.87376	4	107.55	FALSE	Background too high	1.1211	0.272753	6	24.3291	FALSE	not valid in both methods	FALSE
Tetradecylsulfate	URLJMZWTXZTZRR-UHFFFAOYSA-N	5.1	fully negative	LC-ESIneg	0	0	3		FALSE	Reference CV > 30 %	0	0	4		FALSE	Reference CV > 30 %	0	0	6		FALSE	not valid in both methods	FALSE
5-Aminonaphthalene-2-sulfonic acid	UWPJYQYRSWYIGZ-UHFFFAOYSA-N	-0.13	fully negative	LC-ESIneg	0.00421423	0.00729927	3	173.205	FALSE	Reference CV > 30 %	18.329	2.35013	4	12.8219	TRUE		7.01779	1.79029	6	25.5107	FALSE	not valid in both methods	FALSE
1-Naphthol-5-sulfonic acid	YLKCHWCYYNKADS-UHFFFAOYSA-N	0.27	fully negative	LC-ESIneg	0	0	3		FALSE	Reference CV > 30 %	35.881	5.80597	4	16.1812	TRUE		27.6982	0.826166	6	2.98274	FALSE	not valid in both methods	FALSE
Daminozide	NOQGZXFMHARMLW-UHFFFAOYSA-N	-0.93	fully negative	LC-ESIneg+LC-ESIpos	0	0	6		TRUE		3.23222	3.43551	8	106.29	TRUE		0.206101	0.356977	12	173.205	TRUE		TRUE
Dioctylsulfosuccinate	HNSDLXPSAYFUHK-UHFFFAOYSA-N	4.51	fully negative	LC-ESIneg	0	0	3		FALSE	Reference CV > 30 %	0	0	4		FALSE	Reference CV > 30 %	0	0	6		FALSE	not valid in both methods	FALSE
Tepraloxydim	IOYNQIMAUDJVEI-ZFNPBRLTSA-N	3.14	fully negative	LC-ESIneg+LC-ESIpos	0.472971	0.297361	6	62.8709	TRUE		51.7665	2.98849	8	5.77301	TRUE		48.7609	2.90452	12	5.95666	TRUE		TRUE
Mesotrione MNBA	QNOUABMNRMROSL-UHFFFAOYSA-N	0.7	fully negative	LC-ESIneg	0	0	3		TRUE		56.6423	9.57718	4	16.9082	TRUE		51.5679	4.83717	6	9.3802	TRUE		TRUE
Quinmerac BH518-2	ZYIDIAPHYHJMCU-UHFFFAOYSA-N	2.08	fully negative	LC-ESIneg+LC-ESIpos	0	0	6		TRUE		31.513	5.77601	8	18.329	TRUE		42.4355	1.50882	12	3.55557	TRUE		TRUE
2-Trifluoromethyl-benzenesulfonamide	AFFPZJFLSDVZBV-UHFFFAOYSA-N	1.13	neutral	LC-ESIneg+LC-ESIpos	0	0	6		FALSE	Reference CV > 30 %	22.1167	14.8177	8	66.998	FALSE	Reference CV > 30 %	34.0327	8.64328	12	25.397	FALSE	not valid in both methods	FALSE
Phenylphosphate	CMPQUABWPXYYSH-UHFFFAOYSA-N	-0.18	fully negative	LC-ESIneg+LC-ESIpos	0.185533	0.031005	6	16.7113	FALSE	Reference CV > 30 %	0	0	4		TRUE		0.210575	0.032154	12	15.2696	FALSE	not valid in both methods	FALSE
Trifloxystrobin NOA413-161	FNMBGDHYHINSHI-TYNPDKIBSA-N	3.93	fully negative	LC-ESIneg	0.0311896	0.00528971	3	16.9598	TRUE		14.8051	7.88185	4	53.2376	TRUE		8.87648	8.13583	6	91.6561	TRUE		TRUE
Trifloxystrobin NOA413-163	FNMBGDHYHINSHI-VDYLEKFBSA-N	3.93	fully negative	LC-ESIneg	0	0	3		FALSE	Reference CV > 30 %	10.8621	7.86642	4	72.4205	TRUE		23.6277	2.71635	6	11.4964	FALSE	not valid in both methods	FALSE
Chlorothalonil R611965	XKFUETYLBPYNKF-UHFFFAOYSA-N	2.47	fully negative	LC-ESIneg	0	0	3		TRUE		52.7831	4.49329	4	8.51275	TRUE		49.5661	1.4365	6	2.89815	TRUE		TRUE
5-Hydroxyindole-3-acetic acid	DUUGKQCEGZLZNO-UHFFFAOYSA-N	0.95	fully negative	LC-ESIneg	0.195433	0.338499	3	173.205	FALSE	Reference CV > 30 %	42.505	29.0169	4	68.2669	FALSE	CV of replicates > 40 %	71.6531	1.32188	6	1.84483	FALSE	not valid in both methods	FALSE
Indole-3-acetic acid	SEOVTRFCIGRIMH-UHFFFAOYSA-N	1.73	fully negative	LC-ESIneg	0	0	3		FALSE	Reference CV > 30 %	79.9124	19.0803	4	23.8765	TRUE		81.5597	6.21897	6	7.62506	FALSE	not valid in both methods	FALSE
4-Hydroxycoumarin	VXIXUWQIVKSKSA-UHFFFAOYSA-N	1.09	partially negative	LC-ESIneg+LC-ESIpos	0	0	6		TRUE		13.1697	3.10029	8	23.541	TRUE		65.3131	4.66605	12	7.14412	TRUE		TRUE
Naproxen	CMWTZPSULFXXJA-UHFFFAOYSA-N	2.98	fully negative	LC-ESIpos	0	0	3		TRUE		73.3384	9.32574	4	12.716	TRUE		87.3951	5.49333	6	6.28563	TRUE		TRUE
Ciprofloxacin	MYSWGUAQZAJSOK-UHFFFAOYSA-N	-0.3	fully positive	LC-ESIpos	0	0	3		FALSE	Reference CV > 30 %	20.6244	17.4916	4	84.8101	FALSE	CV of replicates > 40 %	41.1699	2.36087	6	5.73446	FALSE	not valid in both methods	FALSE
Phenazone	VEQOALNAAJBPNY-UHFFFAOYSA-N	0.72	neutral	LC-ESIpos	5.98592	2.01586	3	33.6767	TRUE		53.4884	5.48216	4	10.2492	TRUE		52.2685	4.9847	6	9.53671	TRUE		TRUE
[truncated: 586 more rows]

## Sheet: S2-5
Table S2-5: Chemical recoveries per chemical (%) and method with information about identifier, mode, n, decisions for inclusion or exclusion for comparing PES+SPE, SPE, and SolvPrec
[truncated: 1,103 more rows]

[truncated: 3 more sheets: S2-6, S2-7, S2-8]
